# Supplementary material for: Transcriptional Correlates of Tolerance and Lethality in Mice Predict Ebola Virus Disease Patient Outcomes
Source: Cell Rep. Author manuscript; Available in PMC 2024 May 1. (PMC11062563; doi:10.1016/j.celrep.2020.01.026)
Supplement: Supplemental Sheet 1 [file NIHMS1986033-supplement-Supplemental_Sheet_1.xlsx]

## Sheet: Spleen DE
	Ebola_D1_Lethal_vs_Mock_D1_Lethal.lfc	Ebola_D3_Lethal_vs_Mock_D3_Lethal.lfc	Ebola_D5_Lethal_vs_Mock_D5_Lethal.lfc	Ebola_D1_Tolerant_vs_Mock_D1_Tolerant.lfc	Ebola_D3_Tolerant_vs_Mock_D3_Tolerant.lfc	Ebola_D5_Tolerant_vs_Mock_D5_Tolerant.lfc	Ebola_D1_Lethal_vs_Mock_D1_Lethal.padj	Ebola_D3_Lethal_vs_Mock_D3_Lethal.padj	Ebola_D5_Lethal_vs_Mock_D5_Lethal.padj	Ebola_D1_Tolerant_vs_Mock_D1_Tolerant.padj	Ebola_D3_Tolerant_vs_Mock_D3_Tolerant.padj	Ebola_D5_Tolerant_vs_Mock_D5_Tolerant.padj
Mup-ps20	29.1176	0.209841	-6.24273	4.17176	0.923015	-0.756339	7.37663e-21	0.984907	0.109881	0.508461	0.935903	0.900154
Cyp4a10	7.83602	1.0447	-0.439902	7.76239	0.086814	0.445639	2.73554e-08	0.738964	0.831933	3.67642e-13	0.989953	0.846936
Ugt1a10	8.42735	3.52633	-1.66274	3.4613	0.347249	1.05514	2.73554e-08	0.0496624	0.374425	0.0132171	0.950612	0.632745
Ifi44l	16.7295	2.78099	0.0309647	1.88923	-0.109257	-8.3492	4.23632e-08	0.64347	0.994613	0.853819	0.993976	0.00190869
Ugt2b37	7.84699	1.1681	-0.280757	6.03208	0.145765	-0.644882	1.55226e-07	0.709769	0.899498	1.7109e-07	0.985052	0.784955
Cyp3a11	6.64573	0.429263	-0.737062	4.46431	0.243588	-0.356988	4.49498e-07	0.915752	0.675631	1.13929e-05	0.96431	0.865847
Spp2	6.34216	0.575489	-0.954139	6.50583	0.235139	-0.223159	1.98514e-06	0.875552	0.569839	9.0188e-12	0.966308	0.923642
Ugt2b38	6.35816	0.154746	-1.5678	6.83364	0.165414	-0.00827225	4.20726e-06	0.972175	0.327789	4.02641e-12	0.980693	0.997706
Serpina12	6.02411	0.93434	-1.5615	5.74268	0.436786	0.395924	4.20726e-06	0.735342	0.297241	6.70852e-10	0.904551	0.845782
Wfdc21	4.67949	2.05847	0.624723	1.44921	-0.0449032	0.643456	4.268e-06	0.100941	0.633715	0.272333	0.992677	0.626878
Rgn	6.09183	0.3158	-0.927568	6.57584	-0.00435525	-0.347415	4.52071e-06	0.937657	0.582919	5.18852e-12	0.99951	0.869719
Slc10a2	6.53358	1.38862	-1.69416	3.67352	-0.196707	-0.287649	4.52071e-06	0.585931	0.300458	0.00196738	0.975807	0.906032
Sult2a8	6.15038	0.320878	-1.0554	6.83283	0.106554	-0.299658	4.52071e-06	0.937258	0.526712	1.50144e-12	0.987175	0.891107
Dio1	5.76597	0.693736	-1.89444	5.59823	-0.170848	0.663293	4.52071e-06	0.821472	0.175701	5.68682e-10	0.976289	0.701586
Serpina3m	5.94219	0.404104	-1.22635	7.17655	0.0788267	-0.0471359	4.57763e-06	0.918332	0.436764	5.35431e-14	0.989658	0.984339
Ugt2b36	6.05092	0.154606	-0.958442	6.48103	0.207769	-0.114582	4.57763e-06	0.971012	0.568179	8.64825e-12	0.971516	0.961991
Serpina3k	6.04244	0.358478	-1.30504	7.06631	0.158701	-0.219389	4.72139e-06	0.930169	0.414695	2.83605e-13	0.980879	0.924123
Ugt2b5	6.01416	0.0986317	-1.22201	6.82311	0.173106	-0.131213	5.51601e-06	0.980822	0.449186	1.29325e-12	0.978246	0.957074
Ttpa	5.80351	0.324538	-1.41935	6.41922	0.0852647	0.158417	5.73487e-06	0.933951	0.350951	3.9053e-12	0.989143	0.944609
Alb	5.84917	0.0887381	-1.245	6.65771	0.200624	-0.262447	6.66162e-06	0.982183	0.430208	1.5347e-12	0.972244	0.903937
F13b	5.95736	0.275106	-1.13774	6.43739	0.102791	-0.104779	7.08454e-06	0.947857	0.486448	1.51624e-11	0.987725	0.965429
Cyp2d10	5.8703	0.353463	-1.2321	6.36345	0.420002	-0.215139	7.62501e-06	0.93113	0.442395	1.62522e-11	0.913845	0.92538
Ugt2b1	6.03989	0.238236	-1.87803	6.99103	0.32247	-0.415026	7.62501e-06	0.956276	0.22393	1.20178e-12	0.945613	0.844474
Akr1c6	5.90508	0.31302	-0.796724	6.41605	0.0678619	-0.293136	7.62501e-06	0.938501	0.646735	1.50515e-11	0.992296	0.893329
Slco1b2	5.98774	0.225116	-1.30343	7.00966	0.146254	-0.390172	7.62501e-06	0.957451	0.421864	6.62822e-13	0.982803	0.85375
Orm3	4.74796	2.00895	0.944554	2.44344	-1.4079	-0.489691	7.78493e-06	0.141884	0.468968	0.0094608	0.246173	0.748912
Agmat	5.68942	0.4779	-0.971875	5.75891	0.210346	0.0425422	7.93299e-06	0.898047	0.547255	4.4276e-10	0.969146	0.986186
Akr1c20	5.87263	0.513887	-0.806592	6.11925	0.180503	0.66647	1.17062e-05	0.893545	0.644645	2.24901e-10	0.976898	0.725707
Cyp2d11	5.90228	0.362408	-1.36067	6.44436	0.468645	-0.207671	1.2284e-05	0.930984	0.402147	3.2544e-11	0.90107	0.930736
Abcg5	5.90326	0.361205	-1.40921	5.85829	0.150204	-0.726573	1.2284e-05	0.930984	0.380984	1.96051e-09	0.982366	0.695946
Slc2a2	5.90288	0.0106946	-0.931168	6.90032	0.45493	-0.589551	1.24672e-05	0.998265	0.590906	1.89395e-12	0.90567	0.763103
Ugt2b35	5.80429	0.145508	-1.29118	6.5041	0.132431	-0.221372	1.31065e-05	0.973162	0.424836	1.30806e-11	0.984378	0.924846
Cyp4a31	6.83579	0.563672	-1.10748	5.93528	-0.0382294	-1.0353	1.31065e-05	0.901029	0.575607	2.93498e-07	0.996328	0.618155
Mup3	5.54873	0.160921	-0.72168	6.39279	0.242967	0.0407871	1.31065e-05	0.968191	0.66841	4.02761e-12	0.96222	0.986445
Cyp2c29	5.94287	0.164399	-0.550768	6.6163	0.0928371	-0.644096	1.31065e-05	0.970225	0.770839	1.48053e-11	0.989084	0.738474
Cyp2d9	5.71537	0.402427	-1.79482	6.3988	0.356612	-0.213174	1.31065e-05	0.91933	0.234706	1.31361e-11	0.933367	0.925986
Serpina3c	5.54321	0.346912	-1.50879	6.73531	0.0776995	0.137778	1.40569e-05	0.930169	0.315484	5.90279e-13	0.989662	0.952377
Gm4788	5.13658	0.184946	-1.37899	3.65956	-0.0310294	-0.353674	1.48351e-05	0.960657	0.324696	8.64978e-05	0.99593	0.851095
Akr1c14	5.08943	-0.159108	-0.792985	5.28597	0.111662	0.0211984	1.63299e-05	0.966424	0.602921	6.04777e-10	0.985684	0.992397
Mug2	5.90484	0.266213	-1.75736	5.23945	0.058251	-0.960719	1.6463e-05	0.952286	0.270432	2.60879e-07	0.992677	0.585432
Etnk2	5.33142	0.45278	-1.70245	5.67734	0.308502	-0.219052	2.13851e-05	0.902705	0.235564	3.16502e-10	0.943251	0.91899
Otc	5.62721	0.102524	-0.664747	6.64127	0.123129	-0.104374	2.15589e-05	0.980322	0.70802	3.8819e-12	0.985855	0.965429
Mbl2	5.57904	0.521323	-0.682457	6.42344	0.0477241	0.950562	2.22076e-05	0.890537	0.696812	1.07548e-11	0.994025	0.568826
Ces1c	5.66405	0.171071	-1.31342	6.86907	0.0813187	-0.523353	2.22076e-05	0.96797	0.416902	1.3902e-12	0.989621	0.79052
Aadat	5.86268	0.255543	-1.98915	6.67885	0.13303	-0.220966	2.51774e-05	0.954875	0.206089	2.44264e-11	0.98527	0.927883
Gc	5.46401	0.251463	-1.16386	6.43132	0.162926	-0.0542765	2.51774e-05	0.952286	0.464947	6.19716e-12	0.979947	0.981982
Asic5	6.73613	0.20022	-4.37063	6.97168	0.14889	-0.489844	2.51774e-05	0.96797	0.00858662	2.10135e-09	0.985366	0.848137
Fabp2	5.84967	0.132795	-0.117063	6.82509	0.165264	-0.170918	2.51774e-05	0.975704	0.955866	1.02197e-11	0.980879	0.945546
Aadac	5.53794	0.150339	-0.870549	6.55852	0.13624	-0.169176	2.51774e-05	0.972165	0.607882	4.80198e-12	0.984078	0.94183
Ces3b	5.59391	0.333521	-1.72332	6.86817	0.14061	-0.409246	2.51774e-05	0.934587	0.262425	1.19218e-12	0.983555	0.844065
Cyp2f2	5.52612	0.340641	-1.48163	6.85183	0.421786	-0.376056	2.72247e-05	0.933534	0.342799	9.48234e-13	0.913133	0.856459
Cyp2j5	5.52019	0.123199	-1.17122	6.72925	0.0538161	0.237149	2.7329e-05	0.976586	0.469317	1.89395e-12	0.992765	0.916445
Leap2	5.20151	0.359261	-0.479727	5.2945	0.0662748	-0.0344384	2.7329e-05	0.923348	0.78064	4.9997e-09	0.99168	0.988165
Slc10a1	5.4687	0.0726858	-0.606161	6.75767	0.35643	-0.351427	2.7329e-05	0.986025	0.733496	1.19218e-12	0.932451	0.86553
Fabp1	5.46979	0.150552	-0.650974	6.81047	0.293126	-0.557136	2.7329e-05	0.971958	0.711299	8.7044e-13	0.951478	0.76927
C4bp	5.39237	0.517956	-1.34417	6.46966	0.0169617	0.397095	2.8051e-05	0.888564	0.386157	3.98801e-12	0.99908	0.844299
Klkb1	5.47677	0.17267	-1.11931	6.1001	0.106583	-0.731596	2.84342e-05	0.967075	0.489705	1.12073e-10	0.987072	0.682956
Cyp2c39	6.0265	0.748469	-0.622606	7.37592	0.0578351	-0.42844	2.94083e-05	0.839905	0.755361	2.10177e-12	0.993124	0.852327
Inhbc	5.78238	0.494469	-1.63093	6.43049	-0.125577	0.651543	2.95462e-05	0.90408	0.315983	1.5613e-10	0.986158	0.745308
AC159502.1	5.89312	0.664958	0.262806	3.19157	-0.0497567	0.183104	2.95462e-05	0.851834	0.894851	0.00766464	0.993976	0.941186
Cyp2c50	5.70121	0.0797515	-0.789615	6.4929	0.0628832	-0.426469	2.95462e-05	0.985315	0.662208	4.79569e-11	0.992677	0.842891
Cyp2c70	5.50915	-0.00427082	-1.77323	6.93056	-0.135281	-0.265195	2.95462e-05	0.999706	0.246714	8.47683e-13	0.984259	0.905557
Tdo2	5.32147	0.107923	-1.16017	6.08158	0.0349241	-0.144142	2.95462e-05	0.978356	0.459498	3.93028e-11	0.995713	0.949731
Acnat2	5.39116	0.349316	-0.196125	5.05307	-0.86939	0.519855	2.95462e-05	0.930169	0.919039	1.33902e-07	0.701937	0.788483
Notum	5.11247	0.248712	-2.32115	4.12236	0.0248037	-0.869384	2.95462e-05	0.948195	0.0778745	9.21818e-06	0.997766	0.588179
Glyat	5.50724	0.287517	-0.889756	6.79928	-0.0596616	-0.10402	2.95462e-05	0.94457	0.602375	1.84806e-12	0.992677	0.965874
Slco1a1	5.6473	0.173164	-1.31754	7.54622	0.22549	-0.390764	3.01077e-05	0.968191	0.425814	5.35431e-14	0.968904	0.85626
Cyp4a32	6.11204	0.793681	-1.23465	6.49451	0.117945	-0.00108537	3.26801e-05	0.828333	0.497703	1.47339e-09	0.987093	0.999594
Ces1b	5.43019	0.179564	-0.861168	6.72129	0.00869351	-0.488894	3.32188e-05	0.965968	0.614477	2.10177e-12	0.99908	0.805834
Cyp2c54	5.61233	0.151648	-1.12135	6.63368	0.0736687	-0.397023	3.32188e-05	0.972616	0.509076	1.33993e-11	0.991481	0.854506
Cfi	5.23472	0.400103	-1.43111	6.26898	0.0697612	0.132133	3.32188e-05	0.918329	0.343114	7.70586e-12	0.991391	0.954562
Agt	5.30093	0.466852	-1.33473	6.35739	0.161419	0.114349	3.32188e-05	0.902821	0.390427	7.82548e-12	0.980257	0.961741
Bbox1	5.53244	0.168903	-0.471762	6.30767	0.11628	-0.246403	3.32188e-05	0.96836	0.803044	8.35787e-11	0.986483	0.915421
Rdh16f2	5.48218	0.814711	-0.557688	7.34147	0.026478	0.414976	3.32188e-05	0.792998	0.76017	7.27143e-14	0.998082	0.844441
Tmprss6	5.20232	0.418404	-1.72989	6.6545	0.272189	0.185895	3.32188e-05	0.913675	0.232979	5.90279e-13	0.953996	0.933501
Cyp2d12	5.83059	0.284558	-1.36424	6.1693	0.412939	0.284277	3.32188e-05	0.949599	0.424203	1.88941e-09	0.924672	0.906214
Ugt2a3	5.48638	0.157594	-1.20821	6.75811	0.18138	-0.169768	3.32188e-05	0.970645	0.458988	2.79844e-12	0.976642	0.942781
Fbp1	5.43977	0.473168	-0.746892	6.23963	0.211724	-0.00635052	3.32188e-05	0.904047	0.668737	5.26326e-11	0.970927	0.99807
Afm	5.24762	0.342441	-1.19632	5.93164	0.0556352	0.406295	3.32188e-05	0.931375	0.442332	1.10859e-10	0.992677	0.838795
Hao1	5.51007	0.323201	-1.07643	6.97721	0.0627694	0.00813652	3.32188e-05	0.937258	0.519862	8.63756e-13	0.992677	0.997706
Apoa4	5.1417	0.261264	-1.09969	3.16913	0.429898	-0.880832	3.37694e-05	0.947857	0.47594	0.00267739	0.903325	0.585302
Dpys	5.33946	0.255492	-1.58187	7.01459	0.186867	-0.232966	3.38551e-05	0.951685	0.298071	2.5696e-13	0.975254	0.916991
Cyp4a12a	5.38867	0.200848	-1.28342	6.36429	0.228262	-0.0438321	3.41237e-05	0.961652	0.42134	1.62522e-11	0.967133	0.986072
Elovl2	5.31816	0.231855	-1.21079	6.12123	0.188684	-0.116675	3.42949e-05	0.956144	0.444712	5.47978e-11	0.974515	0.961192
Gulo	5.3733	0.253338	-1.64369	6.40131	0.273645	-0.191788	3.45754e-05	0.952645	0.282849	1.24728e-11	0.955294	0.933871
Hsd17b6	5.25118	0.388073	-0.66922	5.86746	0.234421	-0.504583	3.58679e-05	0.92057	0.695285	2.39665e-10	0.96431	0.791883
Gm8893	5.09449	0.316591	-1.26049	6.38774	0.256397	0.113374	3.58679e-05	0.934029	0.403337	1.75755e-12	0.956968	0.960967
Aldob	5.39176	0.124473	-0.516732	6.48134	0.267825	-0.346278	3.90026e-05	0.976347	0.780073	1.03114e-11	0.958814	0.870383
AC156572.1	4.07525	1.12718	0.168058	2.8092	0.464641	0.180827	3.98722e-05	0.500286	0.909572	0.000522843	0.837525	0.916617
Rbp4	5.23919	0.303589	-1.16416	6.34681	0.256249	-0.318936	4.01877e-05	0.939049	0.461072	7.95945e-12	0.959453	0.878295
Asgr1	5.32081	0.342642	-0.932319	6.57362	0.217553	-0.168343	4.06831e-05	0.932935	0.577543	4.0598e-12	0.968904	0.941923
Cyp2e1	5.34844	0.261972	-1.24254	6.84	0.111772	-0.461092	4.06831e-05	0.950547	0.440092	1.09101e-12	0.98696	0.817899
Ces2a	5.42134	0.291748	-1.07895	6.80954	0.350511	-0.48253	4.06831e-05	0.94457	0.518821	2.10177e-12	0.937683	0.81227
Ahsg	5.34476	0.266778	-1.55594	6.56572	-0.00643341	-0.172743	4.06831e-05	0.949761	0.314886	4.96604e-12	0.999292	0.941014
Serpinc1	5.28734	0.329971	-1.2042	6.66886	0.230304	-0.0683861	4.1288e-05	0.934274	0.450509	1.89395e-12	0.96669	0.977514
Apoc4	5.165	0.297937	-1.05389	6.08118	0.0875067	-0.0891748	4.18491e-05	0.939364	0.507799	3.58097e-11	0.988962	0.969799
Inmt	4.94924	1.97	-0.76957	6.17289	0.207742	-0.615375	4.18491e-05	0.245026	0.629854	3.1221e-12	0.967933	0.72049
Pon1	5.1771	0.17778	-0.865256	6.53677	0.0381845	-0.524721	4.18491e-05	0.965393	0.599761	1.89395e-12	0.995257	0.779496
Kyat3	3.70562	0.47051	0.38415	2.69607	-0.0401703	0.424713	4.39346e-05	0.84373	0.761777	0.000221682	0.992677	0.745266
Apoa1	5.17931	0.362606	-1.24259	6.75811	0.317579	0.04848	4.39697e-05	0.925659	0.425814	5.90279e-13	0.94307	0.983838
Itih2	5.17076	0.357035	-1.67066	6.27261	0.109957	0.170404	4.47792e-05	0.927336	0.260951	1.07548e-11	0.986564	0.94008
5830473C10Rik	5.48173	0.557265	-1.60842	5.78202	-0.338015	-0.0547425	4.49651e-05	0.884455	0.310691	5.70144e-09	0.941597	0.982757
Ces1f	5.36117	0.202638	-1.20636	6.12935	0.207199	-0.332571	4.89217e-05	0.96185	0.460712	1.96352e-10	0.971896	0.877898
Cyp1a2	5.41677	0.31696	-1.4121	6.67712	0.258958	-0.252856	4.89217e-05	0.939134	0.383796	6.61287e-12	0.961629	0.911599
Mettl7b	5.32106	0.437318	-0.741721	6.08441	0.195779	-0.0556023	4.95178e-05	0.913814	0.672274	1.97293e-10	0.974229	0.981982
Gstm6	4.98545	0.00314808	-1.37764	6.57317	0.255465	0.648724	5.06299e-05	0.999706	0.35258	5.90279e-13	0.956792	0.709958
Cyp3a13	4.90538	0.540269	-1.72159	6.02754	-0.290151	0.62308	5.17282e-05	0.873706	0.217261	9.21004e-12	0.946143	0.718794
Slc38a4	5.16515	0.232955	-1.49598	6.11466	0.274165	-0.0194033	5.17282e-05	0.955736	0.325679	4.50268e-11	0.955294	0.993429
Serpina1a	4.9634	0.28737	-1.37207	6.25935	0.310936	0.212783	5.27048e-05	0.939543	0.354118	3.29025e-12	0.941632	0.921253
Cyp2d26	5.20987	0.230235	-1.50675	6.26427	0.33561	-0.116015	5.27048e-05	0.956276	0.327363	2.36216e-11	0.938899	0.961401
Apoc3	5.20649	0.351182	-0.987533	6.52987	0.342344	-0.133708	5.27048e-05	0.93113	0.549978	4.0598e-12	0.937683	0.955092
Uox	5.32556	0.0740836	-0.505822	6.08952	0.268751	-0.584272	5.46793e-05	0.98605	0.786395	2.5495e-10	0.958979	0.761781
Lect2	5.2973	0.232957	-1.06229	6.44559	0.0496508	0.0711824	5.47317e-05	0.956292	0.522693	1.80067e-11	0.993976	0.977193
Colec10	5.98679	0.139137	-2.48076	7.39437	-0.0679553	-0.880864	5.52057e-05	0.976347	0.130478	1.25001e-11	0.992677	0.671217
Crp	5.01967	0.71015	-0.950167	5.85587	-0.217254	0.478736	5.87752e-05	0.819275	0.552954	1.26831e-10	0.967445	0.80103
Ces3a	5.25392	0.298542	-1.65698	6.54527	0.0705412	-0.102054	5.87752e-05	0.941773	0.282852	6.61287e-12	0.991811	0.966192
Gm20319	5.68558	0.641832	-0.458269	5.62627	0.153975	-0.290666	6.18267e-05	0.868018	0.818901	2.13527e-07	0.98275	0.907783
Ugt3a1	5.3953	0.0955245	-1.51359	6.77958	0.155093	-0.236228	6.18267e-05	0.981525	0.349244	5.87661e-12	0.982366	0.920611
Gm7208	5.65219	0.323397	-1.58776	6.48141	0.283543	-0.20683	6.18267e-05	0.939847	0.342946	3.41446e-10	0.958979	0.935943
Gm4540	1.06152	0.486057	0.713351	-0.0846116	0.340331	0.30065	6.18267e-05	0.174046	0.00917936	0.935376	0.286799	0.310536
Mal2	4.95007	0.394925	-1.48822	4.59243	-0.039415	0.972688	6.18267e-05	0.917651	0.309234	9.08464e-07	0.994602	0.532131
Apoh	5.07009	0.283279	-0.916011	6.31904	0.269041	0.0835665	6.58783e-05	0.943831	0.576283	8.15844e-12	0.955294	0.97201
Dpyd	4.66576	0.138422	-1.69332	5.35127	0.114755	-0.103303	6.70498e-05	0.971236	0.208147	3.64535e-10	0.985052	0.961877
Slc17a2	5.42847	0.58883	-1.54036	6.40221	-0.0921597	-0.00095964	6.90805e-05	0.879345	0.345974	1.21604e-10	0.989143	0.999594
Slc27a2	5.25719	0.112302	-1.46687	6.81431	0.17746	-0.275366	6.90805e-05	0.978414	0.356824	2.02415e-12	0.977866	0.902087
Aspdh	5.17865	0.33874	-1.61583	5.89218	-0.0375588	0.00452474	6.90805e-05	0.93357	0.291473	6.11979e-10	0.995402	0.998742
Arg1	5.01604	0.312849	-0.876708	5.00948	-0.00686808	1.10835	6.90805e-05	0.936174	0.592988	9.41455e-08	0.999292	0.466809
Cyp4a12b	5.34169	0.234449	-1.413	5.83263	0.222287	-0.274519	7.02244e-05	0.957027	0.387293	3.38874e-09	0.969463	0.904275
Serpinf2	5.08114	0.403409	-1.49028	6.44007	0.223678	0.115574	7.02244e-05	0.918348	0.328668	5.18852e-12	0.967286	0.961285
Mug-ps1	5.30745	0.300319	-1.76475	5.90344	-0.110209	-0.868034	7.02244e-05	0.943001	0.25901	1.63646e-09	0.987072	0.626515
Mug1	5.27692	0.241412	-2.08083	6.67515	0.260297	-0.440512	7.04282e-05	0.955736	0.166856	5.81515e-12	0.961254	0.831938
Pcsk9	4.91913	0.638062	-2.29038	5.64998	0.133862	-0.171904	7.04282e-05	0.844678	0.0925196	4.29041e-10	0.983247	0.938298
Serpind1	5.05226	0.203702	-1.64817	6.3582	0.0421993	0.126412	7.07311e-05	0.960067	0.270187	7.06126e-12	0.994428	0.957859
Rdh7	5.17929	0.166669	-1.10428	6.77924	0.132726	0.078711	7.17153e-05	0.968191	0.501687	1.6789e-12	0.984378	0.974012
Serpina1c	4.8683	0.28717	-1.43124	6.20373	0.309334	0.253258	7.17153e-05	0.939572	0.329113	4.62926e-12	0.942134	0.903323
Slc22a27	7.61533	0.484907	-2.25171	4.40322	-0.303025	2.09444	7.17153e-05	0.933168	0.312961	0.013721	0.970152	0.386725
Apoa2	5.1125	0.179499	-0.762009	6.86965	0.294885	-0.292373	7.17153e-05	0.965849	0.657843	5.90279e-13	0.951478	0.892162
Slc22a7	5.24863	0.734682	-1.69167	6.44551	0.11176	-1.24301	7.17153e-05	0.8243	0.277133	2.25753e-11	0.987072	0.431923
Abcb11	5.24353	-0.0254913	-1.76513	6.65141	0.161698	-0.577446	7.17153e-05	0.995522	0.254208	5.83488e-12	0.980879	0.766202
Slc10a5	5.68217	0.293395	-2.80286	6.86657	-0.0716676	-0.0792275	7.35607e-05	0.948292	0.0680659	4.5203e-11	0.992296	0.976643
Cyp2c38	6.1412	-0.0180349	-1.20623	6.69534	-0.078831	-0.467019	7.36967e-05	0.99741	0.538439	4.9573e-09	0.992296	0.853002
Mbl1	5.12498	0.387843	-1.17218	6.27369	-0.135108	0.115217	7.78012e-05	0.922023	0.467134	3.41196e-11	0.984259	0.961877
Creb3l3	4.89093	0.339519	-1.66245	5.92378	0.00107678	0.544877	7.78012e-05	0.930169	0.250901	5.05512e-11	0.999765	0.764353
Ppara	5.16642	0.273836	-1.87775	6.33394	0.216675	-0.433386	7.85535e-05	0.948024	0.211493	3.25491e-11	0.969376	0.834255
C8b	5.20403	0.379964	-1.39356	6.72609	0.10026	0.198171	8.24275e-05	0.92547	0.386659	3.82023e-12	0.988143	0.932907
Slc22a1	5.18411	0.333685	-1.66779	6.4602	0.167765	-0.116152	8.24275e-05	0.935194	0.283228	1.6237e-11	0.979794	0.96194
Hrg	5.18985	0.321588	-1.21281	6.86374	0.0791216	0.339172	8.24275e-05	0.937269	0.458218	1.50908e-12	0.990204	0.875216
Mrpl33	0.727144	0.216798	0.327184	-0.164591	0.0363531	0.143227	8.91235e-05	0.493883	0.11306	0.752387	0.961404	0.540157
Mug4-ps	5.20345	0.232614	-1.56933	6.29777	0.152759	-0.582088	8.92036e-05	0.956686	0.320404	7.60018e-11	0.982366	0.766202
Ugt2b34	5.03812	0.125774	-1.22253	6.16095	-0.0092069	0.869295	8.92036e-05	0.975691	0.440927	4.66461e-11	0.99908	0.609524
Baat	5.06735	0.227502	-1.21376	6.08396	-0.0168694	-0.252871	8.93834e-05	0.956686	0.447493	1.10859e-10	0.99908	0.909192
Apob	5.17012	-0.052919	-2.19721	6.90911	0.456866	-0.232798	9.47598e-05	0.990045	0.13903	1.29325e-12	0.904551	0.919395
Slc27a5	5.023	0.331477	-1.43359	6.72444	0.319739	-0.15541	9.47598e-05	0.933855	0.355258	1.26915e-12	0.943868	0.946448
Adh1	4.61981	0.358082	-0.803797	4.30485	0.0721699	0.381644	0.00010082	0.921379	0.603688	1.7986e-06	0.989887	0.838517
Ces2e	4.76644	0.335638	-0.687765	5.76298	0.392878	-0.238097	0.000101352	0.930169	0.674672	1.05817e-10	0.914515	0.909461
Aass	4.67691	0.297824	-1.46693	5.04778	0.0385826	0.334396	0.000101352	0.93619	0.302492	1.26576e-08	0.994602	0.86236
Cyp2d41-ps	5.56874	0.409142	-2.4374	6.24344	0.215123	-0.93701	0.000103935	0.924827	0.122862	3.58078e-09	0.973629	0.633958
Gpld1	4.72342	0.492871	-1.8985	5.60664	0.32932	-0.0177268	0.000103935	0.889058	0.167745	2.53575e-10	0.934821	0.99373
C9	5.19097	0.0695325	-1.63616	6.31076	0.025404	-0.272074	0.000105245	0.987548	0.301128	9.06935e-11	0.998129	0.904671
Abhd3	4.30162	0.196421	-1.3481	4.61114	0.157148	-0.0218239	0.00010617	0.956395	0.304317	1.93629e-08	0.975817	0.991782
Ttr	4.92991	0.225957	-0.493556	6.1824	0.310522	0.209127	0.00010617	0.956395	0.783823	2.29629e-11	0.944888	0.925921
Sult1b1	5.72572	0.251725	-0.561666	7.76366	0.376258	-0.33403	0.00010617	0.957171	0.786345	2.10177e-12	0.940242	0.895239
Gltpd2	4.94359	0.383008	-1.60566	5.50823	0.112734	-0.119823	0.00010617	0.921379	0.283818	4.13957e-09	0.986483	0.960339
Slc47a1	5.31374	0.35582	-1.67736	6.18401	0.119264	-0.7123	0.00010617	0.933716	0.298547	6.88612e-10	0.986483	0.715184
Gm10319	5.50544	0.304859	-2.15068	6.02702	0.0204026	-0.802303	0.00010617	0.94575	0.180546	9.944e-09	0.998907	0.685268
Slc16a12	4.13585	0.358952	-1.09258	3.68049	0.0975813	-0.321076	0.000107388	0.913227	0.401987	7.52257e-06	0.986158	0.85116
Sdr9c7	5.07969	0.216245	-1.16323	5.68454	0.193705	0.965865	0.000108872	0.958835	0.475117	3.52488e-09	0.97431	0.568251
Ugt1a1	5.39846	0.338222	-1.52335	6.5686	0.384311	-0.51552	0.000114837	0.937269	0.36391	1.28601e-10	0.932197	0.812453
Cyp3a25	5.19393	0.0915834	-1.71071	6.3942	-0.0210105	-0.315712	0.000114837	0.982807	0.280913	6.93527e-11	0.998735	0.886709
Serpina1d	4.73701	0.287998	-1.42446	6.02093	0.358262	0.217068	0.000114837	0.939543	0.331548	1.55027e-11	0.927239	0.918947
Ass1	3.82858	0.452682	-0.0793369	3.71635	0.442239	1.48248	0.000114837	0.869922	0.959814	6.86051e-07	0.85292	0.146617
Gm7298	5.23535	0.265004	-1.44242	6.04069	0.131434	-0.66212	0.000114837	0.952286	0.37927	1.43936e-09	0.98527	0.736163
Adtrp	4.19507	0.266586	-1.04316	4.55906	0.0511548	0.328492	0.000115661	0.937258	0.43568	1.37503e-08	0.992677	0.850429
Mgst1	4.09072	0.288118	-0.452157	4.62398	0.102724	0.47944	0.000117853	0.931547	0.760227	3.03793e-09	0.985366	0.7555
Hpd	5.05616	0.266086	-0.938576	6.58074	0.147816	-0.0822257	0.000117874	0.950123	0.580356	6.44912e-12	0.982393	0.973253
Gm5424	3.8227	0.452056	-0.161223	3.76859	0.442113	1.46793	0.000120526	0.870261	0.914406	4.6062e-07	0.853343	0.152859
Slco1a5	6.21604	0.0880865	-1.44394	6.61301	0.168653	0.146665	0.000121594	0.985315	0.437368	1.39317e-08	0.982393	0.96091
Slc17a3	5.20744	0.423364	-1.77368	5.8966	-0.130193	-0.199899	0.000121961	0.918348	0.261394	3.49366e-09	0.985366	0.93493
Xkr9	5.58474	0.336135	-0.94331	6.68341	0.265351	0.535975	0.000122077	0.939543	0.614959	1.07099e-09	0.964251	0.816555
Plg	4.99188	0.379235	-1.56274	6.5751	0.0916511	0.223474	0.000128643	0.924561	0.3126	4.72193e-12	0.988789	0.922339
Serpina11	4.56884	0.463267	-0.622049	5.42746	0.0651215	-0.254373	0.000132885	0.89415	0.699467	4.6026e-10	0.991504	0.899395
Angptl3	4.7953	-0.0359903	-1.00663	6.01267	0.166735	0.162101	0.00014139	0.993299	0.52847	4.78267e-11	0.978187	0.942218
Mup17	5.11393	0.0705114	-1.15589	6.71902	0.182489	-0.620659	0.00014258	0.987422	0.492228	6.44912e-12	0.977475	0.748731
Gm7329	3.65189	0.936222	1.62757	2.91487	0.450358	-0.239914	0.00014258	0.598813	0.127296	0.000138038	0.837525	0.878698
Acox2	5.10487	0.228653	-1.53991	7.12453	-0.0220856	0.498263	0.000144034	0.957171	0.335813	6.27167e-13	0.998578	0.808548
Cps1	5.09852	0.385215	-1.78431	6.52274	0.352413	-0.204438	0.000147205	0.92547	0.255207	2.1239e-11	0.938057	0.931541
F9	4.56596	0.206631	-1.44645	5.80527	-0.0187991	-0.227304	0.000147623	0.957171	0.309131	3.0077e-11	0.998706	0.911871
Necab1	5.1872	0.172824	-2.02069	5.55437	0.129479	-0.00599844	0.000149897	0.968191	0.191408	5.2695e-08	0.985684	0.998268
Cyp7b1	4.24195	0.0527634	-1.74936	5.13479	0.00482491	0.486122	0.000152203	0.988757	0.166436	2.90255e-10	0.999333	0.766367
Akr1d1	5.29109	0.124594	-0.803836	6.39235	0.0615133	-0.372819	0.000155277	0.977623	0.664345	3.42339e-10	0.992677	0.869434
Tat	4.99321	0.255146	-1.26972	5.84905	0.804451	0.185934	0.000160254	0.953275	0.434235	1.37255e-09	0.752299	0.936843
Nat8f2	4.79067	0.56233	-1.53169	6.30056	-0.011452	0.235199	0.000161788	0.874568	0.30769	7.95945e-12	0.99908	0.913862
Gm19950	6.67022	0.904849	-2.33793	6.08666	0.0551429	0.234588	0.000166031	0.831053	0.237052	1.31992e-05	0.994535	0.941923
Serpina4-ps1	5.33855	1.26081	-1.29596	7.02632	-0.688178	-0.97677	0.000170753	0.649812	0.458433	9.11423e-12	0.82804	0.60043
Upp2	4.48739	1.20184	-0.706304	5.76065	0.591555	0.0752477	0.000174191	0.581455	0.655309	2.78728e-11	0.82206	0.973126
Bhmt2	5.01604	0.327544	-1.01034	6.429	0.144358	0.162518	0.000177127	0.936929	0.553458	3.20273e-11	0.983247	0.945919
Gck	4.8365	0.664056	-2.04362	4.6086	-0.336727	0.848119	0.000177127	0.84378	0.157375	2.44413e-06	0.938057	0.619317
Srd5a1	4.1435	0.370908	-2.06809	4.8121	0.358119	0.249332	0.00017819	0.913049	0.0866937	2.37966e-09	0.911759	0.892311
Cyp4f15	5.03835	0.332429	-1.29505	6.39741	0.0549847	1.23392	0.00018282	0.936092	0.431335	5.47606e-11	0.992904	0.440799
Cyp2c67	4.8886	0.318779	-1.58389	7.34176	0.246396	0.217418	0.000184605	0.937258	0.30413	4.7268e-14	0.963272	0.924989
2018-03-01	4.87101	0.226985	-1.26946	6.44099	0.180242	-0.285075	0.000185464	0.956686	0.42545	9.0188e-12	0.976165	0.896091
Them7	4.58545	0.212317	-1.18955	3.75178	0.317216	-0.00656875	0.000190428	0.956686	0.422861	9.88766e-05	0.938057	0.99801
Agxt2	4.90642	0.32738	-1.68908	6.3228	-0.0404366	0.0314787	0.000190941	0.935604	0.270194	3.2544e-11	0.994858	0.989731
Cpb2	4.73484	0.441841	-1.26829	6.2714	-0.280696	0.592484	0.000191015	0.908985	0.412025	9.08738e-12	0.952699	0.74502
Apon	4.64893	0.525263	-1.39561	5.87327	0.212664	0.203994	0.000191686	0.881697	0.349452	7.58883e-11	0.968044	0.925922
Gm31520	3.48352	1.91587	-0.86184	1.2952	-0.134159	-1.18992	0.000201178	0.0973602	0.458718	0.340891	0.975467	0.25038
Slc17a4	4.77201	0.309363	-0.417405	6.26961	0.448301	0.424964	0.000201178	0.937277	0.818901	1.61809e-11	0.901122	0.832564
Urah	4.69806	0.438728	-0.948198	5.56719	0.154391	1.29382	0.000204587	0.908985	0.556087	1.48612e-09	0.980693	0.373823
Hsd3b2	5.09943	-0.163732	-1.57375	7.01071	-0.140812	-0.141933	0.00020949	0.970636	0.334148	2.66986e-12	0.984259	0.955288
5033403H07Rik	5.44396	0.0317229	-1.85209	5.19786	-0.326336	0.04721	0.000217124	0.994955	0.273274	2.94872e-06	0.951175	0.987025
Dnase2b	5.27467	0.30695	-2.24222	5.46099	-0.0383046	0.553993	0.000218842	0.944462	0.152467	3.27749e-07	0.995713	0.797522
Apoc1	4.47683	0.311426	-0.557647	5.86049	0.354884	0.255454	0.000218842	0.933816	0.736944	2.04234e-11	0.92589	0.899779
Tm4sf4	4.50075	0.447222	-1.33057	5.09922	0.254021	0.767044	0.000221125	0.901239	0.360643	1.1106e-08	0.955485	0.638182
Nudt7	3.95274	0.367313	-1.05524	4.55183	-0.0116003	-0.464404	0.000223512	0.910657	0.418669	5.85806e-09	0.99908	0.765923
Acnat1	4.49597	0.279542	-1.98451	5.08626	-0.310351	-0.338991	0.000223542	0.939756	0.143301	1.23011e-08	0.939668	0.862498
Prodh2	4.97991	0.400947	-1.53124	6.30648	0.0585385	-0.422797	0.000223958	0.921958	0.339729	1.07144e-10	0.992677	0.842728
Ido2	4.77997	0.323808	-1.19637	5.82294	0.158227	-0.33136	0.000225533	0.935428	0.450962	6.10106e-10	0.980693	0.875861
Cyp26a1	4.31356	1.06338	-1.09108	2.21718	-0.18322	-0.30097	0.000225533	0.631338	0.442279	0.0616994	0.971516	0.876142
Azgp1	4.72208	0.26402	-1.25431	6.48383	-0.0365457	0.239951	0.000225533	0.948646	0.4219	3.29025e-12	0.995439	0.912042
F12	4.66362	0.407344	-1.62371	6.18862	0.169575	-0.0766237	0.000225533	0.916108	0.271046	1.27154e-11	0.977794	0.973978
BC025446	4.84534	0.313909	-0.743018	6.59877	-0.198117	0.467617	0.000226611	0.937858	0.669375	4.62926e-12	0.973629	0.816621
Kng1	4.80112	0.325683	-1.11022	6.97832	0.0541531	0.0558371	0.000229408	0.935495	0.494527	3.67642e-13	0.99274	0.981717
Hgd	4.79474	0.26088	-1.06146	6.15067	0.0994065	-0.121623	0.000238026	0.950241	0.51755	6.87657e-11	0.98779	0.96024
Gsta3	4.21451	0.263925	-0.510453	4.9615	0.143476	0.206885	0.00023945	0.940074	0.747211	2.96768e-09	0.980385	0.916544
Ifit3	1.79194	2.80454	3.45498	2.32666	4.43785	3.87525	0.000240114	2.60737e-10	1.90029e-15	3.93028e-11	3.72978e-39	1.41974e-26
Cyp3a59	5.43377	0.0915198	-1.57424	6.12465	0.0455443	-0.709473	0.000243043	0.984409	0.37342	2.04721e-08	0.994858	0.74168
Abcc6	4.86674	0.344092	-1.93426	5.6185	-0.0772508	-0.148913	0.000245485	0.933545	0.200089	7.17738e-09	0.990692	0.95037
Pigr	4.59392	0.142604	-1.47599	6.53085	0.108376	0.847571	0.000245485	0.972226	0.318612	1.09101e-12	0.986483	0.604311
Serpina1b	4.42426	0.288799	-1.33893	5.66715	0.335538	0.300835	0.000252345	0.93806	0.35469	8.43501e-11	0.931504	0.87808
Me1	3.34398	0.903508	1.13616	2.67933	0.472417	-0.115326	0.000252454	0.590796	0.288601	0.000247294	0.809595	0.943364
Gsdma3	-12.0728	-42.7209	0.967309	-0.510492	-0.182801	-0.751373	0.000253876	3.99446e-55	0.83813	0.968715	0.990692	0.88259
Acsm1	4.85381	0.316899	-1.80508	6.79082	0.0477703	0.229198	0.000253876	0.937962	0.237929	2.0961e-12	0.994101	0.921042
Mat1a	4.68122	0.537109	-1.4575	5.67718	-0.099484	0.853629	0.000257055	0.88213	0.338913	1.05067e-09	0.987725	0.611699
Apoa5	4.88109	0.144001	-1.34254	6.6126	0.213022	0.0319361	0.000257055	0.973258	0.407996	7.48784e-12	0.971491	0.989731
Sec14l4	4.77172	0.29671	-1.88391	6.35355	0.0547733	0.846336	0.00026416	0.941491	0.206089	1.74614e-11	0.99274	0.625701
Amn	2.04721	1.58084	-1.16836	-0.252431	-1.04648	-0.832737	0.000270007	0.0143698	0.0618502	0.903813	0.0707164	0.155351
Pla2g12b	4.83987	0.208556	-1.45085	6.40097	0.105311	0.0595315	0.000270055	0.960198	0.358045	2.99372e-11	0.98727	0.980877
Rdh18-ps	4.71596	0.168936	-2.24497	5.66904	0.142796	-0.304582	0.000277584	0.967274	0.113925	1.73748e-09	0.982393	0.885788
Fgf21	2.80287	-0.190971	0.0919156	0.366299	-0.592537	1.04773	0.000278764	0.936036	0.938256	0.89708	0.626209	0.190114
Apof	4.52093	0.414669	-1.19259	5.99258	0.230351	0.290684	0.00028264	0.913464	0.432743	2.44528e-11	0.964251	0.88591
Gys2	4.91708	0.422646	-0.434562	6.36766	0.3851	-0.829348	0.000302925	0.918348	0.821729	9.38086e-11	0.929098	0.652858
CT030657.5	1.00086	0.610049	0.974191	-0.166972	0.56541	0.542901	0.000307479	0.0902088	0.000312497	0.866914	0.0345979	0.0390983
Cth	4.27588	0.222023	-0.991079	4.6929	-0.017062	0.862227	0.000309873	0.954073	0.501687	7.55361e-08	0.998907	0.566498
Slc22a30	5.02747	0.326472	-1.64922	6.80581	-0.136803	-0.658602	0.000310206	0.939151	0.313715	1.27154e-11	0.98486	0.740106
Ugt1a9	4.89315	0.242046	-1.39812	7.32516	0.565447	-0.0940858	0.000319304	0.956156	0.393505	2.6116e-13	0.864767	0.970253
Maob	4.02	0.237858	-0.68968	4.37988	0.128805	0.325488	0.00032349	0.946094	0.637152	1.05951e-07	0.982366	0.854183
G6pc	4.9485	-0.453596	-0.437624	6.9727	0.619506	-0.367371	0.000324989	0.913814	0.822644	2.79844e-12	0.847142	0.867401
Urad	5.21373	0.526849	-3.86961	7.47595	-0.00403025	-0.18159	0.000325328	0.901239	0.00852998	2.05476e-12	0.99951	0.944956
Rdh16	4.4747	0.322843	-1.69404	5.25125	0.377317	-0.353319	0.000325328	0.933083	0.234772	6.762e-09	0.919372	0.857713
Fgg	4.5976	0.392342	-1.23216	6.17781	-0.339452	0.262491	0.000332533	0.91933	0.429556	1.98691e-11	0.936241	0.902597
Timd2	3.94754	0.298249	-1.01241	4.08248	0.0974281	0.626974	0.00033667	0.930169	0.451742	6.63445e-07	0.986483	0.673879
Cyp2c37	5.0953	0.141622	-0.771473	7.05994	0.143478	-0.484162	0.000337098	0.974641	0.681821	6.76751e-12	0.984259	0.825494
AC125041.1	5.47393	0.281394	-1.02546	6.70657	-0.0787487	-0.0139149	0.000338805	0.954288	0.598655	2.48616e-09	0.992296	0.996806
Serpina6	4.79598	0.588953	-0.994565	6.38644	0.131343	1.33405	0.000363748	0.874785	0.560197	4.01459e-11	0.984958	0.3889
Gcgr	4.7034	0.327637	-1.31395	6.13997	-0.157522	-0.408252	0.000368164	0.935495	0.409827	9.86938e-11	0.980879	0.84362
Cfhr1	5.06554	0.185852	-1.89516	7.21527	-0.0739587	-0.255862	0.00036983	0.967274	0.245379	2.66986e-12	0.992275	0.916886
Pck1	4.60051	0.537646	-1.5076	5.51483	0.773128	-0.281361	0.000373434	0.882842	0.320926	4.08926e-09	0.756106	0.895555
Prkaa2	4.02498	0.223693	-1.05174	4.25253	0.0314555	-0.289527	0.000373434	0.950431	0.444563	3.8928e-07	0.995614	0.874055
Adh6-ps1	6.97639	0.63328	-3.07016	6.7749	-0.330998	-0.539335	0.00038632	0.913464	0.147954	5.87214e-06	0.967157	0.86553
Mrps33	0.879686	0.271649	0.460129	-0.0656027	0.0287108	0.148563	0.000389469	0.522947	0.0872986	0.943879	0.982366	0.653745
Adh4	4.74191	-0.0390164	-1.29628	6.16809	0.208112	0.015808	0.000390395	0.993251	0.422691	1.38979e-10	0.971641	0.995047
Hsd17b2	4.76269	0.117062	-1.41357	6.63207	0.024318	-0.42261	0.000390657	0.97784	0.378051	6.76751e-12	0.998223	0.840887
Fgb	4.57202	0.290195	-1.48296	6.35593	-0.279559	0.418788	0.000391464	0.94185	0.328668	6.8979e-12	0.953711	0.833264
F11	4.85582	0.362247	-1.51428	6.33529	0.0837531	-0.0225561	0.000403569	0.932184	0.350985	1.44224e-10	0.989549	0.992841
Pemt	4.16202	0.370918	-0.650144	5.18273	0.194093	0.530764	0.000403569	0.917791	0.675251	1.03341e-09	0.968904	0.752099
C8g	3.8663	0.255434	-1.0655	3.95663	0.217935	-0.419255	0.000403569	0.939151	0.420804	1.27037e-06	0.959024	0.796248
Mcts1	0.748013	0.24484	0.416171	0.0311675	0.0520579	0.103683	0.000407874	0.4855	0.0671269	0.972234	0.943868	0.728116
Cdo1	4.17341	0.274516	-0.946285	5.40353	0.221373	-0.340046	0.000407874	0.939543	0.521545	1.92382e-10	0.963245	0.855287
Clec4f	4.97514	0.740555	-0.349128	6.82597	0.272041	-1.17004	0.00041643	0.833954	0.863127	1.54291e-11	0.961085	0.499007
Slc6a13	3.91461	0.408098	-1.25943	4.49019	0.206216	-0.437086	0.000420985	0.900237	0.336057	2.95003e-08	0.963543	0.789551
Med21	0.903935	0.438785	0.745617	-0.121469	0.128622	0.197773	0.000427832	0.208696	0.00373007	0.897458	0.819626	0.533007
Serpinf1	3.75149	0.410921	-0.716647	4.07582	0.267833	0.187569	0.000435229	0.893545	0.601037	2.16192e-07	0.940961	0.918051
Gm5776	0.854459	0.297092	0.477139	-0.0593602	0.0287315	0.167356	0.0004359	0.449222	0.0674101	0.947956	0.981583	0.59197
Mup12	4.66896	-0.0691697	-1.25103	6.58243	0.186196	-0.360681	0.000435991	0.987339	0.437859	5.31855e-12	0.975817	0.863479
Gm4952	4.93146	-0.155206	-0.630266	7.09628	0.112183	0.143664	0.000435991	0.972616	0.740725	3.02916e-12	0.987107	0.95529
Gnmt	4.35043	0.363523	-0.85894	5.0169	0.406429	1.03508	0.000442617	0.922237	0.587314	2.73246e-08	0.909068	0.486407
Wfdc2	4.32378	1.11601	-1.62061	1.10326	-0.392358	-0.469338	0.000455938	0.612888	0.265961	0.71257	0.907077	0.787857
Rhbg	4.1716	0.445126	-1.96839	2.99864	0.463245	1.18221	0.000460555	0.886941	0.11249	0.00134333	0.862628	0.358266
Amdhd1	4.37205	0.245402	-0.713253	5.57971	0.26727	-0.399606	0.000460555	0.950934	0.662668	5.068e-10	0.953996	0.836232
Rdh19	4.46879	0.183355	-1.25638	5.20585	0.185284	-0.235908	0.000460555	0.963369	0.411452	1.94118e-08	0.974306	0.913361
Cyp2d40	4.86472	0.029109	-1.14577	5.95839	0.244142	-0.120611	0.000460555	0.994955	0.503661	3.16855e-09	0.96641	0.962098
Ambp	4.54522	0.536712	-1.09396	6.29774	-0.0170877	0.371764	0.000460555	0.883448	0.495125	1.2574e-11	0.99908	0.855714
Cfhr2	4.35629	0.0350624	-1.04545	5.51851	0.0496509	-0.397506	0.000460555	0.993299	0.496572	7.3869e-10	0.993124	0.836575
B2m	0.953347	0.737509	1.34192	0.337694	0.833874	1.06813	0.000461794	0.0161142	8.87969e-08	0.434875	0.000181596	1.38804e-06
Slc38a3	4.38149	0.484725	-1.49903	5.64483	0.217895	0.859228	0.000463429	0.893056	0.305391	3.52971e-10	0.967095	0.592976
Ak4	3.85379	0.235201	-0.402139	4.02499	0.17116	1.30103	0.000464644	0.945126	0.793099	8.85947e-07	0.971641	0.274017
Egfr	4.00401	0.0617249	-1.59767	5.35217	-0.175227	0.598391	0.000476767	0.986632	0.220468	7.143e-11	0.972816	0.704747
Cpn2	4.77003	0.368853	-1.6625	7.02371	0.0435902	0.117242	0.000480178	0.930169	0.295472	1.29325e-12	0.994602	0.962098
Pah	4.46738	0.204489	-1.29008	5.21697	0.208131	1.11349	0.000480178	0.959752	0.402313	2.12045e-08	0.969686	0.463637
Slc25a13	3.28211	0.342452	-0.298333	3.03222	0.228169	0.516111	0.000492031	0.902005	0.822644	2.75897e-05	0.94428	0.68601
Inhbe	4.95269	0.22229	-1.93899	6.47873	0.313601	-0.530833	0.000512084	0.960082	0.228597	2.41679e-10	0.951763	0.805468
Gm42109	6.67396	1.17027	-4.29381	3.29622	-0.348683	-0.389067	0.000515126	0.771847	0.0350137	0.0935791	0.960691	0.908924
Nr1h4	4.23853	0.326276	-1.2645	5.34618	-0.108544	0.664075	0.0005244	0.93113	0.385144	1.22388e-09	0.986398	0.68982
Pzp	4.64968	0.240292	-1.98443	6.58469	-0.0549206	0.0459028	0.000525101	0.955736	0.186989	6.97438e-12	0.99274	0.985517
Pdzk1	4.59969	0.220991	-1.68995	5.87341	0.140052	0.381051	0.000525713	0.957171	0.263836	7.46092e-10	0.98321	0.856992
Cdhr5	3.88753	0.646967	-1.49793	5.17745	0.317623	1.15977	0.000534296	0.81083	0.242861	1.1313e-10	0.928448	0.359432
Ugt1a6b	3.93176	0.383245	-1.19408	3.31721	0.203018	1.24073	0.000535843	0.910789	0.376047	0.00021941	0.965587	0.323896
Hnf4a	4.4575	0.371684	-1.77	6.01357	0.103984	0.658609	0.000535843	0.923418	0.226731	6.59044e-11	0.987072	0.712487
Mup7	4.60747	-0.103466	-1.27027	6.54945	0.192516	-0.434861	0.00053857	0.980279	0.430871	6.61287e-12	0.974515	0.831505
Dsg1c	5.49668	0.0496244	-2.89363	5.24326	-0.219866	0.27927	0.000550527	0.992405	0.0824708	1.14775e-05	0.975168	0.91887
Cyp3a44	5.47585	0.440477	-2.66561	6.06505	0.00314102	-0.604936	0.000551776	0.925062	0.127043	2.39536e-07	0.99951	0.804721
Lrtm1	5.20578	0.541783	-2.37591	5.91903	0.238166	1.08384	0.000569139	0.902052	0.172748	1.38318e-07	0.970927	0.592765
Slc22a28	4.89493	-0.100906	-1.64809	6.72346	-0.0867972	-0.408383	0.000578035	0.981197	0.320181	4.20009e-11	0.989549	0.85626
Cyp4f14	4.63739	0.271101	-1.77083	6.73782	0.152768	0.182575	0.000578035	0.949599	0.251829	3.44846e-12	0.982366	0.938298
Acsm3	4.09858	0.0570546	-1.26618	5.01503	-0.00138021	-0.376261	0.000578035	0.98826	0.368749	5.92063e-09	0.999765	0.84028
Serpina1e	4.37604	0.498375	-1.54671	5.55018	0.321317	0.133889	0.000590565	0.891266	0.295213	1.35102e-09	0.940368	0.953097
Prlr	3.99975	0.349688	-1.00844	5.23001	-0.192515	0.0448722	0.000590565	0.920747	0.479187	3.71619e-10	0.968698	0.983209
Smlr1	4.86798	0.238537	-0.732891	6.36061	-0.0793371	-0.18126	0.000590825	0.957171	0.692471	4.81633e-10	0.99096	0.943624
Slc22a18	3.85646	0.356531	-1.23421	4.62546	0.270629	0.642929	0.000609511	0.916365	0.352811	1.34284e-08	0.944458	0.669918
Igfals	3.95631	0.580972	-1.83043	4.65203	-0.0245444	0.461467	0.000611747	0.846383	0.151115	2.87378e-08	0.997453	0.784576
Keg1	4.7528	0.0558983	-1.02559	6.88876	-0.0907289	-0.3395	0.000611747	0.989966	0.556231	4.45414e-12	0.989143	0.879024
AI182371	4.17376	0.106776	-1.25557	5.38231	-0.0207344	-0.121499	0.000623187	0.977676	0.388353	7.51877e-10	0.998223	0.956703
Meiob	3.1981	0.707201	-0.820086	2.59995	0.292478	0.634138	0.000627239	0.71439	0.470106	0.000481727	0.914323	0.596824
C8a	4.65012	0.247964	-1.83	6.53659	-0.166233	-0.174096	0.000636035	0.954875	0.238289	1.62522e-11	0.980619	0.941694
Dhtkd1	3.43012	0.443491	-1.37579	2.72987	-0.0452654	-0.510722	0.000636702	0.871719	0.226976	0.000776528	0.992677	0.71485
Ces2h	5.62017	0.0606425	-5.14433	1.0572	0.103594	0.618218	0.000636702	0.990993	0.0014748	0.851189	0.989143	0.804468
Mup16	4.76039	0.256518	-1.35878	5.91474	0.120966	-0.896991	0.000636702	0.954479	0.418192	3.89579e-09	0.986483	0.621807
Polr2k	0.927168	0.312765	0.584698	-0.0273622	0.146583	0.358782	0.000636702	0.487624	0.0404421	0.980337	0.792657	0.204464
Iyd	4.47998	0.327158	-1.01755	5.36498	0.195342	1.0278	0.000636702	0.934447	0.533907	1.70376e-08	0.973629	0.52521
Gsta2	4.8192	-0.172916	-0.954128	3.26974	0.19924	-0.898336	0.000648007	0.969087	0.59683	0.00801123	0.975467	0.63071
Gm11789	5.362	0.3974	-1.19592	6.25556	0.0665049	0.0621507	0.000659919	0.93357	0.538251	6.46359e-08	0.992677	0.983214
Gjb2	3.89375	0.524897	-1.51491	4.68989	0.0920918	1.24074	0.00066376	0.864356	0.246666	1.44754e-08	0.987072	0.32495
Gm45910	5.29525	0.172155	-2.09204	6.33646	0.187988	-0.870072	0.000687534	0.972312	0.23383	3.17928e-08	0.980619	0.691176
Abcc2	4.70516	0.192761	-2.44172	6.04524	0.0357101	-0.742224	0.000698781	0.965099	0.10466	1.27113e-09	0.99593	0.693757
0610005C13Rik	4.04685	0.311049	-1.39871	3.89641	-0.176721	-0.368994	0.000698781	0.932516	0.312395	1.77056e-05	0.973763	0.842795
Adgrv1	3.66284	-0.0649582	-2.71623	2.64878	-0.0724103	-1.90558	0.000722693	0.984839	0.0135872	0.00373319	0.989084	0.0747496
9130409I23Rik	5.55604	0.154519	0.707212	4.32638	0.283762	-0.589432	0.000724637	0.975579	0.746441	0.000949758	0.966378	0.816621
F2	4.39797	0.377265	-1.44633	6.4051	0.112213	0.126708	0.000726145	0.922846	0.344274	5.38866e-12	0.986483	0.957591
Mfsd4b1	4.42669	0.131874	-1.9987	6.45029	0.259285	-0.551656	0.000730502	0.974035	0.166776	6.61287e-12	0.959024	0.774884
Gabbr2	4.52842	0.721685	-0.396802	5.29548	0.311792	-0.208177	0.000731241	0.82371	0.832136	4.95364e-08	0.945613	0.929852
Mup13	4.68915	0.372361	-1.47234	5.80437	0.0963606	-0.890812	0.000731748	0.930234	0.370595	6.41755e-09	0.988789	0.621937
Gjb1	4.29598	0.365755	-1.50679	5.80189	0.231091	0.84329	0.00075659	0.923601	0.308749	1.7223e-10	0.96431	0.608474
Mrpl47	0.850179	0.441636	0.913675	0.0152696	0.238967	0.584096	0.00075659	0.188102	0.000153797	0.988014	0.495809	0.0103395
Masp1	4.16668	0.253298	-2.29667	4.73756	0.180724	0.449045	0.00075659	0.948024	0.0830612	1.51546e-07	0.974196	0.80823
Sall1	4.80577	0.412192	-1.37536	5.71701	-0.33433	0.560012	0.000756686	0.922023	0.41613	4.26887e-08	0.944982	0.795324
Ifit3b	1.63651	2.7683	3.4563	2.35425	4.46038	3.71992	0.000763398	2.03257e-10	5.46709e-16	1.00596e-11	6.24296e-41	1.79005e-25
Ifit1	1.66418	3.30532	3.70136	2.37104	4.41898	4.16998	0.000766582	2.10433e-14	9.65465e-18	1.56924e-11	5.14576e-39	6.73863e-31
Kng2	4.47842	0.284917	-1.06145	7.07056	0.0424558	0.291022	0.000779782	0.944702	0.520664	2.75668e-13	0.994602	0.893985
Gm16551	4.68281	0.740232	-1.59172	4.76607	-0.229333	0.161326	0.000779782	0.826837	0.320286	5.30132e-06	0.968543	0.94795
Nrn1	3.97788	0.0543637	-1.0725	4.52852	0.0976097	-0.488173	0.000828883	0.988792	0.454905	1.81165e-07	0.987072	0.776719
Anks4b	4.60206	0.0365887	-0.399305	6.12461	-0.0623889	0.383906	0.000832085	0.993677	0.836145	4.98015e-10	0.992677	0.85921
Pdilt	6.05669	0.7244	-1.59148	4.21246	-0.339663	0.169177	0.000840648	0.877274	0.437791	0.00497766	0.958018	0.959764
Ces1d	4.06782	0.384933	-0.902436	5.02759	-0.21394	-0.451237	0.000868631	0.916403	0.554881	1.03385e-08	0.96641	0.80335
Fga	4.41482	0.448786	-1.45791	6.28295	-0.12666	0.312979	0.000868631	0.910458	0.348726	2.3039e-11	0.98512	0.882527
Tymp	3.85284	0.010805	-1.48252	5.28711	0.332936	-0.295797	0.000870921	0.997779	0.261359	1.21547e-10	0.925571	0.872169
Habp2	4.2336	0.446111	-1.11304	4.94938	0.183598	1.34329	0.000892287	0.905145	0.471357	8.56069e-08	0.97448	0.340552
Ttc36	4.28049	0.300939	-0.970567	5.75027	0.204667	-0.420061	0.000893789	0.93806	0.543706	3.75479e-10	0.970238	0.832109
0610031O16Rik	4.79524	0.329767	-1.6835	5.81902	-0.122973	-0.233814	0.00091634	0.939134	0.306789	2.12045e-08	0.986483	0.926722
Thrsp	3.99679	0.877377	0.436171	4.87765	0.284677	-1.33965	0.000930845	0.731113	0.793579	1.9553e-08	0.945054	0.306008
Hsd3b5	4.65335	-0.0647489	-1.47793	7.07722	0.0786727	-0.670847	0.000937908	0.988757	0.371637	1.91562e-12	0.990995	0.732273
Cyp7a1	4.85691	-0.0749818	-2.14517	6.47277	0.0994181	-0.351322	0.000956971	0.98732	0.182879	4.68759e-10	0.988789	0.881203
Gldc	4.38557	0.191537	-1.89013	6.36859	0.239875	0.3208	0.000958307	0.962892	0.201702	1.27154e-11	0.964251	0.879732
Tmem258	0.815058	0.341807	0.451182	-0.122908	0.176949	0.181412	0.00101846	0.350633	0.0890289	0.893142	0.664192	0.553701
Ndufa12	1.23189	0.391774	0.535293	0.226664	0.295023	0.495275	0.00102887	0.542902	0.200436	0.862494	0.608389	0.19872
Fabp12	5.39059	1.93	-1.62142	1.72059	-1.03202	0.981068	0.00102904	0.423575	0.407839	0.637479	0.716538	0.688693
Pank1	3.22352	0.311902	-0.462357	3.18288	0.253002	-0.301359	0.00103753	0.915574	0.723964	1.72094e-05	0.937841	0.841641
Mrpl42	0.96149	0.385395	0.896226	0.0206319	0.175011	0.603522	0.00105124	0.386193	0.00172899	0.986726	0.750379	0.0251175
Mup19	4.5151	0.0139191	-1.37525	6.46345	0.153136	-0.607018	0.00105871	0.997752	0.40069	3.09376e-11	0.982366	0.753973
Tomm7	0.854848	0.347373	0.555648	-0.0998631	0.215663	0.176236	0.00109814	0.378934	0.041145	0.918517	0.579661	0.594975
Etnppl	4.74111	-0.275356	-0.734862	6.23882	0.343339	-0.468387	0.00110362	0.952286	0.698622	1.73455e-09	0.944621	0.833125
Mup21	4.53432	0.0926743	-0.652481	6.49954	0.0652006	-0.657093	0.00110362	0.982401	0.723964	3.2544e-11	0.992677	0.732693
Dmgdh	4.50911	4.66899e-05	-1.65157	6.86402	0.261009	0.0661263	0.00111136	0.999965	0.297016	2.78381e-12	0.961254	0.97903
Acy3	2.71873	0.465311	-0.746844	2.30585	0.213639	-0.0176099	0.00111177	0.816257	0.455459	0.000473073	0.938019	0.990996
Bhmt-ps1	4.43482	-0.0317033	-1.78961	6.31081	0.353249	-0.115203	0.00112326	0.99466	0.244735	4.7846e-11	0.936384	0.962092
Gfra1	3.67585	0.342697	-1.28074	4.63898	0.0774536	1.97182	0.00112588	0.918352	0.325437	8.56443e-09	0.988789	0.0668197
Hfe2	4.26567	0.238334	-1.35262	5.18091	-0.260167	-0.0266839	0.00112707	0.954266	0.377273	3.68201e-08	0.957836	0.991298
Sgk2	4.37542	0.31308	-0.998446	5.59572	0.390428	0.733726	0.00114206	0.937657	0.547031	5.24548e-09	0.922412	0.684715
Entpd8	4.55886	0.347186	-1.11524	6.53276	-0.218736	-0.243233	0.00117877	0.934221	0.515811	4.50268e-11	0.971051	0.918693
Nr1i2	4.5854	0.346188	-2.08528	6.40049	0.0755467	-0.110783	0.00117877	0.934558	0.177684	1.7223e-10	0.991391	0.965341
Car14	4.26912	0.0824336	-0.521464	5.32086	0.217805	-0.347474	0.00119051	0.983486	0.769278	1.77118e-08	0.967885	0.868726
Cideb	4.17848	0.185813	-0.114058	6.04113	0.179354	0.2492	0.00121095	0.962487	0.952785	3.20273e-11	0.975467	0.9078
Sem1	0.940926	0.458609	0.729642	-0.10419	0.262751	0.386452	0.00121095	0.246327	0.0125654	0.923756	0.519126	0.192571
1600014C10Rik	1.85566	0.817624	1.00317	1.54706	0.679364	1.60226	0.00123236	0.319657	0.103044	0.000715673	0.317793	0.00110841
ENSMUSG00000115458	2.84279	0.593215	-0.675491	2.67868	0.0896993	-0.0375864	0.00124816	0.754198	0.534644	7.4249e-05	0.984022	0.981717
Apom	4.14663	0.189196	-0.703635	5.70652	0.2083	0.0780054	0.00125293	0.96196	0.671778	3.22423e-10	0.968904	0.973253
Gm7618	1.33121	-0.525155	-0.348372	-0.0158915	-0.452359	-0.361185	0.00127627	0.514785	0.505239	0.993104	0.480653	0.476341
Chchd1	1.09293	0.496647	0.699462	-0.0477532	0.215059	0.744879	0.00129513	0.301466	0.0476354	0.973057	0.721248	0.014546
Mrps18c	1.11489	0.486732	0.594961	-0.106261	0.287614	0.493617	0.00132244	0.334718	0.110403	0.93554	0.575076	0.155028
Bche	3.76419	0.268095	-1.10883	4.89012	0.295569	0.0416831	0.00135938	0.939151	0.425814	4.73903e-09	0.938812	0.984528
Rtp4	1.1708	2.28596	2.49025	1.69734	2.76362	2.71077	0.00137582	6.37758e-13	3.90709e-15	3.65666e-11	1.10673e-28	1.46647e-24
Cldn1	3.81396	0.0833075	-1.36109	4.65997	-0.158761	0.144619	0.00138348	0.981197	0.319576	4.78323e-08	0.976289	0.944446
Gm10012	1.85328	1.09005	0.6923	0.0753346	0.266324	0.188622	0.00139273	0.134843	0.295381	0.975467	0.837361	0.829317
Aspg	4.29299	0.364429	-1.63508	6.28821	-0.0685024	-0.366805	0.00139701	0.927318	0.284002	2.5478e-11	0.99226	0.859607
AC156572.2	3.18049	0.796915	1.86526	2.35173	0.370963	-0.310596	0.00144874	0.677978	0.0742952	0.00512137	0.882146	0.840722
Psma3	0.852545	0.482913	1.02057	0.130332	0.380904	0.520996	0.00144874	0.157435	4.49697e-05	0.894823	0.182533	0.0348073
Gm5096	4.30331	-0.0420093	-1.68886	6.26222	0.353709	-0.13312	0.00144874	0.992527	0.26931	3.63064e-11	0.934676	0.955864
Sds	3.86868	0.217552	-1.13664	4.89592	0.38141	-0.238765	0.00145676	0.954875	0.429475	1.52312e-08	0.911669	0.905252
Abcg8	4.35716	0.235715	-0.995095	6.70557	0.324409	0.309118	0.00146167	0.956256	0.555321	4.02761e-12	0.944173	0.88765
Tbca	0.9055	0.385774	0.596879	-0.00432969	0.133119	0.0890678	0.00146815	0.356285	0.0424363	0.996332	0.830643	0.836134
Ephx2	3.47973	0.30541	-0.916047	4.01593	0.184335	-0.38669	0.00146815	0.924919	0.48727	3.90097e-07	0.967286	0.810439
Mup18	4.4513	0.0349973	-1.3616	6.52247	0.146969	-0.675176	0.00147671	0.994065	0.410081	2.95222e-11	0.98321	0.725734
Gm12338	1.31637	0.392114	0.532374	0.250015	0.248446	0.19618	0.00150448	0.599437	0.254931	0.859856	0.744749	0.730442
4732465J04Rik	3.722	0.311732	-1.0985	4.20716	-0.067845	0.316608	0.00151512	0.927798	0.423599	7.38277e-07	0.989887	0.861109
Mup8	4.31429	-0.355567	-1.38629	6.72869	0.184741	-0.280235	0.00155047	0.931547	0.384895	2.52252e-12	0.97614	0.898923
Aldh8a1	4.35033	0.0948898	-1.01733	6.62509	0.133076	0.0508332	0.00155047	0.981197	0.547335	6.57223e-12	0.984378	0.983792
Gm16332	3.84775	0.305259	-1.67194	5.52902	-0.138314	-0.354502	0.00155047	0.93357	0.215099	8.43501e-11	0.982127	0.849549
2810459M11Rik	4.30768	0.147856	-1.78405	6.63125	0.0507779	0.198498	0.00155047	0.972381	0.239244	4.62926e-12	0.993828	0.932642
Ddc	3.78329	0.0832891	-1.16567	4.96057	-0.260451	0.268537	0.00157245	0.981197	0.407779	4.64364e-09	0.951478	0.88765
Slc6a12	3.62411	0.324989	-1.71673	4.12289	0.246275	-0.896089	0.00157712	0.923328	0.169279	7.13536e-07	0.952297	0.513581
1810008I18Rik	4.04632	0.248561	-0.576553	5.69811	-0.168183	0.0493215	0.00157712	0.950176	0.733685	2.33737e-10	0.977138	0.982841
Pm20d1	4.07731	0.269485	-1.36414	6.90493	0.254	0.199236	0.00162595	0.945342	0.36335	8.20994e-14	0.95882	0.927779
Slco1a4	4.68986	0.361841	-0.319673	6.283	0.148066	-0.421624	0.00164014	0.934587	0.87862	4.81468e-09	0.984259	0.85921
Car8	3.94522	0.116548	-0.824501	3.79177	0.13062	-0.670027	0.00165281	0.976038	0.599116	6.64205e-05	0.983247	0.687109
Cib3	3.13521	-0.191184	-1.47096	2.54453	0.387869	0.117352	0.00165281	0.948296	0.165885	0.0010106	0.863684	0.944854
Gm8883	5.04325	0.421691	-1.2294	6.2182	-0.102644	0.0740945	0.00165281	0.927897	0.520747	5.25334e-08	0.989143	0.980253
1810022K09Rik	0.950061	0.271256	0.472884	-0.0881134	0.204437	0.190819	0.00169817	0.629645	0.148511	0.938653	0.689201	0.621909
Mttp	3.6232	0.13593	-1.05119	4.65753	0.198668	-0.375995	0.0016993	0.969943	0.442431	1.26363e-08	0.96641	0.827053
Rpl22l1	0.945378	0.275492	0.41677	-0.225502	0.119346	0.125196	0.0016993	0.617326	0.211507	0.806701	0.870776	0.768156
Gm10639	4.69893	-0.1334	-2.86239	3.19518	0.211061	-1.03651	0.0016993	0.976713	0.0751383	0.0181751	0.974306	0.589581
Rnf128	3.36715	0.259188	-0.901984	3.43574	0.116374	0.869199	0.00170447	0.935495	0.483676	1.77897e-05	0.982393	0.492201
Cox7c	1.2427	0.397052	0.460691	0.245765	0.243961	0.183969	0.00170447	0.562248	0.307888	0.852283	0.731298	0.734758
Aldh1a7	3.41943	0.311634	-0.730549	2.91634	0.0261424	-0.776265	0.00172086	0.922263	0.591968	0.000725454	0.996463	0.562018
Ftcd	4.34023	0.196332	-1.71361	6.41251	0.00905803	-0.268706	0.00174353	0.963297	0.273322	3.54183e-11	0.99908	0.905838
Cyp2c69	4.37335	0.0899804	-1.34252	8.23682	0.14616	0.123019	0.00174353	0.982826	0.413868	1.34654e-16	0.98321	0.961169
Acot12	4.38281	0.124052	-1.34082	6.75409	0.185624	-0.385662	0.00174917	0.976894	0.413868	6.76751e-12	0.976289	0.85921
Cyp3a16	7.12509	0.291341	-0.0453551	6.05904	0.174128	0.182811	0.00174917	0.965524	0.989088	0.000692166	0.987072	0.965236
Itih1	4.26951	0.365514	-1.70866	6.65575	0.0870303	0.25333	0.00175777	0.928114	0.266546	3.8819e-12	0.989143	0.909652
Agxt	4.31039	0.144832	-1.54878	6.66889	0.183983	-0.0533861	0.0017732	0.973162	0.32614	5.31855e-12	0.976165	0.982765
Tma7	0.723294	0.109428	0.254413	-0.188178	0.0817758	0.147173	0.0017732	0.855488	0.339705	0.770609	0.894216	0.6176
Gckr	4.35056	0.122629	-1.41523	5.86585	-0.331517	-0.298542	0.0017732	0.977124	0.382319	2.25674e-09	0.943868	0.894167
Dsg2	3.2299	0.314759	-1.86291	4.05776	0.17428	0.827592	0.00179389	0.918329	0.0881157	3.43084e-08	0.967095	0.49842
Eif3s6-ps1	0.975567	0.339473	0.742774	-0.318337	0.100015	0.126332	0.00179389	0.521668	0.0183324	0.618982	0.909632	0.775942
Mlxipl	4.0978	0.3636	-1.59788	5.22658	-0.607297	-0.396369	0.00179389	0.925062	0.282016	2.02416e-08	0.832164	0.842795
Psma2	0.771026	0.45574	1.01817	-0.0448389	0.483001	0.596303	0.00179389	0.14251	7.40157e-06	0.962501	0.0325535	0.00577714
Gchfr	3.44407	0.348195	-0.888337	3.98128	0.198874	-0.464934	0.00187182	0.915067	0.506525	6.68712e-07	0.964028	0.766149
Ggt6	3.72307	0.627739	-0.272441	4.44459	-0.070806	-0.424276	0.00187548	0.824551	0.870222	1.89857e-07	0.989549	0.810913
Ttc39c	3.46267	0.314462	-1.37252	4.48431	-0.000981132	0.724745	0.00187548	0.923348	0.274536	1.26741e-08	0.999765	0.606338
Ngef	3.847	0.581251	-0.862942	4.38686	0.0275313	0.54613	0.00188818	0.855089	0.571198	1.01242e-06	0.996781	0.75238
Ndufb4	1.17277	0.416808	0.331138	0.246805	0.210504	0.0816605	0.0019385	0.498373	0.461282	0.844035	0.771217	0.892995
F7	3.5648	0.397408	0.448174	5.25204	0.0172668	3.54492	0.0019385	0.90417	0.771634	5.63023e-11	0.998706	0.000212254
Slc22a2	4.10308	0.34893	-1.3506	4.76045	0.116422	-0.238938	0.00196503	0.927506	0.372079	5.61649e-07	0.985855	0.915623
AC160051.1	6.12042	0.135059	0.904069	1.07633	-0.0470851	-0.0856583	0.00196816	0.980573	0.704101	0.879832	0.99577	0.98177
Gm8242	1.19765	0.572209	0.868383	-0.198292	0.0879948	0.48284	0.00199231	0.29594	0.0266874	0.890014	0.949827	0.227606
Slc22a29	5.57103	0.242518	-2.16695	4.49248	-0.0689059	-0.412921	0.00203514	0.963726	0.268184	0.00159686	0.99274	0.883257
Uroc1	4.32353	0.276433	-1.46588	6.70013	0.117013	-0.122162	0.00203514	0.949329	0.365265	7.02101e-12	0.986483	0.961157
Cyp2d22	2.90707	0.501779	-1.24205	2.4392	0.192803	-0.646282	0.00203514	0.8243	0.236176	0.00116009	0.955294	0.579388
Psmb3	0.934545	0.488691	0.934606	0.0168381	0.399793	0.769658	0.00205035	0.223885	0.00128061	0.98905	0.230468	0.00317292
Gm6419	0.988858	0.260559	0.909967	0.0695675	0.310276	0.62023	0.00206617	0.678229	0.00356768	0.954061	0.472267	0.03769
Cyp2a12	4.34504	-0.0217059	-1.29324	6.61405	0.184268	0.0108264	0.00207097	0.996237	0.436483	1.60514e-11	0.97726	0.997274
Oasl1	1.43623	2.60427	3.42521	2.03396	3.5946	3.90215	0.00214508	1.95502e-10	8.35377e-18	4.4276e-10	2.48191e-30	1.02375e-31
Ghr	3.11954	0.106575	-1.13397	3.36229	0.113535	0.126944	0.00218243	0.973162	0.328586	7.00996e-06	0.982366	0.94161
Igsf5	3.71717	0.292791	-0.602371	3.99421	0.161479	1.54975	0.00218243	0.934587	0.699227	7.51281e-06	0.97614	0.213953
Psma4	0.877024	0.534939	1.21029	0.150161	0.380283	0.665657	0.00218243	0.132493	3.5135e-06	0.881594	0.223813	0.00788347
Ugt1a5	4.85138	0.18318	-0.643916	6.5316	0.506817	-0.581757	0.00219954	0.969934	0.756447	5.60885e-09	0.906057	0.805844
Mgam	3.55712	0.12739	-1.38256	4.57961	0.161285	1.98343	0.00222355	0.972175	0.290605	2.37425e-08	0.975254	0.0689741
Gm3244	1.17824	0.422123	0.337137	0.264743	0.225698	0.0887448	0.0022269	0.499457	0.459782	0.829845	0.750675	0.88259
2700060E02Rik	0.758679	0.353745	0.737613	-0.0758858	0.167545	0.445875	0.00226759	0.311633	0.00198937	0.934689	0.683934	0.0532771
Ifitm3	1.31026	1.30103	2.29082	1.3604	1.51133	2.57602	0.00230356	0.00362867	1.37447e-09	1.95257e-05	3.12823e-06	2.4694e-16
Gm12693	0.735729	0.499361	0.972004	-0.00806811	0.297272	0.526706	0.00235059	0.0854894	1.13412e-05	0.993784	0.282216	0.0137885
Cldn2	4.24149	0.414619	-1.52228	6.0055	-0.0678512	0.445629	0.00235596	0.918455	0.33763	6.61946e-10	0.992296	0.830564
Gm14567	0.889953	0.314898	0.49847	-0.155899	0.125163	0.443217	0.00236285	0.519758	0.108088	0.880566	0.8543	0.119856
Dnajc15	0.88458	0.372645	0.743275	0.00461059	0.209509	0.621621	0.00236285	0.390308	0.00942842	0.99628	0.648606	0.016035
Nlrp6	3.66601	0.211823	-1.94934	4.61332	-0.430503	-0.0685478	0.00239607	0.955314	0.128939	6.58706e-08	0.889656	0.974101
Spcs1	0.841801	0.278509	0.360867	-0.0596876	0.114751	0.319681	0.00239607	0.556295	0.240924	0.953153	0.858095	0.268565
Gimd1	5.48227	0.708216	-0.25501	6.45774	-0.234856	-0.747125	0.00243224	0.881725	0.92005	3.33092e-06	0.97614	0.786605
Hal	3.68565	0.199392	-1.02795	5.49711	0.264417	0.518619	0.00248868	0.957171	0.477079	7.23012e-11	0.951478	0.758367
Acaa1b	2.90109	0.240302	-1.06535	2.936	0.137849	0.0356791	0.00249165	0.933232	0.328346	4.10002e-05	0.973939	0.983214
Rps17	0.929855	0.182186	0.281098	-0.268712	0.00181801	0.197013	0.00249165	0.793829	0.435823	0.729514	0.999279	0.610013
Asgr2	3.76604	0.329378	-1.52124	5.40135	0.304603	-0.306943	0.00249577	0.928379	0.27515	4.4276e-10	0.940321	0.874248
Mup15	4.1784	-0.0331732	-1.29339	6.7514	0.183395	-0.43529	0.0025245	0.994372	0.424191	2.573e-12	0.976165	0.83239
Pipox	3.86797	0.25534	-1.20116	5.32903	0.031592	-0.509181	0.0025245	0.948136	0.421799	2.55164e-09	0.99606	0.778525
Psmb1	0.779248	0.311106	0.612222	-0.0279214	0.184756	0.288476	0.0025245	0.430399	0.0172816	0.979328	0.651234	0.286198
Slc17a8	4.13693	-0.0905771	-0.437906	4.65636	0.161445	-0.325844	0.00252665	0.98187	0.812881	2.89572e-06	0.980619	0.879826
Mpv17l	2.88225	0.309336	-1.19072	2.36586	0.182458	-0.19603	0.00254992	0.911682	0.263843	0.00204946	0.959029	0.898352
Proc	4.14726	0.26205	-1.33344	6.64358	0.103719	0.0540363	0.0025531	0.950876	0.404492	3.9053e-12	0.987597	0.982379
Plin5	3.3909	0.117921	-0.52988	4.40958	0.108074	-0.00673711	0.00257052	0.973162	0.715556	2.51944e-08	0.984378	0.997706
Emc2	0.790201	0.260346	0.643635	0.0335469	0.0231507	-0.00153662	0.00257602	0.563506	0.0131005	0.975357	0.985855	0.997706
Gm27463	6.28991	0.433701	-2.63363	5.37367	-0.434614	-0.670068	0.00259745	0.943418	0.24472	0.00141473	0.952047	0.839424
Acsm5	4.34182	0.144353	-1.46354	7.09914	-0.00447895	-0.0537898	0.00260928	0.97371	0.3777	1.89395e-12	0.99951	0.983214
A1cf	4.29094	0.109343	-2.55729	6.88375	0.0866226	0.0629236	0.00260928	0.979879	0.0845597	4.17137e-12	0.989147	0.980578
Gm15920	1.2263	0.401693	0.46165	0.121166	0.278579	0.520513	0.00261107	0.566772	0.316611	0.93661	0.675216	0.205965
Rwdd1	0.69392	0.483245	1.00164	-0.00239315	0.272882	0.510475	0.00265177	0.0759866	1.54538e-06	0.99777	0.308389	0.0118935
Ppp1r11	0.605356	0.332525	0.413723	-0.0614324	0.201869	0.445506	0.00268322	0.207236	0.0443384	0.934689	0.431195	0.011812
Upb1	3.47541	0.294619	-1.01833	4.7452	0.0957089	-0.206194	0.0026861	0.932379	0.45467	4.58714e-09	0.986526	0.913353
Usmg5	1.33275	0.56117	0.567094	0.260445	0.262182	0.291783	0.00270806	0.397249	0.250986	0.864027	0.745501	0.597643
Gm13342	0.958303	0.351688	0.336457	0.072086	0.173591	0.240731	0.00271005	0.497033	0.360436	0.951093	0.785108	0.535043
Aqp8	3.88834	0.131471	0.169935	3.37561	0.498183	0.805795	0.00271005	0.973491	0.928261	0.000936997	0.875745	0.623636
Aldh1l1	3.69796	0.308888	-1.35495	5.1629	0.326859	0.779231	0.00271005	0.933159	0.334028	1.88192e-09	0.931814	0.616292
Pfdn4	0.825476	0.487964	0.958695	-0.127844	0.26746	0.315458	0.00273051	0.165832	0.000188223	0.89708	0.459949	0.272251
Sardh	3.25636	0.344689	-1.45519	3.84491	0.271244	0.280301	0.002743	0.913814	0.223395	8.43118e-07	0.938067	0.865824
9030619P08Rik	3.34095	0.596178	-0.301502	4.97996	0.0386368	2.98225	0.00277625	0.820288	0.844445	2.90255e-10	0.994049	0.00206268
Sf3b6	0.823685	0.3834	0.636032	-0.178586	0.161364	0.0655979	0.00277625	0.324593	0.0208613	0.843532	0.749123	0.87808
BC024386	4.44208	0.0992346	-1.36741	5.79964	-1.00406	0.139932	0.0027869	0.981858	0.430871	2.93779e-08	0.679402	0.957979
Gm13835	0.861913	0.493064	1.11075	0.145725	0.400598	0.522443	0.0027869	0.180664	2.70211e-05	0.889074	0.188973	0.0495252
Nr0b2	2.9648	0.121986	-1.5013	3.29553	-0.386534	0.571977	0.00290017	0.96808	0.15893	5.45026e-06	0.87234	0.655612
Gm15421	1.12954	0.294123	0.56634	-0.228813	0.154527	0.38795	0.00291421	0.695181	0.16497	0.856692	0.86169	0.342917
Cutal	4.01762	0.34663	-0.827382	5.28432	-0.0680014	0.280386	0.00294451	0.93113	0.620812	2.60791e-08	0.992056	0.897476
Abca6	4.00816	0.131727	-1.79368	6.24387	0.298748	-0.933129	0.002962	0.974043	0.224542	2.05368e-11	0.948836	0.573588
Mfsd4b3	3.35945	0.214432	-0.914693	4.02519	0.137917	0.21611	0.00302639	0.950233	0.494088	6.80465e-07	0.978859	0.906969
Slc3a1	3.72791	0.473358	-2.10291	4.87756	-0.134561	0.016724	0.00309813	0.891266	0.111458	3.48372e-08	0.982393	0.994008
Gm4756	4.06284	-0.0509955	-2.01928	6.44379	0.092192	-0.494195	0.00316542	0.990185	0.169407	1.09395e-11	0.988789	0.80499
Lrrc3	3.11338	0.29998	-2.02446	3.74252	0.0864844	-0.306315	0.00316542	0.921552	0.0614455	6.50329e-07	0.986529	0.846673
Vps29	0.532758	0.230281	0.714119	0.0532536	0.171186	0.240203	0.00316542	0.389366	1.35878e-05	0.936799	0.468752	0.179693
Apol9a	3.14383	1.79726	0.562646	5.75161	1.7631	3.75826	0.00316842	0.185003	0.67648	2.30838e-14	0.084207	8.49219e-06
Vtn	3.91226	0.527041	-1.16958	5.88587	0.18498	1.8302	0.00319722	0.883448	0.451491	1.19767e-10	0.974515	0.160053
Cyp3a41a	4.4835	0.664683	-0.871304	3.12662	-2.0758	1.00051	0.00319722	0.867599	0.650217	0.0200204	0.197053	0.597668
Rdh9	4.35811	0.593967	-2.39725	5.05736	0.377212	-0.522585	0.00320025	0.877139	0.123663	1.44965e-06	0.931814	0.809839
Gm2225	0.957221	0.221708	0.25185	-0.266907	0.100546	0.0701812	0.00320713	0.745265	0.5182	0.761708	0.911944	0.890711
Sema4g	3.70674	0.269565	-1.74633	5.05728	-0.215331	-0.416525	0.00325949	0.942441	0.201356	8.24446e-09	0.966308	0.820254
Rpl36a-ps3	1.0998	0.365849	0.615283	-0.0972057	0.175769	0.68427	0.00330106	0.567807	0.11864	0.942942	0.823128	0.0452723
Mrps14	0.79883	0.253415	0.566944	-0.0772234	0.171464	0.322756	0.00330493	0.597914	0.0392391	0.938917	0.712851	0.245574
Cox16	0.983845	0.294734	0.408656	0.257158	0.103385	0.187374	0.00332355	0.629666	0.273178	0.790438	0.912154	0.664773
Grb7	3.22398	0.49926	-0.524808	3.77508	-0.0305342	0.550583	0.00334686	0.859528	0.71011	1.66919e-06	0.995396	0.705059
Shroom1	3.33737	0.317811	-0.912189	3.42113	-0.0711087	0.0138075	0.00335133	0.922447	0.497766	5.08962e-05	0.989143	0.994637
Ak3l2-ps	4.10493	0.135985	-0.704405	3.99574	0.142595	1.78618	0.00335881	0.973491	0.681072	0.000109834	0.982393	0.201641
Gm13493	0.793814	0.387206	0.697104	-0.167534	0.207148	0.350367	0.00336044	0.301466	0.00816912	0.849127	0.609082	0.194331
Nnmt	2.98794	0.962657	-0.334479	0.488282	-1.10119	1.38232	0.0033645	0.588093	0.80723	0.894823	0.366705	0.169586
Cox7b	1.20594	0.340738	0.488184	0.23735	0.163641	0.250955	0.00342257	0.659964	0.288281	0.864835	0.865671	0.629194
Aox3	4.22332	0.0152812	-2.4439	6.71149	0.152407	-0.868719	0.00342257	0.99749	0.105717	1.30806e-11	0.982393	0.634425
Atp5g2	0.731935	0.285314	0.50107	0.00992644	0.205357	0.337348	0.00342257	0.464382	0.0488132	0.992146	0.56585	0.171369
Gm10136	1.00058	0.313697	0.423418	-0.30115	0.158402	0.299655	0.00342257	0.605884	0.264108	0.720812	0.827025	0.434719
AW112010	1.07546	1.01771	1.46605	0.293161	0.670445	1.13927	0.00342257	0.00869391	1.10217e-05	0.770996	0.0468398	0.000138321
Dnajc22	3.68995	0.360771	-1.37437	5.23645	-0.02146	-0.00449138	0.00346969	0.921379	0.334528	2.26432e-09	0.998223	0.998586
Gpt2	3.14693	0.513318	-0.813209	4.31525	0.0396054	0.865536	0.00353929	0.850864	0.530069	8.77611e-09	0.993832	0.485516
Rpl22	0.872647	0.176631	0.316748	-0.263277	0.107701	0.15814	0.00355581	0.792516	0.352145	0.720812	0.886888	0.683436
Nop10	0.911356	0.308216	0.299397	-0.0456853	0.0189087	-0.0245746	0.00355622	0.562248	0.407614	0.970468	0.989147	0.963483
Mrpl30	0.955872	0.52592	0.81547	0.120014	0.714888	1.01437	0.00358052	0.219109	0.0110139	0.919747	0.011274	0.00014467
Gm11221	0.84799	0.484576	0.744191	-0.0980363	0.447562	0.73042	0.00360312	0.210225	0.00870335	0.927081	0.128397	0.0031522
Nat8	3.20371	0.314231	-1.7352	2.77012	0.0326797	1.35565	0.00360312	0.92113	0.13476	0.00135069	0.994618	0.225947
Hectd2os	4.38034	-0.270647	-1.85946	6.67626	0.0507605	-0.328609	0.00360312	0.95338	0.258973	1.61225e-10	0.994101	0.892311
Gm11196	1.044	0.0864361	0.635376	-0.104476	0.146112	0.139581	0.00360928	0.936068	0.0889961	0.937515	0.861959	0.780868
Cldn14	4.70385	0.975113	-1.20795	5.81206	-0.15085	0.955407	0.00365214	0.780296	0.526645	4.24045e-07	0.984378	0.664961
Spp1	2.49687	0.927646	1.11955	0.93976	0.0186663	2.28978	0.0036916	0.500567	0.234772	0.528899	0.99682	0.00151526
Gm10059	1.304	-0.23907	-0.232396	-0.165779	-0.359709	-0.284035	0.00370374	0.84217	0.689836	0.920432	0.615962	0.618687
Proz	3.37519	0.262143	-1.56017	4.48331	0.0382639	-0.309554	0.00372765	0.938576	0.217682	3.41297e-08	0.994271	0.859656
Hamp	3.93062	0.154066	-1.54645	6.39267	0.344458	0.371183	0.00376748	0.970589	0.308063	6.89098e-12	0.935404	0.856203
Onecut2	3.86854	0.49131	-1.67157	5.72781	0.0728153	-0.700391	0.00376748	0.893545	0.255183	5.44718e-10	0.990808	0.691024
2310009A05Rik	0.684748	0.0722813	-0.0801459	-0.132292	-0.169241	-0.226007	0.00379068	0.918329	0.802062	0.867617	0.654682	0.383016
Mrpl13	0.907581	0.417286	0.88834	-0.0444816	0.281255	0.454568	0.00383751	0.353753	0.00299996	0.972002	0.506585	0.133185
Ubl5	0.695284	0.194142	0.109504	-0.105118	0.034484	0.0455031	0.00394776	0.671149	0.725665	0.901733	0.973763	0.906214
Rpl31-ps11	0.990072	0.180635	0.279907	-0.264125	0.129183	0.266102	0.00394776	0.823751	0.489359	0.786183	0.877813	0.504445
Apcs	3.80572	0.87632	-1.14893	5.33542	-1.15762	0.800568	0.00394888	0.752411	0.454736	5.39376e-09	0.51962	0.630258
Sh3bgrl	0.595155	0.240773	0.510306	0.0300309	0.0582927	-0.15576	0.00399119	0.448087	0.0113734	0.970468	0.923551	0.519526
Gm10123	0.724845	0.358549	0.756797	-0.131072	0.195204	0.333809	0.00414448	0.301699	0.00146652	0.881163	0.598821	0.179633
Gm6265	1.21832	0.446629	0.243988	0.161513	0.193681	0.0417926	0.00415321	0.515964	0.646018	0.914546	0.830643	0.954782
Sftpa1	4.66929	0.690983	-3.23537	4.23958	-0.11254	1.4689	0.00415321	0.86254	0.0579709	0.00131014	0.98779	0.475823
Cox6c	1.15536	0.384111	0.258183	0.187434	0.162069	0.0613692	0.00415321	0.579835	0.601228	0.896968	0.861079	0.926722
Pomp	0.83793	0.485827	0.963942	0.0880121	0.292365	0.584997	0.00415346	0.191631	0.000374622	0.934689	0.422123	0.0240656
Sult5a1	3.30133	0.751372	-1.48978	5.94501	0.661434	-0.287537	0.00416577	0.755898	0.234488	1.55451e-13	0.749299	0.871186
Gm15638	3.85368	0.92668	-2.70457	3.91543	-0.25586	0.778548	0.00419959	0.721312	0.0444393	0.000112295	0.955294	0.660745
Insc	3.72871	0.394366	-1.10394	4.51791	-0.0275287	-0.276351	0.00437146	0.916221	0.465123	1.27912e-06	0.996872	0.895555
Ppia	0.697895	0.343138	0.764892	-0.128567	0.189398	0.331415	0.00442031	0.310209	0.000815752	0.879177	0.597127	0.16555
Srp19	0.531045	0.166607	0.451148	-0.173298	0.0652354	0.227142	0.004422	0.618852	0.0130289	0.674934	0.891569	0.225741
Masp2	3.3815	0.334837	-1.68448	4.20141	0.0322427	-0.684968	0.00442696	0.921492	0.183697	5.38212e-07	0.995402	0.649363
Pdcd5	0.786146	0.223209	0.511583	-0.136914	0.220336	0.450355	0.00442696	0.667909	0.0703268	0.889802	0.578673	0.0788889
Adgrf1	4.92228	-0.0233059	-1.15369	7.24294	-0.210457	1.43852	0.00443153	0.996633	0.571916	1.48612e-09	0.978187	0.48827
Ndufs4	1.13035	0.283264	0.547236	0.128621	0.185289	0.473204	0.00443153	0.723717	0.200288	0.929182	0.822948	0.238795
Foxa1	4.85931	0.46063	-2.00541	6.80128	0.24785	-0.965354	0.00443153	0.924039	0.28137	1.65175e-08	0.971772	0.665374
Pin4	0.874806	0.174986	0.517467	-0.119328	0.0752524	0.13159	0.00445328	0.804269	0.10585	0.912736	0.938972	0.752746
Acsm2	6.99203	1.27738	-0.0742568	5.13318	-0.221195	0.147612	0.00447387	0.815167	0.983236	0.0163768	0.984552	0.973991
Dclk3	4.19358	0.506992	-0.457264	4.6621	0.164949	0.795708	0.00448522	0.90029	0.814488	1.26875e-05	0.980879	0.686354
Ssu72	0.397809	0.223111	0.428888	0.00137406	0.17078	0.271537	0.0045489	0.22033	0.00105033	0.998004	0.272096	0.0296884
Gdf2	3.57594	0.323398	-0.620737	4.49964	0.174561	0.650551	0.00457711	0.928655	0.69316	3.71002e-07	0.97421	0.691176
Colec11	3.48023	0.290594	-1.80339	4.90891	0.186282	-0.498231	0.00457711	0.934274	0.162461	5.90022e-09	0.970201	0.771147
Tm6sf2	2.7727	0.39007	-1.02045	2.9311	0.154725	0.0492089	0.00457711	0.881007	0.355	4.53474e-05	0.968698	0.977193
Rps25	0.91198	0.197644	0.37409	-0.265613	0.0911365	0.0787905	0.00458567	0.778123	0.293715	0.754071	0.922227	0.872104
AC153548.2	-3.65367	-1.30915	-0.946358	0.0333359	0.308444	0.632155	0.00458749	0.463117	0.445859	0.993835	0.91696	0.628256
Hoga1	3.47141	0.179283	-0.745654	5.09418	0.150126	-0.387306	0.00461945	0.96087	0.620372	1.3607e-09	0.978644	0.82874
Gtf2h5	0.73708	0.198341	0.539285	-0.102692	0.120973	0.157086	0.00464529	0.695923	0.0386052	0.912044	0.823905	0.629653
AC158595.1	4.27243	0.241695	-1.48705	5.78069	-0.313817	0.826971	0.0046492	0.957027	0.376876	4.11757e-08	0.951478	0.673879
Slc16a11	2.53914	0.355236	-1.1957	1.3005	0.2401	-0.057235	0.0046492	0.881188	0.217682	0.210152	0.92885	0.971151
Pih1d2	1.11297	0.722328	0.44162	-0.172498	-0.21581	0.0532747	0.00468654	0.14589	0.307369	0.902718	0.774539	0.935341
Cyp8b1	3.75133	0.117086	-0.995834	5.75377	0.342196	-0.585115	0.00470562	0.976586	0.528039	2.102e-10	0.932838	0.744296
Gm10231	0.734524	0.297897	0.480858	0.010024	0.21254	0.33089	0.00470562	0.455948	0.0703509	0.992146	0.562795	0.198493
Mrpl32	0.729382	0.430347	0.682125	0.104487	0.339436	0.365804	0.00470562	0.189713	0.00582415	0.910399	0.218145	0.140974
Gm13775	5.99896	-0.308824	-4.55446	2.36004	0.334927	1.03844	0.00470647	0.958636	0.0321184	0.473875	0.96641	0.727533
Hnf1a	3.39046	0.372947	-2.20586	4.59117	-0.121558	0.625836	0.00470647	0.913814	0.0709006	3.56761e-08	0.98321	0.688242
Nat8f1	3.0122	0.233632	-1.35213	3.32864	0.132624	0.406238	0.0047073	0.939543	0.245585	1.73902e-05	0.978187	0.784648
Dnajc19-ps	1.24348	0.420566	0.41692	-0.136549	0.223839	0.179145	0.0047317	0.581382	0.410344	0.933939	0.798796	0.769711
Akr1c12	2.80077	0.413794	-0.164773	2.7982	0.104267	0.159732	0.0047436	0.873706	0.905132	0.000165745	0.982393	0.922241
Eif3m	0.807072	0.410269	0.722465	-0.151599	0.322586	0.365269	0.0047436	0.291555	0.00890832	0.877127	0.329992	0.196638
Eloc	0.710735	0.335674	0.722587	-0.104734	0.266245	0.177564	0.00478026	0.349024	0.00240619	0.906006	0.380976	0.553998
Rpl39-ps	1.02143	0.231453	0.31291	-0.336546	0.147185	0.267972	0.00479083	0.764781	0.456246	0.673697	0.858184	0.526527
Zfp97	0.854896	-0.0732453	0.530155	0.157862	0.0598708	0.129762	0.00479083	0.934029	0.0904612	0.880404	0.955869	0.75331
Rarres1	2.94378	0.253013	-0.619827	3.27781	0.248708	0.580558	0.00479083	0.933816	0.630202	1.5134e-05	0.940986	0.662649
Isg15	1.77381	3.17808	3.30853	1.62454	4.19333	3.19802	0.00488404	7.29048e-09	1.17336e-09	0.000859726	1.17617e-23	3.93426e-12
Rps27l	1.26894	0.501163	0.738018	0.18942	0.24007	0.567871	0.00489307	0.476114	0.116292	0.904129	0.779776	0.204272
Gm6851	0.856708	0.170905	0.550811	-0.125174	0.0934448	0.104118	0.0049583	0.808693	0.0787907	0.90762	0.912122	0.811877
Pfdn1	0.881004	0.393024	0.683915	-0.0765246	0.261201	0.593891	0.00501247	0.393031	0.0276918	0.945373	0.551378	0.0344384
Gm10108	1.06768	0.614196	1.31002	0.179628	0.439168	0.853986	0.00503639	0.208144	0.000172024	0.895055	0.31207	0.00912178
AC121965.1	1.06505	0.432432	0.678201	0.124947	0.420147	0.324279	0.00503639	0.459114	0.0821482	0.928195	0.342759	0.44381
2010107E04Rik	1.09695	0.347343	0.588488	0.109965	0.193784	0.39361	0.00503639	0.617812	0.15384	0.938917	0.804055	0.3432
Rpl23	0.877899	0.180317	0.370051	-0.267259	0.107599	0.149866	0.00503639	0.797741	0.284002	0.732468	0.894216	0.717311
Mup1	3.95446	-0.146355	-1.26375	6.88711	0.179668	-0.372768	0.00503639	0.973162	0.436764	1.27343e-12	0.977429	0.859406
Snapc5	0.515002	-0.0994521	-0.00596975	-0.177572	-0.216755	-0.156508	0.00504019	0.818473	0.982954	0.642737	0.302596	0.446312
Uqcrh-ps1	1.12743	0.18567	0.225492	-0.027006	0.192324	0.29686	0.0050543	0.859225	0.655309	0.986726	0.821041	0.529213
Gm27216	3.47374	0.704045	-2.05033	2.2243	-0.108453	-0.372105	0.00508205	0.799997	0.111781	0.0589793	0.985855	0.840161
Mrpl20	0.805211	0.375112	0.765836	-0.0475642	0.239605	0.312181	0.00511265	0.363892	0.00533334	0.96543	0.550762	0.293793
Nr1i3	3.69993	0.169681	-0.458095	5.04979	-0.318066	-0.34844	0.00511505	0.965822	0.791093	3.24504e-08	0.938646	0.861762
Gm14541	1.10067	0.240052	0.318343	-0.371951	0.108055	0.444533	0.00511505	0.780296	0.489727	0.659233	0.926736	0.269098
C1d	0.882451	0.246993	0.557063	0.140502	0.102524	0.221049	0.00511505	0.680123	0.0858746	0.898689	0.903398	0.556154
Itih3	3.50895	0.587747	-1.64759	4.98987	-0.485754	0.46657	0.00511505	0.852629	0.224349	7.4039e-09	0.868999	0.790179
Gm10221	1.13793	0.391769	0.417734	0.0287162	0.185063	0.519864	0.00511505	0.570129	0.363012	0.986236	0.82919	0.195146
Thyn1	0.615024	0.269167	0.877153	0.0229214	0.140278	0.4264	0.00511505	0.407602	8.19849e-06	0.979328	0.703429	0.0295074
Gm10175	0.747513	0.290823	0.477683	-0.00395395	0.212164	0.355851	0.00511628	0.490003	0.0818061	0.996332	0.579277	0.172509
Gm13532	1.2842	0.200433	0.301413	-0.300991	0.187358	0.12483	0.00518278	0.887141	0.593987	0.846091	0.871929	0.856459
Lcat	3.36073	0.508899	-0.853717	5.12359	0.153553	0.502637	0.00519948	0.871268	0.553983	4.39159e-10	0.97726	0.758562
Gm19366	1.0217	0.227798	0.384584	-0.330139	0.136165	0.290236	0.00522369	0.773195	0.350836	0.6941	0.87874	0.486251
Hpx	3.67216	1.01521	-1.35631	5.48555	-0.394472	1.26118	0.00522369	0.686906	0.360643	1.08902e-09	0.914689	0.373517
Dsp	3.24943	0.328331	-1.01488	3.58755	0.080847	2.68701	0.00523371	0.921379	0.450164	2.244e-05	0.988626	0.0070482
Rnase4	2.96262	0.656596	-0.956297	3.40722	-0.176055	0.930466	0.00523371	0.77444	0.434235	8.38165e-06	0.967095	0.427826
Gstm3	3.26292	-0.324833	-0.227622	4.57515	0.250383	-0.108364	0.00523721	0.922237	0.888375	1.39762e-08	0.951058	0.957979
Gm35986	4.54494	0.222563	2.24763	4.62206	0.0516357	0.294597	0.00530094	0.961437	0.171466	0.000147308	0.994101	0.908924
Apool	1.03959	0.322843	0.657329	0.310551	0.227623	0.301646	0.0053647	0.631822	0.0867644	0.749308	0.722753	0.476489
Gm12254	0.976515	0.410582	0.656792	-0.273386	0.293411	0.56575	0.00541446	0.439413	0.0657194	0.77771	0.547369	0.08194
Lactb2	2.55147	0.295924	-0.510175	2.63294	0.131676	0.0811961	0.00542599	0.91071	0.654946	0.000112295	0.973206	0.959778
Sub1	0.771679	0.376441	0.945087	-0.18123	0.182234	0.368415	0.00543148	0.331805	0.000201906	0.83646	0.687286	0.173961
Wwc1	3.02808	0.432751	-1.50102	2.95188	-0.0282346	1.45093	0.00545056	0.881157	0.197671	0.000346354	0.995713	0.172314
Rpl37rt	0.935479	0.302743	0.318922	-0.250804	0.18115	0.397692	0.00545214	0.610952	0.40771	0.798951	0.774353	0.241737
Misp	1.20933	0.363233	1.76711	1.24944	1.72466	2.15373	0.00545307	0.66701	5.75071e-06	0.000126554	2.6887e-08	1.15671e-11
Snrpert	0.951864	0.608387	0.478644	-0.18021	0.104982	0.333047	0.00548575	0.1735	0.192557	0.880404	0.915724	0.368974
Gm6467	0.947555	0.497015	1.05647	0.0543069	0.495188	0.639622	0.00550051	0.278678	0.00087077	0.96725	0.150183	0.0363649
Cox7a2	1.26827	0.481572	0.612806	0.173391	0.291725	0.757989	0.00551396	0.510215	0.213204	0.913759	0.701541	0.0712693
Pbld2	3.36788	0.0878384	-1.01716	4.02851	-0.00217699	0.681737	0.00551396	0.98039	0.469905	3.14598e-06	0.999554	0.658219
Rpl26	1.07868	0.309781	0.499232	-0.296644	0.108036	0.301041	0.00553797	0.671744	0.237244	0.786183	0.924803	0.500874
Fmo1	3.12298	0.511479	-0.633255	4.41722	0.0923385	-0.472786	0.0055884	0.857236	0.650907	1.26576e-08	0.986483	0.756872
Atp5l-ps2	1.3558	0.402848	0.395776	-0.0963994	0.24264	0.985215	0.00565077	0.66053	0.491729	0.95818	0.805209	0.0219366
Ccl7	2.27049	7.0114	8.95217	0.672126	6.32194	7.57684	0.00567561	9.57341e-26	6.95772e-41	0.757514	1.80056e-30	1.69879e-38
Bud31	0.738491	0.347417	0.511255	-0.190243	0.137118	0.104223	0.00567561	0.364905	0.0579977	0.813632	0.792196	0.777401
Gm10681	4.58812	-0.0472826	-1.58972	6.51932	0.131056	0.0149597	0.00572364	0.992729	0.390961	1.29184e-08	0.986641	0.99644
Ppp1r3b	2.72528	0.239277	-0.153511	3.02325	-0.0729098	0.453468	0.00572793	0.933816	0.911372	2.46604e-05	0.987609	0.729838
Hsd3b4	4.58766	-0.0473792	-1.59539	6.5196	0.130808	-0.00773878	0.00576934	0.992722	0.389098	1.31719e-08	0.986726	0.99807
Trf	3.11991	0.804927	-0.839516	3.65148	0.0114979	-0.499045	0.00580662	0.722138	0.53167	6.72248e-06	0.99908	0.742212
Prok1	4.31559	0.53791	-5.03666	6.53233	-0.540118	0.637067	0.00590103	0.897988	0.000750399	3.41251e-09	0.887188	0.778392
Uqcrb	1.24772	0.346013	0.447193	0.38409	0.209758	0.160497	0.00590103	0.691263	0.384024	0.735165	0.823126	0.802209
Gm9794	0.900054	0.178497	0.326586	-0.260845	0.112439	0.160066	0.00598681	0.812296	0.377331	0.766495	0.893528	0.708769
Agmo	3.03966	0.173574	-1.46762	3.3197	0.158016	-1.21689	0.00598705	0.957759	0.216888	3.99167e-05	0.973228	0.286182
Atp5j2	1.16357	0.333273	0.448084	0.0725228	0.224866	0.629582	0.00612941	0.677268	0.345346	0.963641	0.779171	0.115698
Gls2	3.27567	0.390931	-1.39841	3.70941	0.0832822	0.806182	0.00613426	0.908222	0.286305	1.72275e-05	0.988584	0.573588
Orm1	3.41004	1.27658	0.425354	5.046	-0.543623	0.950249	0.00613426	0.525931	0.795455	2.91318e-09	0.838839	0.506305
Timm8b	1.03169	0.329071	0.399354	0.0264868	0.122361	0.117891	0.00615075	0.625223	0.342725	0.986236	0.902832	0.828979
Uqcrh	1.13094	0.314051	0.135986	-0.0427267	0.103744	0.420608	0.00615075	0.692128	0.803795	0.979328	0.935347	0.330724
Cycs	1.02017	0.588953	1.30805	0.244682	0.430306	0.868799	0.0061784	0.218364	0.000111396	0.833459	0.307277	0.00593647
Reep6	3.1674	0.262787	-1.62022	3.97432	0.181468	-0.369769	0.0061853	0.937258	0.187031	1.06947e-06	0.968698	0.824211
Ndufc2	0.926596	0.377571	0.646	0.0632374	0.2152	0.254639	0.00621094	0.469059	0.0581571	0.960925	0.702135	0.515245
F10	2.92929	0.352973	0.496071	3.98522	0.271747	2.22797	0.0062951	0.907305	0.715553	7.64038e-08	0.934239	0.0164963
Gm5834	3.99696	0.293117	-1.45167	6.53636	-0.169475	0.274743	0.0062951	0.945126	0.375044	4.99804e-11	0.980385	0.908018
Slc2a5	3.52072	0.406742	0.115144	4.77436	0.201877	1.08531	0.00642569	0.910648	0.950471	1.237e-07	0.968051	0.469606
Aqp4	3.0225	0.0453016	-0.824165	0.283569	0.446857	-1.10046	0.00650111	0.989298	0.531705	0.943275	0.856925	0.352507
Commd3	0.745765	0.191571	0.149992	0.0214325	-0.0583964	0.0316602	0.00650517	0.728545	0.658271	0.984042	0.951175	0.944948
Ndufa6	1.07284	0.332979	0.237747	0.20995	0.135263	0.136551	0.00651059	0.639959	0.621101	0.874128	0.893106	0.806335
Serpina10	3.13908	0.706055	-1.36723	4.54545	-0.142124	1.06965	0.00674668	0.776547	0.279874	9.36146e-09	0.978246	0.393072
Hgfac	3.41924	0.475444	-1.30734	4.04656	0.0532568	0.271264	0.00675864	0.888594	0.354117	6.97456e-06	0.992677	0.888084
Plin4	-1.92488	-1.21165	1.35372	0.321822	-0.575582	-0.465441	0.00675864	0.167503	0.0565181	0.896968	0.560306	0.585186
Rpl39	1.00606	0.235658	0.320016	-0.340848	0.153092	0.340718	0.00675864	0.7636	0.452675	0.674707	0.853498	0.395668
Gsta1	4.22974	-0.133419	-0.219846	3.09012	0.210447	-0.988886	0.00678769	0.97672	0.91986	0.0257424	0.974575	0.620723
Cxcl14	2.85409	2.05777	-1.01756	0.808543	-1.56825	2.24415	0.00678769	0.0927048	0.392402	0.783923	0.131435	0.0166493
Fabp5	1.45066	1.25396	1.71663	0.738355	0.631393	1.31477	0.00678769	0.03191	0.00047926	0.254315	0.288848	0.00326323
Rps7	0.925014	0.199026	0.399481	-0.274666	0.143076	0.128392	0.0068314	0.791047	0.285393	0.762202	0.850603	0.785406
Nat8b-ps	2.98223	0.211714	-1.3727	3.32226	0.159867	0.0350064	0.0069349	0.948646	0.251005	3.37835e-05	0.972047	0.985972
Gm5960	2.48316	2.77523	6.42513	1.92751	6.07252	7.15733	0.00702881	0.00119567	8.0349e-19	0.00587362	5.83685e-27	3.88155e-33
Ndufv2	1.0037	0.389624	0.523384	0.0869574	0.14963	0.372198	0.00709874	0.509729	0.182888	0.946998	0.85831	0.34132
Slc17a1	4.74365	0.297821	-0.365398	5.58333	0.0693545	1.0538	0.00711073	0.95519	0.877462	1.61588e-05	0.992677	0.64535
Cetn3	0.692765	0.185387	0.371685	-0.134041	0.0362886	-0.181833	0.00711084	0.71646	0.169089	0.879151	0.973763	0.546468
Bdnf	3.1949	0.694482	-0.501689	2.26679	0.272208	0.468669	0.00711109	0.775193	0.733542	0.0315787	0.939202	0.775747
Gm11437	5.31437	0.335711	-3.16503	6.5937	0.225034	-0.523566	0.00725958	0.954235	0.112536	6.38e-06	0.980257	0.866306
Atp5l	1.04424	0.341494	0.323568	0.0227641	0.1253	0.49467	0.00728579	0.617967	0.470002	0.988014	0.903136	0.192104
C1rl	2.68046	0.378464	-0.698815	3.29265	0.202175	1.08774	0.00728579	0.886941	0.555264	2.95905e-06	0.953756	0.284827
Anapc10	0.654762	0.30717	0.73971	-0.105707	0.275086	0.2996	0.00737241	0.393031	0.00102918	0.901011	0.33057	0.215167
Tmem167	0.743657	0.430252	0.624474	0.142896	0.174096	0.29118	0.00739404	0.226534	0.0206129	0.879953	0.704457	0.307921
Rpl34	0.94475	0.27858	0.473927	-0.258477	0.207241	0.256073	0.00739404	0.671036	0.206042	0.800496	0.735008	0.529412
Pet100	0.963024	0.196775	0.0752953	-0.148651	0.093122	0.414176	0.00742014	0.810515	0.877697	0.904297	0.931504	0.249271
Fads6	2.89818	0.269839	-1.83784	3.30095	-0.0484583	-0.154013	0.00745026	0.93179	0.0960651	2.21757e-05	0.992677	0.93109
Tpmt	2.52512	0.0962714	-0.753155	1.9513	0.0741157	-0.269675	0.00749938	0.973162	0.490633	0.0146548	0.98699	0.845782
Tcf24	3.58963	1.01718	-0.260097	3.29663	0.357446	0.000505823	0.00756243	0.685724	0.886744	0.00162878	0.927686	0.999725
Smoc1	2.91369	0.370585	-0.750342	3.97752	0.149869	0.479799	0.00762854	0.902052	0.56314	1.23776e-07	0.974306	0.740331
Atp5l2-ps	1.16839	0.424061	0.498334	0.0293605	0.178332	0.69277	0.00771808	0.559817	0.297724	0.986688	0.85455	0.0848013
Ccl24	1.7179	1.43325	3.36063	-0.391291	-0.462006	0.519388	0.00775274	0.0449099	8.18608e-10	0.848462	0.632931	0.468562
Fmo4	3.83543	0.763597	-0.683005	5.45331	-0.152252	-0.189937	0.00783172	0.814465	0.702529	4.26887e-08	0.982366	0.938605
Adh7	3.62923	0.660532	-2.32146	4.49704	-0.350093	-0.238082	0.00783216	0.835783	0.0906539	2.80217e-06	0.93047	0.914496
Gm8539	0.97005	0.490111	0.434037	0.0850204	0.0449793	0.15403	0.00784652	0.330982	0.272412	0.946998	0.978187	0.750253
Rps25-ps1	0.971039	0.201566	0.339595	-0.288194	0.0586742	0.103461	0.00790519	0.806862	0.410807	0.766495	0.967445	0.846472
Rpl31-ps9	0.951691	0.223081	0.273255	-0.275465	0.12157	0.335046	0.0079223	0.768524	0.51305	0.777483	0.89395	0.380834
Fcf1	0.810794	0.357796	0.535734	-0.187855	0.315215	0.567376	0.00803654	0.430399	0.0836604	0.847105	0.387088	0.0356007
Gstz1	2.60796	0.296439	-0.700626	2.79223	0.0150507	-0.338355	0.00808354	0.915574	0.545855	0.000106528	0.998549	0.806133
Igfbp2	2.81513	0.151385	-0.485697	2.90578	0.522864	0.805312	0.00823623	0.961652	0.716943	0.000229502	0.801518	0.505562
Dnajc24	0.491997	0.151919	0.639181	-0.0392381	0.117759	0.149912	0.00823755	0.661458	0.000130206	0.952523	0.703496	0.470912
Scp2	2.65823	0.113455	-1.19148	3.40286	0.0586104	-0.186998	0.00828268	0.969964	0.273991	1.22847e-06	0.989476	0.90554
Rpl31-ps8	0.95621	0.220225	0.267617	-0.27735	0.121902	0.351706	0.00836544	0.774839	0.527693	0.777909	0.895412	0.355769
Rfx4	3.83023	-0.0206233	-2.01006	4.75551	0.2057	1.01764	0.00842853	0.996237	0.171102	3.04241e-06	0.971516	0.570011
Agpat2	2.31805	0.356521	-0.557205	2.29778	0.157035	0.362024	0.00843206	0.876311	0.597186	0.000504734	0.961629	0.757809
Gm10053	1.02455	0.557638	1.24025	0.234931	0.391767	0.854983	0.00843592	0.277291	0.000450567	0.84877	0.399948	0.0093363
S100a10	0.846734	0.178934	0.456838	-0.00294662	-0.150229	0.21271	0.00845513	0.803516	0.172838	0.998093	0.817914	0.576748
Insig1	2.29613	0.456916	-0.988136	1.95961	0.0255809	0.127283	0.00849908	0.818894	0.29734	0.00501823	0.994602	0.928269
Gm7866	0.92967	0.215036	0.0955499	-0.215282	0.0504125	0.472482	0.00851268	0.77446	0.838477	0.847444	0.972816	0.160968
Ropn1l	2.45684	0.344866	-0.295853	2.54211	0.342238	0.650407	0.00853318	0.88912	0.808335	0.000225182	0.876527	0.550557
Mup11	3.80811	-0.257159	-1.33727	7.08812	0.191309	-0.379242	0.00857697	0.953326	0.412375	5.90279e-13	0.975583	0.858214
Slc23a1	2.97114	0.25919	-1.76783	3.48435	0.0430204	-0.493946	0.00863985	0.936036	0.127406	1.50674e-05	0.992744	0.741166
Fah	2.94098	0.387688	-0.743467	4.07487	0.189536	0.193308	0.00865603	0.898877	0.575277	1.07036e-07	0.964995	0.912666
Prodh	2.39365	0.477502	-0.701569	2.30775	0.297477	0.255178	0.00869252	0.818556	0.506435	0.000850875	0.899604	0.848116
Gm13772	1.03654	0.594836	1.24112	0.170253	0.431046	0.84514	0.00870846	0.24144	0.000555847	0.900715	0.339094	0.0117106
Pnp	1.27007	0.736469	1.56633	0.41232	0.585063	1.41669	0.00880211	0.238975	0.00035634	0.725622	0.263132	0.000236945
Rps27a	0.988403	0.280975	0.468744	-0.334932	0.0988979	0.309448	0.00882947	0.696351	0.246238	0.691987	0.929992	0.456754
Gm4045	1.16762	0.326456	0.413685	-0.0379942	0.146875	0.632536	0.00902021	0.70581	0.410383	0.982298	0.898916	0.131096
Magoh	0.820069	0.451452	0.831336	-0.227819	0.207947	0.297521	0.00902021	0.276261	0.00465106	0.802154	0.673578	0.36918
Hint1	0.879872	0.340132	0.735294	0.124156	0.254679	0.396378	0.00902021	0.526962	0.0240121	0.914979	0.597127	0.232692
Fam96b	0.459094	0.329186	0.43354	0.00828871	0.239077	0.269183	0.00904778	0.110887	0.00905659	0.990834	0.182191	0.0952321
Gm14586	0.954621	0.26842	0.18908	-0.283141	-0.0481185	0.289401	0.00907005	0.704524	0.673808	0.772064	0.975807	0.476829
Minos1	0.702788	0.185822	0.360176	-0.169225	0.0781634	0.196657	0.0091228	0.729146	0.20474	0.842265	0.916195	0.5231
Tma7-ps	0.69133	0.148951	0.229553	-0.204547	0.0513022	0.141529	0.0091228	0.800011	0.444652	0.773654	0.955869	0.670285
Ostc	0.779066	0.535365	0.97971	0.0231123	0.187991	0.451009	0.0091228	0.132907	0.000276596	0.983907	0.699658	0.101158
AC099934.6	0.707566	0.323556	0.352406	-0.0946618	0.256397	0.220593	0.00912415	0.440952	0.220354	0.923512	0.473178	0.469611
Gm4853	1.18789	0.390638	0.397013	0.0307437	0.127591	0.674766	0.00913697	0.627736	0.441747	0.98659	0.920775	0.109734
Itgb3bp	0.895839	0.223917	0.227538	-0.251979	-0.0617836	0.126169	0.00925981	0.755496	0.577303	0.800012	0.962001	0.789713
Mrpl35	0.923642	0.380904	0.842603	0.0220973	0.300795	0.470145	0.00930619	0.4855	0.0126628	0.987647	0.525906	0.1652
Car5a	4.07397	0.139639	-0.849467	6.07566	0.130185	0.261912	0.00935382	0.975579	0.653652	1.01577e-08	0.986158	0.917398
Gm6472	0.908371	0.199067	0.3888	-0.246358	0.124013	0.148141	0.00937778	0.79427	0.306044	0.811501	0.884173	0.748731
Eif3e	0.746311	0.377915	0.841527	-0.13837	0.178415	0.15061	0.00943443	0.340769	0.0014133	0.890276	0.704643	0.675372
Polb	0.445538	0.1918	-0.00230359	-0.055712	0.055667	-0.038586	0.00955123	0.461727	0.992605	0.927355	0.901214	0.880492
H2-Q10	2.33942	0.460556	-0.326321	2.77423	0.284378	0.803584	0.00956526	0.823919	0.77988	1.46302e-05	0.904553	0.405035
Mup9	3.81219	-0.0984399	-1.32491	6.85856	0.1692	-0.605891	0.00956573	0.981197	0.423079	3.29025e-12	0.980385	0.756027
Gm16573	4.72347	0.267846	-1.05495	5.40559	-0.430962	0.146518	0.00958533	0.957759	0.614296	3.63757e-05	0.934713	0.962749
Atp5l-ps1	1.15875	0.349559	0.419386	-0.0503978	0.124407	0.663693	0.00958533	0.67137	0.402147	0.977334	0.921323	0.108078
Cops9	0.911053	0.36224	0.583061	-0.0976562	0.0749834	0.525003	0.00958533	0.51277	0.102016	0.938293	0.949681	0.105036
Cyp2b9	5.724	-0.114177	-0.840097	6.66966	-0.509945	2.94296	0.00964239	0.985311	0.781252	1.75906e-05	0.935258	0.173448
A930036K24Rik	4.6483	0.897091	1.42686	5.669	-0.0931182	0.51378	0.00965633	0.818477	0.471357	1.48237e-05	0.990692	0.859755
Zbtb8os	0.730548	0.29904	0.451873	0.0457038	0.0203849	0.273913	0.00965633	0.494015	0.11597	0.96543	0.987725	0.351936
Tmem82	2.66871	0.571741	-1.17182	2.83179	-0.106358	0.086927	0.00965633	0.799716	0.290733	0.00018173	0.982366	0.96103
Ndufa1	1.03006	0.193949	0.181247	0.197326	0.0924753	0.0777854	0.00965633	0.835879	0.715766	0.883819	0.94141	0.899117
Slc13a3	2.58919	0.787147	-1.92318	1.89271	-0.500068	0.0178359	0.00965633	0.666313	0.0510833	0.0313901	0.792196	0.991782
Klb	3.1398	0.393215	-2.26609	3.90312	0.110428	0.949759	0.00965633	0.906537	0.0591791	4.4905e-06	0.9846	0.485486
Ociad2	2.32067	0.310232	-0.859857	2.13667	0.194772	0.416277	0.00965633	0.897988	0.38961	0.00206915	0.946759	0.721347
Enpep	2.71528	0.252182	-1.04872	2.98934	0.166201	-0.685519	0.00965633	0.933323	0.365919	8.48844e-05	0.967675	0.582252
Mup14	3.70854	-0.315917	-1.64857	6.79577	0.142483	-0.381788	0.00965633	0.937962	0.286538	1.71936e-12	0.983247	0.855591
Naaladl2	3.46012	0.00712061	-0.980379	3.77862	0.356445	-0.0878494	0.00969212	0.999081	0.519717	9.00873e-05	0.923551	0.969712
Ces1g	3.85715	-0.109693	-0.92584	7.33402	0.0133914	0.135069	0.00969212	0.979968	0.60185	4.15669e-13	0.99908	0.957979
Pfdn5	0.806419	0.125802	0.12868	-0.229205	-0.0709993	0.0539178	0.00971538	0.876614	0.745386	0.795116	0.943868	0.911871
Gm35857	1.23316	0.643442	0.593656	0.219811	0.301067	0.427725	0.00974687	0.323817	0.244081	0.896968	0.70122	0.404901
Gm28530	0.963454	0.223729	0.442057	-0.352602	0.144799	0.256397	0.0097578	0.779467	0.270556	0.641727	0.863684	0.554567
Gm7285	0.948042	0.20788	0.483302	-0.338982	0.123317	0.236573	0.00981407	0.797125	0.212204	0.660319	0.894675	0.587554
AC110377.1	0.85554	0.0649166	0.2949	-0.284223	0.00441948	-0.00503437	0.00992761	0.946869	0.430269	0.717891	0.998907	0.99282
Mrpl52	0.849132	0.498785	0.52724	-0.0925348	0.319263	0.817153	0.009944	0.236001	0.11596	0.937564	0.426004	0.00246278
Ndufb3	0.84772	0.220677	0.452959	0.0644074	0.151356	-0.0858633	0.00997439	0.737951	0.187155	0.957105	0.821204	0.857991
Ccl2	1.68612	6.71171	7.40079	0.658209	5.5205	5.84954	0.0116676	8.33551e-39	2.3081e-45	0.596432	3.06698e-38	2.75071e-38
Acod1	1.7182	7.32897	6.83618	0.205433	6.54491	6.26969	0.0534672	2.04579e-29	2.36708e-25	0.94279	1.49276e-35	2.30667e-29
Upp1	0.614282	3.90534	4.22919	0.160952	2.35743	3.7858	0.355283	5.21454e-24	1.62862e-27	0.926139	7.43851e-13	6.41779e-30
Il1rn	0.560157	4.74872	4.3273	-0.111074	2.99835	2.37223	0.564926	2.48833e-22	4.99578e-18	0.961587	3.03409e-13	2.04135e-07
Cxcl5	0.789199	6.36404	5.69783	0.0150205	4.03764	4.22693	0.559833	2.84891e-20	5.68309e-16	0.99621	3.48288e-12	4.78625e-12
Ifit1bl2	0.766765	3.88141	3.05471	1.79579	4.27818	3.20026	0.270927	6.54288e-19	9.44008e-12	1.59739e-06	5.39684e-35	1.59726e-17
Il6	1.05851	6.3486	4.44154	0.184629	4.09064	3.12357	0.390988	2.22363e-18	1.37447e-09	0.953259	2.02957e-11	2.99145e-06
Mmp3	0.938601	7.12187	6.21	0.259168	6.85456	4.82913	0.55578	3.79166e-18	1.28137e-13	0.94279	6.64307e-25	3.83794e-11
Il1f9	0.984921	5.27269	3.83857	-0.236654	4.01064	3.06087	0.34241	3.68365e-17	2.94939e-09	0.930465	6.3456e-15	6.88243e-08
Hdc	0.56666	3.25061	3.83173	0.0444791	2.42998	3.1364	0.399657	3.80303e-17	2.13087e-23	0.980357	2.32078e-14	1.84141e-21
Ccl12	1.15705	5.47357	6.30719	0.921949	4.44926	5.1815	0.249393	9.61793e-17	2.13087e-23	0.410451	1.41895e-17	6.02426e-22
Slfn4	0.359642	5.58792	4.53991	1.30743	5.37719	4.22451	0.840602	2.2672e-16	1.08415e-10	0.131049	6.01381e-23	1.6792e-12
Clec4e	0.659768	5.22997	4.08252	-0.290116	3.79588	2.87503	0.610876	2.3679e-16	5.44718e-10	0.913972	5.92002e-13	1.00135e-06
Cd14	0.307892	3.28726	2.03211	-0.476913	0.919661	0.746966	0.745987	2.74175e-15	5.32626e-06	0.64978	0.0411116	0.113933
Gm12250	0.631751	3.24235	3.81712	1.56173	3.64345	3.21024	0.362393	3.905e-15	1.31235e-20	1.26875e-05	5.30577e-29	5.01735e-20
Cxcl2	0.781829	5.42007	5.46162	-0.106896	3.70143	3.49253	0.554382	7.81061e-15	1.57974e-15	0.97354	9.06015e-11	1.85394e-08
Adamts4	-0.256792	3.74057	3.6952	-0.0538987	2.56304	2.32419	0.836615	8.21136e-15	1.30259e-14	0.98048	1.40001e-10	7.12542e-08
Gm21850	24.6524	-33.1269	37.8292	-1.00955	2.87011	0.549376	NA	3.08429e-14	3.33745e-18	0.95789	0.766119	0.949154
Cxcl10	0.652941	3.86458	3.99415	1.07827	4.32198	3.54335	0.481171	4.65319e-14	8.38165e-15	0.0677587	1.06807e-26	6.78695e-16
Clec4d	1.26454	4.81533	3.22236	-0.282547	2.84615	2.4672	0.175956	4.79246e-14	1.67321e-06	0.915696	2.11163e-07	3.97837e-05
Timp1	1.30702	4.76267	3.92983	-0.487944	2.66878	2.81752	0.154684	4.79246e-14	1.51227e-09	0.838768	1.45801e-06	1.25145e-06
Il1r2	1.1146	5.0184	5.36305	-0.145057	2.78389	2.65433	0.288631	4.79246e-14	5.46709e-16	0.961752	1.6971e-06	1.91119e-05
Vcan	0.0224889	4.49632	4.43732	-0.308141	3.64087	3.81443	0.989246	4.79246e-14	1.30064e-13	0.901733	8.98586e-14	1.37581e-13
C5ar1	0.243303	3.14157	3.48368	-0.320999	2.01276	2.28316	0.816974	9.98819e-14	1.2969e-16	0.843322	2.11712e-08	9.69631e-10
Ly6i	0.852222	4.84199	4.80556	1.00693	4.8716	5.01798	0.488218	1.55879e-12	1.58296e-12	0.372964	2.85756e-19	1.68553e-18
Tarm1	0.809782	4.82658	4.20667	-0.0892429	3.48811	3.22125	0.508128	3.64873e-12	5.81084e-10	0.977857	6.49921e-10	6.39837e-08
AC157588.1	1.72718	-16.9695	0.0094488	6.81783	-1.0869	-1.07694	0.757042	4.0502e-12	0.998256	0.00201015	0.858915	0.790179
Serpine1	-0.159205	3.64844	3.40708	-0.136772	2.84518	2.2424	0.912843	5.46297e-12	1.83577e-10	0.950632	5.71566e-11	3.55237e-06
Tubb6	0.437119	1.69837	2.43024	-0.190432	1.23373	1.66228	0.24952	6.91572e-12	3.07637e-24	0.83646	1.93247e-09	2.05728e-15
Mlkl	0.453292	1.83314	3.14907	0.555736	2.19154	2.71138	0.275467	6.93629e-12	2.5666e-35	0.0654957	4.60056e-26	1.57028e-35
Ptgs2	0.618108	5.19669	4.66357	0.390112	4.10404	3.12798	0.706642	8.65234e-12	6.60512e-10	0.897576	2.40778e-11	3.35097e-06
Cxcl9	0.480842	3.30366	3.6828	0.410467	2.77764	2.52644	0.621056	9.66619e-12	1.96432e-14	0.812289	1.77074e-12	3.18806e-09
Gbp6	0.496384	2.20857	3.44237	1.30416	2.89275	3.45133	0.352317	9.99859e-12	4.5003e-28	1.57032e-06	1.46649e-30	1.69879e-38
Ccl4	0.777809	3.94267	4.43508	0.0351431	3.22749	3.38153	0.441398	1.63618e-11	9.40741e-15	0.989741	7.69903e-12	1.07207e-11
Ifitm1	0.722272	2.75998	2.50874	-0.234298	1.29449	1.87151	0.258061	3.32434e-11	2.71331e-09	0.891694	0.000916234	5.66477e-07
Coro6	-0.878269	-4.04182	-3.83565	-0.270957	-2.84918	-2.73677	0.233716	5.44661e-11	1.88396e-13	0.892102	3.55666e-11	4.11887e-10
4930430E12Rik	0.165396	5.16089	6.41723	0.122037	2.67101	2.96373	0.94023	6.6508e-11	1.68808e-18	0.970284	2.05933e-05	3.85915e-06
Gm43302	0.762447	2.29233	3.46036	1.15425	2.64302	3.44408	0.117445	7.01438e-11	8.19138e-25	0.000168472	3.19673e-22	1.51034e-33
Cd209c	-0.518488	-4.20135	-4.11993	-0.0185019	-2.34562	-3.57993	0.616247	7.72944e-11	1.58296e-12	0.994038	2.0555e-05	1.39746e-12
Igtp	0.548329	1.83904	2.42084	0.833947	2.10482	2.21914	0.181742	8.45367e-11	1.96708e-18	0.00126567	1.53159e-21	2.73774e-21
Zbp1	0.540255	2.63295	3.15911	1.22746	3.42838	3.34611	0.441398	9.73049e-11	2.57224e-15	0.000839645	9.36229e-28	1.70414e-23
Myh1	-0.152352	-5.05975	-1.33021	-0.344877	-0.330453	-0.443445	0.937863	1.53449e-10	0.106301	0.899693	0.850491	0.6512
Saa3	0.250934	4.23336	5.24955	-0.69707	0.8706	3.96859	0.884174	1.62388e-10	6.08378e-16	0.695562	0.330371	2.14747e-12
Usp18	1.00729	2.42147	2.99642	1.96383	4.1468	3.29328	0.0355776	1.79761e-10	6.9804e-16	7.18041e-11	1.05179e-46	2.93365e-26
Gm5483	1.99784	5.77146	5.83918	-0.539166	4.28644	4.264	0.0899144	1.79761e-10	2.0503e-11	0.877127	6.19136e-09	2.12175e-08
Oasl2	0.722387	2.9374	3.66994	1.70977	4.30934	3.9853	0.326624	2.03257e-10	5.45698e-16	1.16843e-05	3.94545e-34	6.0068e-26
Atf3	0.385962	2.29378	3.09772	0.432	2.47765	2.51844	0.579863	2.44806e-10	7.96081e-19	0.583878	1.80744e-18	4.57487e-17
Mrgpra2a	0.504907	4.44311	3.31144	-0.149366	3.54405	2.937	0.748205	3.84326e-10	7.0731e-06	0.962064	1.15941e-09	4.30549e-06
Gm43181	1.4632	5.89252	5.36703	-0.131703	4.77871	4.24608	0.315149	6.89167e-10	9.09993e-11	0.973057	5.14206e-10	4.3274e-09
Csdc2	-0.560887	-2.77186	-2.84921	-0.488788	-2.45778	-1.46946	0.433083	7.28527e-10	1.82764e-11	0.606135	1.03096e-12	0.000215245
Mrgpra2b	0.45127	4.41293	3.23336	-0.191835	3.48992	2.98553	0.786091	7.28527e-10	1.45863e-05	0.947956	2.8886e-09	3.37373e-06
Rnf213	0.471823	1.79072	2.04957	1.61812	3.29515	2.4072	0.310142	1.98015e-09	2.60262e-12	6.1105e-12	1.76327e-48	3.89807e-23
Irgm1	0.784441	1.57564	2.5948	1.31573	2.05106	2.48306	0.0119023	2.06453e-09	2.47245e-25	2.10148e-10	2.02183e-24	1.02375e-31
Cfap61	-0.3004	-4.12939	-4.86172	-0.179059	-1.91362	-2.4802	0.765051	2.85132e-09	3.11981e-12	0.923512	3.21797e-05	1.41813e-08
Il1b	0.767732	3.40601	1.73662	-0.138106	2.08727	1.40918	0.432739	4.62981e-09	0.00678057	0.954319	3.92334e-05	0.0152745
Stfa2l1	1.78128	5.20066	5.0368	-0.485127	3.5647	3.41311	0.126761	5.20618e-09	2.90013e-09	0.889802	1.29884e-06	7.0575e-06
Angptl7	-0.396958	-2.0695	-2.77946	-0.47095	-1.72803	-2.07186	0.509088	5.20618e-09	1.25988e-16	0.401393	4.1339e-10	3.38303e-13
Kcnj9	-0.53698	-3.45817	-3.73921	-0.29907	-1.87699	-2.47692	0.619928	5.30784e-09	3.26035e-11	0.895591	0.000186309	4.6234e-07
Spats2l	0.182303	2.11474	1.53677	1.21557	1.32996	1.17098	0.840602	5.37362e-09	4.4293e-05	7.37851e-05	2.27684e-05	0.000579838
Ifi44	1.13673	3.17026	4.3106	2.44455	4.24119	4.01174	0.129763	6.79148e-09	2.62182e-16	1.65175e-08	1.99615e-24	2.09979e-19
Gbp7	0.375184	1.9751	2.86109	1.18486	2.69962	2.3735	0.550834	8.39393e-09	2.62298e-18	3.96594e-05	3.52463e-25	2.76832e-17
Gm13822	1.62393	4.28601	4.32488	0.998144	3.94531	4.96978	0.0662764	9.12079e-09	2.14036e-10	0.345239	3.02338e-13	2.75196e-19
Ccl3	0.246068	3.26765	4.34582	-0.0923044	2.64067	3.12984	0.861731	9.12079e-09	8.19338e-16	0.971387	8.73989e-09	4.00646e-11
Fpr1	0.642861	2.10915	1.70604	-0.195791	1.09617	1.39578	0.233897	9.37769e-09	5.53299e-06	0.89687	0.00120656	2.54604e-05
Ms4a6d	0.846179	2.86239	3.88066	0.303744	3.1245	3.23965	0.259253	1.02153e-08	6.28394e-16	0.877	8.33826e-16	3.94802e-15
Gbp2	0.357895	2.99156	3.50251	0.485588	2.49837	3.05363	0.759918	1.41992e-08	9.41717e-12	0.765339	5.15736e-09	4.41361e-12
Cxcl1	1.13853	4.03312	2.82034	1.02068	0.362415	4.19558	0.30053	1.41992e-08	0.000152267	0.37713	0.835184	2.48322e-12
Ddx60	0.596959	1.90242	2.46388	1.47155	3.23047	2.42186	0.224636	1.58334e-08	3.00668e-14	3.38683e-08	1.10252e-37	8.79948e-19
Has2	-0.173737	3.99792	3.83202	-0.104732	3.25504	2.00745	0.926804	1.7452e-08	1.45779e-08	0.973491	4.90184e-09	0.00180932
Cd209a	0.316663	-4.29862	-4.26394	-0.126191	-3.36874	-3.43818	0.865354	1.7452e-08	1.37496e-08	0.97027	1.30838e-07	1.90958e-07
Lilr4b	0.560495	3.01094	3.52571	0.0626043	2.63778	2.6499	0.580618	2.58582e-08	2.0503e-11	0.979328	1.24612e-09	1.06772e-08
Tlr2	0.170767	1.87217	1.37111	-0.0375173	1.20468	1.07241	0.83746	2.95264e-08	9.16666e-05	0.979624	3.7575e-05	0.00068008
Gm13537	1.14358	15.4488	2.43677	-0.380666	0.0699384	1.5684	0.870693	3.38455e-08	0.510799	0.975165	0.996486	0.685124
Igfbp3	-0.499726	-1.96006	-2.06432	-0.0841002	-1.38011	-1.22807	0.384441	3.41641e-08	3.52094e-09	0.95414	4.17618e-06	0.000170406
Ckm	-0.23431	-5.92484	-0.333734	-0.532476	-0.171328	0.811515	0.931164	4.52076e-08	0.82684	0.890703	0.970728	0.524677
Clec7a	0.657277	2.48086	2.29195	0.0325851	2.16727	2.002	0.365357	5.28868e-08	5.10174e-07	0.987647	3.04244e-09	4.21398e-07
Lgr6	-0.40843	-3.12197	-1.81297	-0.340672	-0.973122	-1.32714	0.706642	6.34371e-08	0.00111681	0.863041	0.0867626	0.00887269
Rab20	0.331476	1.05611	1.36405	0.0226032	0.625139	1.12138	0.251803	7.53715e-08	2.48002e-13	0.979328	0.000309773	3.53013e-12
Mirt2	0.616446	2.66788	3.24965	-0.0426145	1.83444	2.63307	0.470958	7.84054e-08	1.24986e-11	0.984311	1.30053e-05	1.29756e-10
Ifit2	0.665652	2.48183	3.12072	2.09699	4.60191	3.53203	0.367727	9.22662e-08	2.60262e-12	6.60689e-09	6.74685e-41	1.82229e-21
Cers6	0.115024	1.32117	1.57024	0.286302	0.83351	1.35572	0.851309	9.22662e-08	4.72308e-11	0.586618	0.000108784	4.00646e-11
Edn3	-0.433584	-4.02644	-3.2578	-0.41469	-1.89887	-2.01295	0.793516	9.66441e-08	1.205e-05	0.883652	0.00609506	0.00366094
Fpr2	0.991078	2.64149	2.83523	0.0937683	1.92955	1.93622	0.144999	1.26026e-07	6.14991e-09	0.965273	3.87489e-06	1.14943e-05
Myl1	-0.132411	-5.045	1.58783	-0.452674	-0.548341	-0.674503	0.958989	1.26193e-07	0.136195	0.89708	0.768678	0.571533
Irf7	1.12047	2.41375	3.20516	1.62108	3.91679	3.98056	0.0493222	1.37266e-07	2.31896e-13	1.51845e-05	1.15209e-30	3.21404e-28
Fgf23	0.534217	4.57796	4.91671	0.425492	6.00028	4.91915	0.78047	1.66437e-07	3.60933e-09	0.901733	2.17525e-18	1.87594e-11
Cxcr2	0.00635921	3.40258	2.65355	-0.156341	2.26799	1.91757	0.99671	1.68624e-07	6.79229e-05	0.952263	4.74091e-05	0.00164737
Irgm2	0.326854	1.45164	1.67907	1.11431	1.69166	1.95051	0.495105	1.736e-07	4.54291e-10	4.08046e-07	1.58537e-15	2.10376e-18
Clec5a	0.476173	3.43762	3.32005	-0.232033	1.66636	1.60169	0.732618	1.736e-07	3.36578e-07	0.930775	0.00732273	0.0119931
Tgtp1	0.854656	2.61774	3.14769	1.03913	3.12373	2.62035	0.242681	1.81193e-07	7.75377e-11	0.049294	2.96385e-16	3.95153e-10
Tnnt3	-0.424631	-4.06113	-0.953065	-0.0771367	-0.682482	-1.11358	0.805091	1.81469e-07	0.306789	0.980648	0.572615	0.175602
Tgtp2	0.828655	2.61519	3.18692	1.0903	3.15017	2.64657	0.263958	1.90742e-07	4.46037e-11	0.0329438	1.74259e-16	2.59136e-10
AC153369.1	-0.0905067	-2.81238	-1.71967	-0.244105	-1.25545	-1.50507	0.944734	1.97957e-07	0.000656108	0.896968	0.00640971	0.000621199
Limch1	-0.518515	-2.26077	-1.25042	-0.0445614	-1.364	-1.05105	0.483327	2.1433e-07	0.00775893	0.980746	0.000385859	0.01278
Lrrc23	-0.480488	-3.63865	-1.83766	-0.218876	-2.389	-2.1744	0.710629	2.58229e-07	0.00681542	0.931412	1.56492e-05	0.000172395
Mcf2	0.285268	-3.9431	-4.41992	-0.266217	-1.3201	-1.97969	0.831089	3.11686e-07	1.95723e-10	0.904129	0.0340508	0.000201855
Adamts9	-0.0678491	1.72082	2.05198	0.296208	1.84581	1.32241	0.942474	3.17751e-07	2.06081e-10	0.773014	1.29424e-12	6.75173e-06
A630031M04Rik	-3.32479	-17.2016	-16.051	1.01034	1.32955	-0.517953	0.597984	3.34274e-07	1.89414e-06	0.941851	0.882099	0.934338
AC091785.2	-0.418043	-2.71988	-1.80395	-0.450313	-2.0574	-1.8545	0.637875	3.34274e-07	0.000175222	0.700967	1.20563e-07	3.4776e-06
Cish	0.106265	2.01411	0.19857	0.585469	0.421554	0.207248	0.918718	3.50263e-07	0.728293	0.308295	0.454826	0.726728
Spatc1	-0.321069	1.80401	1.65176	-0.0350972	1.22447	1.58159	0.650347	3.50263e-07	1.01214e-06	0.981251	4.01335e-05	5.07502e-08
Gm44850	-1.01358	-3.96006	-5.28776	-0.177171	-1.99955	-2.25404	0.397042	3.50263e-07	1.18188e-12	0.95279	0.00477799	0.00130133
Col8a2	-0.431102	-3.06191	-2.54631	-0.225713	-1.61607	-1.45556	0.731831	3.67291e-07	2.58882e-05	0.925224	0.00334487	0.0115875
Gm15411	-0.466256	-2.56584	-2.73705	-0.20149	-1.17815	-1.65721	0.61854	3.82314e-07	1.6828e-08	0.918519	0.0134271	0.000219257
Tmem191c	-0.290637	-2.31867	-1.76407	-0.352527	-1.55427	-1.10389	0.767785	4.20738e-07	0.000128823	0.817973	5.64252e-05	0.0109164
Dhx58	0.844465	1.50205	2.15507	1.37971	2.6565	2.40798	0.0143908	5.03277e-07	1.92555e-14	1.68805e-09	7.27032e-34	1.0662e-24
2010005H15Rik	0.995133	4.35891	5.50157	-0.441388	3.50485	3.522	0.509088	5.80776e-07	2.79797e-12	0.893513	1.17591e-06	1.33523e-07
Nampt	0.633231	1.30765	2.28633	0.791849	1.4917	1.70975	0.0498969	5.91828e-07	4.06923e-21	0.000365101	9.21998e-14	3.80612e-16
Gzmb	0.516987	3.14247	6.04939	0.414133	4.2031	5.47361	0.683017	6.12795e-07	1.04973e-25	0.858389	4.50562e-19	6.15156e-29
Chrm2	-0.166319	-3.28888	-1.46128	0.0391978	-0.890591	-1.40105	0.892583	6.40384e-07	0.00740847	0.98608	0.12278	0.0032866
Ifi47	0.601446	1.62838	2.4364	0.992368	2.46734	2.29948	0.185815	7.02041e-07	2.31401e-15	0.000359145	2.80533e-24	1.10197e-18
Parp14	0.455859	1.33164	1.64964	1.27933	2.40392	1.74171	0.244656	9.57577e-07	2.02188e-10	5.8139e-10	7.27e-34	1.0197e-15
Csf3	0.361189	3.44956	3.67108	-0.515603	2.9398	1.87101	0.8429	1.17067e-06	5.76125e-08	0.838421	1.0554e-06	0.00377971
Atp2a1	-0.471688	-2.94041	-0.456004	0.025637	-0.211157	-0.689379	0.69812	1.28642e-06	0.569066	0.992146	0.90661	0.322326
Mmp8	-0.108857	3.76643	4.32957	-0.404416	1.69588	1.75856	0.96178	1.81581e-06	1.00191e-08	0.896968	0.0279526	0.0216718
Vstm4	-0.270493	-1.70843	-1.17218	-0.322299	-1.02521	-1.0458	0.706348	1.88731e-06	0.00133376	0.752173	0.00113998	0.00121116
Tmem150b	-0.353326	-2.32942	-1.2756	-0.173303	-1.44308	-1.40175	0.700214	1.89194e-06	0.00855506	0.923565	0.000368963	0.0007142
Atp1a2	-0.558115	-2.27556	-0.430666	-0.268595	-1.08541	-0.731382	0.476176	2.16995e-06	0.476594	0.880404	0.0160134	0.142098
Cebpd	0.286524	1.60325	1.46724	0.0937255	1.06052	1.27051	0.662892	2.16995e-06	1.15318e-05	0.943879	0.000269868	1.37382e-05
Pnck	-0.179105	-2.67436	-2.09797	-0.408517	-1.82828	-1.56689	0.891673	2.29266e-06	0.000105025	0.820936	8.07965e-05	0.00145303
Gm12963	-1.03291	-2.48153	-2.00575	-0.304651	-1.73087	-1.74494	0.0995457	2.44121e-06	4.61471e-05	0.864313	3.56913e-05	4.61049e-05
Fosl2	-0.194247	1.35491	1.55757	0.107584	1.16881	1.13955	0.748453	2.46143e-06	1.46068e-08	0.924809	3.73195e-07	3.4776e-06
Myh8	0.0800518	-4.68285	-2.52445	-0.82259	-1.28574	-0.836077	0.976399	2.57518e-06	0.00691286	0.726867	0.198672	0.427571
Fbln5	-0.344243	-2.18093	-1.6334	-0.209378	-1.11488	-1.05935	0.716971	2.722e-06	0.00056965	0.907442	0.0101234	0.0175422
Npy1r	-0.669907	-2.8505	-2.05103	-0.213537	-1.80189	-1.53872	0.503644	2.7324e-06	0.000732213	0.928195	0.000523263	0.00553262
Carns1	-1.05055	-2.42678	-2.10382	-0.0154705	-1.05973	-1.38751	0.116925	2.7324e-06	4.39365e-05	0.994853	0.0372724	0.00372944
Ldb3	-0.628014	-2.27443	-0.780499	-0.216384	-0.934056	-0.495056	0.353876	2.7324e-06	0.122917	0.89708	0.0327492	0.322553
Casq1	-0.76911	-2.63074	0.0588825	-0.380143	-0.518925	-0.359692	0.316143	2.91815e-06	0.941207	0.826318	0.534897	0.606355
Il33	0.0662377	1.95192	2.34243	0.321731	1.65752	1.53985	0.955195	2.95348e-06	3.43753e-09	0.818171	7.95196e-07	2.10521e-05
Ntrk3	-0.529559	-2.33907	-2.32745	-0.198838	-1.19205	-1.39292	0.509068	2.997e-06	6.58629e-07	0.912885	0.0068444	0.0011944
Serpinh1	0.0849513	1.95529	1.9381	-0.176178	1.15736	1.07444	0.940663	3.11896e-06	2.38182e-06	0.913492	0.00206323	0.00632203
Kcnj1	-0.211591	-2.67949	-1.94352	-0.260853	-1.53535	-1.69709	0.85234	3.50279e-06	7.5814e-05	0.881163	0.000387106	4.07673e-05
Pmel	-0.71403	-2.25224	-1.01465	-0.476601	-1.24633	-0.651903	0.315887	3.7848e-06	0.0567158	0.691433	0.0048916	0.215837
Arg2	0.286587	2.66353	2.45012	-0.142438	1.92017	1.88465	0.831463	3.90217e-06	1.33597e-05	0.949652	7.42091e-05	0.000215245
Ier3	0.225641	2.02309	2.30057	-0.204733	1.21198	1.21905	0.823111	4.23785e-06	3.47009e-08	0.902909	0.00189246	0.0023298
Edar	-0.670478	-3.16085	-2.86419	-0.0678845	-2.08985	-2.07339	0.507737	4.43302e-06	3.1886e-06	0.979328	4.40755e-05	9.36663e-05
Kcnj16	-0.204032	-2.85608	-4.06916	-0.302682	-1.56564	-1.77333	0.892536	4.49438e-06	2.03226e-12	0.89708	0.00549031	0.00156626
Asprv1	0.584594	3.27415	2.92104	-0.108814	2.45767	2.3024	0.676699	4.97896e-06	3.85009e-05	0.972402	3.78338e-05	0.000297062
ENSMUSG00000079774	-0.663057	-2.27007	-2.8684	-0.287073	-1.26352	-1.58114	0.360385	4.97896e-06	5.49492e-10	0.867617	0.00510469	0.000232489
Serpina3f	0.495653	2.28118	4.08096	0.524871	2.71247	3.57857	0.583744	5.2108e-06	3.68802e-19	0.647086	5.99663e-13	2.75329e-20
Trem3	0.378485	3.17579	3.27646	-0.359071	2.13304	2.19011	0.80935	5.25554e-06	1.07953e-06	0.894139	0.00033963	0.000386369
Lif	-0.469305	2.9223	2.66287	-0.332804	1.95525	1.80221	0.719739	5.26658e-06	2.28087e-05	0.893428	0.000373801	0.00195523
Socs3	-0.00662664	1.68161	1.90411	-0.00800014	1.2405	1.78219	0.994253	5.50522e-06	7.33299e-08	0.996089	6.03993e-05	3.78861e-09
Fam205a4	-0.665406	-2.25757	-2.85374	-0.287529	-1.26352	-1.58159	0.35897	5.79981e-06	6.85097e-10	0.867617	0.00518269	0.000234794
Fam205a3	-0.6504	-2.29312	-2.86903	-0.300197	-1.2996	-1.60712	0.385573	5.79981e-06	1.06107e-09	0.865243	0.00447754	0.000232489
Caskin1	-0.643042	-1.83458	-1.69484	-0.195956	-0.964343	-1.32594	0.191217	5.9233e-06	2.73308e-06	0.882222	0.00433503	2.11403e-05
Ddx58	0.313311	1.00364	1.29065	1.00891	2.02126	1.46821	0.354995	6.19786e-06	6.38981e-10	1.27113e-09	3.76206e-37	2.35303e-17
Fam205a2	-0.641654	-2.28601	-2.86625	-0.308635	-1.29361	-1.61621	0.397015	6.67514e-06	1.19344e-09	0.860423	0.00484775	0.000220709
Trem1	0.253433	3.0274	2.43391	-0.234948	2.33689	2.08702	0.875455	7.02696e-06	0.000309947	0.929842	2.63006e-05	0.000495808
Dhrs9	0.748686	2.50015	3.39859	0.128693	1.77231	2.01886	0.395978	7.56933e-06	8.36556e-11	0.953153	0.000175508	2.60454e-05
Gla	0.294135	0.995811	2.34008	0.225733	1.21663	1.75672	0.402513	7.6036e-06	9.59028e-33	0.674693	2.56967e-13	4.74404e-25
Phf11d	0.871782	1.83055	2.8416	1.34913	3.16294	2.79645	0.0892008	7.68769e-06	3.87699e-14	3.50014e-05	6.32695e-27	1.09268e-18
Oas3	0.801196	2.75232	3.44461	1.59354	3.9959	3.8542	0.410342	8.31549e-06	3.16313e-09	0.00306678	8.73467e-19	1.55545e-15
Cxcl16	0.15156	1.36308	1.34294	-0.140758	0.763994	1.00222	0.832769	9.03706e-06	7.01577e-06	0.903813	0.00631002	0.000210722
Mlc1	-0.231012	-3.61564	-2.66161	-0.0211165	-2.44795	-1.79957	0.898064	9.61221e-06	0.000366718	0.995118	6.89025e-05	0.008419
Gpr84	0.548928	2.18787	3.54343	0.113021	1.70137	2.96305	0.53642	1.23654e-05	1.44503e-14	0.9548	3.87464e-05	8.88229e-14
Tgm2	0.323804	0.899724	1.45441	0.282854	0.782303	1.3863	0.270898	1.26968e-05	9.98877e-15	0.3572	1.9353e-06	2.77215e-18
Camk2a	-0.320029	-2.57251	-2.11254	-0.289121	-1.8955	-1.61148	0.797727	1.31678e-05	0.0001981	0.894968	6.44743e-05	0.00165769
Oas1a	1.20354	2.20292	3.21825	1.42428	3.4362	3.64728	0.0457654	1.38828e-05	5.03295e-12	0.000748146	5.72743e-21	4.90676e-21
Paqr6	0.253425	-2.58991	-2.36681	-0.500686	-2.41158	-1.38903	0.846446	1.46734e-05	1.67147e-05	0.749279	1.0136e-07	0.00746088
Mtss1l	-0.592521	-1.79123	-1.36707	-0.197126	-1.12124	-0.921654	0.332857	1.49609e-05	0.00102483	0.899987	0.00202608	0.0181003
Ucp3	-0.753197	-3.08021	-1.60114	-0.168201	-1.17637	-1.49558	0.448148	1.49609e-05	0.0145573	0.943375	0.0633227	0.00939894
Mybpc1	-0.469413	-3.2065	-3.3968	0.0402184	-2.63853	-2.75918	0.734125	1.50839e-05	5.442e-07	0.988684	1.92318e-06	1.44683e-06
AC164612.2	0.2358	-3.38404	-3.25234	-0.438451	-2.16917	-2.80834	0.875455	1.53617e-05	3.24834e-07	0.839093	0.00012137	1.61275e-07
Gm15056	1.05386	4.53735	3.60115	0.172784	3.54981	2.60459	0.558789	1.54022e-05	0.000478923	0.968418	2.44694e-05	0.00593647
Oas1g	1.38625	2.24962	3.48188	1.52144	3.63046	4.17748	0.0181499	1.54121e-05	2.45075e-13	0.000363721	2.83412e-22	2.93365e-26
Gbp10	0.333884	2.22865	3.44297	1.9739	3.16367	3.85965	0.757969	1.66223e-05	3.53569e-13	5.59373e-07	5.28932e-17	1.45336e-22
Slc9a9	-0.0613701	-1.27644	-1.46349	-0.216397	-0.975614	-1.12112	0.937939	1.77105e-05	1.78546e-07	0.826318	6.81368e-05	6.75173e-06
Prok2	1.42467	3.72343	5.72232	0.0200367	3.2352	5.45685	0.218793	1.80223e-05	8.66721e-14	0.996015	4.17618e-06	6.78695e-16
Gm14010	0.717939	3.65908	4.61476	0.138308	2.05155	1.87783	0.671785	1.84966e-05	1.6028e-09	0.967595	0.0053431	0.00777012
Cstb	0.712921	1.12373	2.03699	0.0405509	0.916266	1.3266	0.0146242	1.86423e-05	5.89345e-18	0.97124	1.73174e-05	2.35479e-10
BC100530	1.67662	4.68789	5.97543	-0.945183	3.74465	3.8189	0.249475	1.88361e-05	7.19978e-10	0.753476	5.30086e-05	1.19388e-05
A530064D06Rik	0.524982	2.38601	2.45649	0.70909	2.72438	1.82485	0.601944	1.94896e-05	4.26576e-06	0.428129	6.76668e-11	0.000149595
Steap1	0.809543	2.84481	3.80712	-0.429374	1.46538	2.21994	0.471881	2.20621e-05	1.47832e-09	0.862915	0.0213387	0.000259295
Slc6a1	-0.482016	-3.83183	-3.78312	-0.245301	-2.08112	-2.315	0.739193	2.22961e-05	3.21166e-07	0.929156	0.00124256	0.000209788
AC098839.1	-0.736997	-3.68274	-4.52139	0.0499627	-2.87144	-2.63086	0.441326	2.29393e-05	3.47126e-10	0.983554	6.23121e-08	2.51088e-07
Slc22a17	-0.397445	-1.73684	-1.58871	-0.35368	-1.64589	-1.18718	0.578139	2.32778e-05	6.0501e-05	0.760171	1.99179e-07	0.000956213
Adam22	-0.216242	-2.10201	-2.04612	-0.228236	-1.37884	-2.00447	0.851439	2.50784e-05	1.81785e-05	0.901733	0.00128168	8.5971e-07
Il18bp	0.24871	1.15916	2.24325	0.27215	1.33955	2.16245	0.621562	2.52691e-05	6.21174e-20	0.678126	7.91329e-11	1.7307e-25
Rhpn1	-0.00567583	-2.65212	-2.06539	-0.322479	-1.24614	-0.805758	0.996523	2.74168e-05	0.000394083	0.877742	0.0288427	0.184878
Adamts10	-0.703416	-1.98602	-1.38891	-0.27927	-1.34474	-1.10869	0.301204	2.74509e-05	0.00408013	0.86859	0.000949658	0.0114426
Sele	-0.23481	2.48559	1.76968	0.213982	1.61608	0.583084	0.866278	2.89458e-05	0.00301093	0.926146	0.00196841	0.396858
Ttn	-0.817671	-2.84598	-1.57877	0.172626	-0.930401	-1.45734	0.441189	2.89987e-05	0.0271233	0.946375	0.229506	0.0212949
Aldh1a2	0.396565	2.34688	2.49597	-0.361297	1.43632	1.54893	0.723036	3.02836e-05	2.70104e-06	0.852378	0.00386613	0.00194023
Fam205a1	-0.508544	-2.24316	-2.9787	-0.39781	-1.40656	-1.75195	0.559769	3.1351e-05	1.35835e-09	0.804272	0.0029079	7.70891e-05
Ptrh1	0.422869	0.995752	1.13509	-0.229801	0.374963	0.777569	0.168088	3.21923e-05	1.16475e-07	0.674693	0.135291	7.88993e-05
Fcer2a	-0.447923	-3.12337	-2.96614	-0.332086	-2.33626	-1.95837	0.779444	3.41859e-05	5.18273e-05	0.906905	0.000195728	0.00405751
Lgals3bp	0.416977	1.02993	1.80122	0.760428	1.9259	2.08644	0.218033	3.43965e-05	6.9804e-16	0.000126554	5.61698e-28	3.21187e-29
Lgi1	-0.256651	-3.08779	-2.08919	-0.253139	-0.938543	-1.25063	0.845815	3.48158e-05	0.000356829	0.906618	0.153737	0.0222426
Lgi3	-0.622176	-2.24486	-2.30643	-0.420656	-1.77543	-1.14045	0.425671	4.43414e-05	3.19038e-06	0.768612	1.38054e-05	0.0134693
Mroh7	-0.572688	-2.70334	-2.8413	-0.418066	-2.06847	-1.28265	0.610876	4.51243e-05	2.58692e-06	0.844805	8.33697e-05	0.0301944
Tnfrsf12a	0.302193	1.18288	1.63942	0.168691	0.845855	1.28606	0.542612	4.69892e-05	6.33848e-10	0.870479	0.000502022	3.96152e-08
Eif2ak2	0.711593	1.24586	1.99548	1.49224	2.16759	1.79357	0.0472508	4.69927e-05	4.54445e-13	1.6196e-11	1.10944e-23	2.49132e-14
Iffo1	-0.369366	-1.42315	-1.39353	-0.236657	-0.875419	-0.857505	0.526583	4.93504e-05	3.64313e-05	0.844035	0.00467525	0.00709712
Mmp11	-0.570283	-1.6515	-1.0773	-0.398304	-1.20333	-0.977109	0.319462	5.08326e-05	0.00804165	0.656609	0.000303748	0.00675168
Adcy5	-0.768711	-1.34954	-0.969673	-0.182783	-0.767677	-0.913645	0.0457908	5.08326e-05	0.00353083	0.879177	0.00977607	0.00168373
Entpd3	0.80322	3.23178	2.45175	-0.286437	2.79112	2.53079	0.543265	5.08326e-05	0.00148056	0.924008	7.34958e-06	0.000155986
Parp9	0.596978	0.992859	1.76929	1.06901	1.63161	1.60622	0.0338179	5.08326e-05	6.08378e-16	2.29353e-09	6.61741e-21	5.58803e-18
BC106179	0.052255	-2.48923	-1.73566	0.131684	-0.625832	-1.56856	0.973942	5.08326e-05	0.00262658	0.949652	0.393063	0.00152275
Sez6l	-0.228172	-2.94959	-1.6178	-0.323229	-2.13812	-1.88423	0.883656	5.20663e-05	0.0204458	0.896968	0.000153103	0.00123198
AC121583.1	0.658186	4.15716	7.02022	0.31985	3.04182	4.14386	0.762961	5.59587e-05	5.6513e-12	0.935462	0.00029338	2.83448e-07
Gbp5	0.0701148	2.36999	3.09171	0.772686	2.95858	2.67156	0.966152	6.2612e-05	1.44946e-08	0.388732	1.01645e-11	1.56015e-08
9130208D14Rik	0.823058	2.84894	2.85452	1.73218	4.01756	1.6518	0.466903	6.28989e-05	2.84283e-05	0.00473744	5.15459e-15	0.011109
Hs3st2	-0.00871292	-4.00283	-6.6666	-0.709175	-1.4122	-1.13427	0.996821	6.28989e-05	9.20426e-13	0.826039	0.193877	0.289965
Gm4841	0.787444	3.12452	2.86676	1.42498	1.92012	2.27938	0.555429	6.50365e-05	0.000158608	0.0829084	0.00563911	0.000881446
Hey1	-0.321482	-1.41093	-1.00432	-0.238085	-1.05833	-1.04296	0.580756	6.59672e-05	0.00282165	0.827459	0.00014472	0.000294417
Maff	0.101691	1.33486	1.50411	0.291011	0.759183	1.16619	0.898915	6.62574e-05	1.4124e-06	0.754071	0.0111829	2.83437e-05
Pcnx2	-0.180454	-1.6258	-0.9847	-0.207871	-0.791834	-0.930137	0.833679	6.77338e-05	0.0116298	0.875642	0.0269088	0.00590306
Fcgr4	1.00607	1.78267	2.84294	0.508731	2.01962	2.99808	0.0562078	7.03577e-05	1.50743e-12	0.53905	1.52959e-09	5.6563e-19
CR974586.1	-0.632985	-2.50223	-3.14695	-0.424316	-1.91249	-2.02586	0.517846	7.1497e-05	3.74849e-08	0.828638	0.000268266	8.83441e-05
Adra2c	-0.707413	-4.21586	-5.03997	-0.456946	-2.67215	-2.27744	0.605963	7.42497e-05	1.8746e-07	0.864799	4.71998e-05	0.000762575
Fam151a	-0.546145	-4.30326	-1.64259	-0.329264	-1.89198	-1.22462	0.731831	7.91993e-05	0.064685	0.91092	0.0110807	0.131687
Gm15523	-0.310757	-1.92776	-2.24209	-0.1208	-0.448247	-1.08846	0.719024	8.00659e-05	1.8348e-07	0.94279	0.463829	0.00611805
Igdcc3	0.0205733	-2.95296	-2.83273	0.0862886	-2.05632	-1.34582	0.989468	8.34651e-05	1.97829e-05	0.974294	0.000788068	0.0265548
Daam2	-0.728548	-1.26395	-1.22599	-0.156028	-0.915812	-1.10642	0.0506723	8.59951e-05	6.61268e-05	0.896968	0.000662697	3.53299e-05
Gm6612	2.36617	5.21645	0.746142	0.73983	-0.374217	-1.41509	0.157784	8.59951e-05	0.658335	0.867617	0.924016	0.311434
Sv2b	0.239239	-3.11818	-1.35198	0.404915	-1.36422	-1.78276	0.885954	9.22534e-05	0.0846621	0.870843	0.0552533	0.00602318
Gm43769	-0.362037	-2.7041	-1.68746	-0.374018	-1.53612	-1.43376	0.782234	9.22534e-05	0.00844444	0.864313	0.00641641	0.0109889
Kazald1	-0.274575	-2.29096	-1.2233	-0.204694	-1.45602	-0.958616	0.836615	9.60275e-05	0.0489115	0.927081	0.00446523	0.0973887
Fcamr	-0.748066	-2.47576	-2.11559	0.181884	-1.04394	-1.91111	0.445749	0.000102254	0.000594458	0.940263	0.105085	0.000416192
Mturn	0.0062942	-1.36254	-2.04084	-0.223814	-1.28476	-1.73486	0.993889	0.000103513	9.6609e-11	0.849363	2.22851e-06	1.58674e-10
Gpr156	-0.714482	-2.85565	-3.35488	-0.232694	-1.29381	-2.06289	0.543804	0.0001074	5.01836e-07	0.930292	0.0609247	0.000732985
Ccl6	1.07757	1.65934	3.15288	-0.362514	0.816704	1.17023	0.0239009	0.000109989	6.55355e-17	0.765339	0.0463026	0.00184641
Dgkb	-0.277133	-2.52178	-2.10991	-0.378719	-1.25784	-1.75369	0.805247	0.000111233	0.000130894	0.826814	0.0127198	0.000185827
Ifitm6	1.08216	2.47626	2.74346	-0.166561	1.58454	1.49735	0.201489	0.000116585	5.3974e-06	0.944383	0.00467525	0.00984226
Stfa2	1.18082	4.64211	7.19394	-0.123028	3.4979	4.45693	0.533519	0.000116585	7.30289e-12	0.979328	0.000491872	1.22135e-06
Gpr31b	0.046479	2.82323	3.91234	0.540991	3.48666	3.42742	0.981784	0.000116585	1.07905e-09	0.808577	4.40927e-11	4.03354e-10
Ereg	0.535006	2.71132	2.87088	-1.02325	1.54252	1.49523	0.702804	0.000118417	1.73146e-05	0.326709	0.018388	0.0314235
Plscr1	0.29538	0.958232	1.13045	0.116853	0.307754	0.716056	0.445777	0.000118417	1.05804e-06	0.898193	0.298809	0.000918099
Nat8l	-0.367607	-2.29299	-2.07372	-0.365173	-1.98807	-2.16315	0.754692	0.000123089	0.000238403	0.854171	1.71959e-05	5.95461e-06
Gm12766	-0.169632	-3.34694	-1.9778	-0.365494	-1.12744	-1.13011	0.894356	0.000126545	0.00101971	0.838199	0.0646846	0.0247557
Gm15675	-0.221262	-2.07062	-1.98644	-0.210135	-1.62672	-1.71849	0.858335	0.000130117	0.000125895	0.917452	0.000234112	0.00017548
Tril	-0.584658	-1.76504	-0.491339	-0.245948	-1.02392	-0.731766	0.38095	0.000135481	0.354155	0.879177	0.0113715	0.0964451
Cilp	-0.727147	-2.77438	-2.16142	-0.0764977	-2.19041	-1.3009	0.536052	0.000137655	0.00214462	0.979328	0.000153288	0.0553094
Tcf21	-0.255405	-1.73571	-0.820835	-0.269253	-1.06351	-0.526537	0.789763	0.000146245	0.0957737	0.865871	0.00831444	0.28343
Nme2	0.494756	0.917737	0.89532	0.0732631	0.38979	0.775302	0.0897466	0.000146245	5.59464e-05	0.935993	0.102179	7.66201e-05
Cmpk2	0.56917	1.60509	1.78156	1.38475	3.02003	2.05269	0.35579	0.000147014	6.93709e-06	1.57956e-05	6.34366e-25	3.80845e-10
Flt3l	-0.597802	-1.90474	-1.3691	-0.331665	-1.42284	-0.904365	0.43691	0.000148603	0.00642694	0.845366	0.000641294	0.0586474
Ephb6	-0.27287	-1.59123	-1.05484	-0.227922	-0.87482	-0.625217	0.737564	0.000148603	0.0115935	0.876617	0.0204088	0.128069
Htra3	-0.118102	-1.92033	-1.64254	-0.254855	-1.31252	-1.16961	0.924805	0.000150723	0.000790455	0.890303	0.00219405	0.00971353
Zscan10	0.170102	-2.6339	-1.50553	-0.110308	-1.68083	-0.872855	0.886492	0.000151647	0.0042941	0.955211	0.000814551	0.0927723
Asb4	0.105238	1.45287	2.63778	0.169971	0.919784	1.50505	0.910117	0.000152148	1.09175e-15	0.904919	0.00632518	8.67303e-07
A730049H05Rik	-0.0854958	2.40622	3.05053	0.0471166	1.94522	1.47526	0.959324	0.000164621	1.97969e-08	0.985947	0.000295636	0.00526934
Cd209d	0.86218	-2.83773	-3.59896	-0.396692	-3.53325	-3.27529	0.450453	0.000169324	1.44725e-07	0.881594	4.5031e-10	3.22025e-08
Ccr3	0.443454	-2.41458	-3.9108	-0.365953	-1.12538	-1.37616	0.721333	0.00017034	7.37659e-12	0.870168	0.0732986	0.0187344
Gm10309	0.242322	2.35334	2.95967	0.125044	0.184556	1.74774	0.875028	0.000174294	1.31183e-07	0.962064	0.929651	0.00166298
Cpne7	-0.383783	-2.68108	-2.15596	-0.299938	-1.57493	-1.26931	0.783633	0.000174853	0.00111374	0.902349	0.0085562	0.0450836
B130024G19Rik	-0.366427	-1.31795	-1.11697	-0.248785	-0.863063	-1.03316	0.502316	0.000181959	0.000741692	0.817412	0.00353188	0.000345323
Ankrd66	0.479162	3.52303	2.67744	-0.4976	1.92108	2.5813	0.790633	0.000191855	0.00103618	0.867617	0.0156299	0.000337925
Gm45418	0.652256	2.66547	2.56844	2.01147	3.83235	2.40245	0.565222	0.000192613	1.45579e-05	8.35935e-05	1.95615e-15	4.6617e-07
Il1a	0.546745	1.29969	1.70136	-0.0444998	1.14626	0.555031	0.243027	0.000193142	7.16947e-08	0.97547	3.15397e-05	0.103235
Frem2	-0.62022	-1.97857	-1.44556	-0.189655	-0.948306	-1.0944	0.41407	0.000193142	0.00386164	0.919519	0.050091	0.016597
Gm15848	-0.179732	-2.1207	-2.03089	-0.0574533	-1.0789	-1.68516	0.88877	0.000193702	0.000126197	0.979328	0.0387692	0.000346034
Myh4	-0.518305	-4.12901	-1.47485	-0.71724	-1.09862	-0.563748	0.77133	0.000206068	0.136385	0.737726	0.239323	0.584359
P4htm	-0.140211	-1.76297	-0.891195	-0.299927	-1.18675	-0.703612	0.895644	0.00020999	0.0643639	0.844035	0.00253108	0.117172
Slc6a7	-1.26762	-2.93832	-2.62546	-0.408979	-1.72763	-1.94572	0.160128	0.000212481	0.000139428	0.864799	0.00548179	0.00153946
Ppp1r3d	0.0945936	1.80219	1.55212	-0.178411	1.04188	1.09073	0.939995	0.000215823	0.00090236	0.92224	0.017615	0.0119119
Lgals4	-0.354181	-1.3923	-1.51598	-0.337233	-1.09356	-0.923121	0.578137	0.000221126	1.41405e-05	0.719975	0.000315768	0.00488886
Ccr1	0.572521	2.73394	3.02724	-0.288617	1.83883	1.82931	0.677585	0.000221126	1.18742e-05	0.915177	0.00381924	0.00507413
Rgs6	-0.404783	-1.83723	-2.23957	-0.586626	-1.13882	-1.18351	0.588436	0.000228879	2.03249e-07	0.307238	0.00301786	0.00168647
Prkcg	-0.432173	-2.28912	-1.42924	-0.264855	-1.29437	-1.21638	0.714119	0.000241517	0.0228944	0.905021	0.0201882	0.0324617
Klra2	0.552969	1.76464	2.66095	0.285304	1.92867	2.43186	0.456919	0.00024567	4.74582e-10	0.864313	6.72968e-08	2.55761e-11
Gm36937	-0.129979	-3.46757	-3.43831	-0.164294	-2.06439	-3.6837	NA	0.000250978	0.000179898	0.943869	0.00296079	4.13511e-08
Nkpd1	-0.051589	-3.25495	-3.4444	-0.104963	-1.46256	-1.99664	0.980604	0.000274922	2.71713e-06	0.97354	0.0425787	0.00279429
ENSMUSG00000096873	-0.105974	-2.65224	-2.96406	-0.19665	-1.66768	-1.13862	0.956381	0.000274922	1.23787e-05	0.94279	0.00895881	0.109829
Tub	-0.599752	-2.37143	-1.2689	-0.086245	-1.33215	-1.42124	0.551624	0.000274922	0.0467253	0.973057	0.0190212	0.0106255
ENSMUSG00000095675	-0.106006	-2.65262	-2.96402	-0.196535	-1.66763	-1.13863	0.956381	0.000274922	1.23787e-05	0.94279	0.00895881	0.109829
Ccl21c	-0.105953	-2.65262	-2.96406	-0.196624	-1.66756	-1.13854	0.956381	0.000274922	1.23787e-05	0.94279	0.00895881	0.10983
Gm10591	-0.105746	-2.65266	-2.9648	-0.196715	-1.6669	-1.13898	0.956491	0.000274922	1.22944e-05	0.94279	0.00896205	0.109691
Asb14	-0.179959	-1.55644	-1.11463	-0.14525	-0.787152	-1.26978	0.821331	0.000294305	0.00319999	0.914546	0.0392227	7.93161e-05
Rasd2	-0.387992	-2.34861	-2.94275	-0.457856	-1.63758	-1.9091	0.749202	0.000303047	3.09987e-07	0.809547	0.00176933	0.000238104
Ly6a	0.859474	2.32351	3.41657	1.15124	3.90061	4.07842	0.353319	0.000303047	2.73373e-09	0.0770742	2.34018e-18	7.33397e-18
Gdap10	0.590495	2.44356	2.01649	2.2493	2.52478	1.42983	0.624335	0.000324801	0.00239611	9.34382e-06	6.65351e-07	0.0193649
Jakmip3	-0.227307	-3.45765	-2.62609	-0.0502084	-1.31868	-2.02779	0.918291	0.000332596	0.00377616	0.989334	0.181895	0.0138418
ENSMUSG00000095320	-0.137979	-2.6987	-2.96728	-0.210111	-1.6948	-1.35029	0.943308	0.000345199	2.29679e-05	0.941317	0.0100471	0.0564416
Ccl21b	-0.0617038	-2.65507	-2.96546	-0.20865	-1.67512	-0.933669	0.97771	0.00034536	1.63194e-05	0.940263	0.00966916	0.221725
Gm21541	-0.0618805	-2.6536	-2.96554	-0.208823	-1.67582	-0.933381	0.977651	0.000346307	1.63194e-05	0.940263	0.00963869	0.221921
Gm13304	-0.0618216	-2.65349	-2.9653	-0.208779	-1.67525	-0.933312	0.977694	0.000346307	1.63194e-05	0.940263	0.00966638	0.221941
Tll2	0.565187	-3.13292	-2.7666	-0.0220912	-1.74356	-2.90417	NA	0.000346307	0.0001288	0.992146	0.0139281	6.21656e-08
Pcdh8	-0.874085	-4.15416	-1.98261	-0.316038	-1.05301	-1.38476	0.558566	0.000348799	0.0372658	0.926139	0.375867	0.133294
E130307A14Rik	-0.454496	-1.42399	-1.08092	-0.123258	-0.578016	-0.855735	0.448601	0.000350641	0.00519133	0.934012	0.162388	0.0149572
Cirbp	-0.307028	-1.15361	-1.23108	-0.36963	-0.99541	-0.938258	0.570207	0.000350641	4.3957e-05	0.498356	0.00010052	0.000567367
Adgrl3	-0.0523459	-2.01313	-2.07507	0.371271	-0.522566	-1.84279	0.971964	0.000368421	6.97294e-05	0.835124	0.499139	5.34951e-05
Gh	-0.0767299	-3.03077	-1.45743	-0.295015	-1.46403	-1.74763	0.969655	0.000372845	0.0572745	0.91071	0.0290392	0.00608369
Slc7a10	-1.42362	-3.46174	0.383139	0.0515192	-1.49349	-1.34911	0.185012	0.000388693	0.724553	0.987791	0.0671854	0.0920782
Gng8	-0.13436	-2.41498	-1.24751	-0.598242	-1.33136	-0.985829	0.93223	0.000400809	0.0591115	0.677972	0.0209836	0.10894
9830107B12Rik	-0.146927	2.61687	2.84997	0.384595	1.3222	1.02891	0.93672	0.000414285	1.94224e-05	0.879149	0.0505841	0.141543
Myh2	0.137699	-3.14186	-0.242658	-0.588665	-0.116212	0.193406	0.949618	0.000437584	0.835699	0.825721	0.975583	0.882527
Myd88	0.189321	0.858161	1.35485	0.0902841	0.887432	1.10933	0.669502	0.000438249	2.53265e-10	0.919747	1.28193e-06	2.61148e-09
Haghl	-0.212988	-0.946773	-0.863	-0.417622	-0.855609	-0.732442	0.655417	0.000438757	0.000646356	0.160051	3.78338e-05	0.00115033
4931431B13Rik	-0.57074	-3.26982	-4.35878	-0.303312	-1.42235	-2.10795	0.750663	0.000456205	1.94243e-07	0.929182	0.127306	0.00916076
Ccl21a	-0.100163	-2.69158	-2.99832	-0.218303	-1.71855	-1.09419	0.960845	0.000456205	2.41181e-05	0.939765	0.00997347	0.148705
Tnfaip6	0.481899	2.7985	3.71368	0.0574612	2.81073	2.38287	0.754692	0.000456481	2.16163e-08	0.984803	6.25425e-07	8.70287e-05
Retnlg	1.27868	3.14367	3.59631	-0.429981	1.04026	1.5834	0.297514	0.000456716	1.34486e-05	0.89687	0.325235	0.059034
Maneal	-0.227294	-2.16509	-1.64418	-0.303203	-0.942497	-0.858613	0.854085	0.000458075	0.00197304	0.867598	0.0830225	0.0993084
Snx32	-0.436707	-1.13247	-1.45862	-0.372842	-1.06016	-0.946969	0.33199	0.000458075	4.99858e-07	0.474824	2.04109e-05	0.000401985
Rgl2	-0.521428	-1.31821	-0.98003	-0.21346	-0.924045	-0.715529	0.318582	0.000458803	0.00830441	0.867617	0.00367599	0.0387744
Rims3	-0.310172	-2.30174	-2.61084	-0.167971	-0.709298	-1.40364	0.827941	0.000461138	1.65366e-05	0.943879	0.37914	0.0165329
Smpdl3b	0.129971	1.54818	2.70426	0.0655528	1.8954	2.18476	0.898197	0.00046328	4.31707e-13	0.969852	1.30063e-09	1.34373e-11
Plin1	-1.91395	-3.71173	1.47141	0.44395	-1.57991	-0.993865	0.131922	0.00046328	0.194393	0.904129	0.136691	0.389203
B630019A10Rik	-0.0487224	-1.96271	-2.4833	-0.305719	-1.14024	-1.61974	0.969811	0.000476057	6.73514e-08	0.845366	0.00642489	3.73181e-05
A130006I12Rik	-0.61004	-1.57965	-1.0793	-0.314899	-0.885223	-1.00441	0.218164	0.000483772	0.0037005	0.738882	0.0185861	0.00253081
A630012P03Rik	1.46923	4.04746	6.33244	2.78682	6.85305	6.8389	0.455587	0.000487505	1.61144e-10	0.00551312	4.55461e-18	4.10563e-15
D930028M14Rik	0.11058	-2.46237	-0.995065	-0.522074	-1.62262	-1.13707	0.947566	0.000487505	0.157457	0.776558	0.00438619	0.0647165
Pgd	0.354821	0.626377	1.12909	0.0292443	0.650382	0.817573	0.0960512	0.000492721	3.90456e-13	0.96725	1.45801e-06	2.56825e-09
Gcnt2	0.39703	1.15819	1.51259	0.26416	0.782143	1.1593	0.425671	0.000493155	4.76887e-07	0.779195	0.00598208	1.48653e-05
Itga8	-0.270002	-1.16917	-0.976732	-0.0717685	-0.278337	-0.769683	0.650089	0.000497128	0.00250631	0.953443	0.565199	0.00870306
Ptafr	0.00310353	2.02672	2.02502	-0.135004	1.6909	1.54795	0.998144	0.000497128	0.000213355	0.949652	0.000286404	0.0018163
Cbx7	-0.492359	-1.78549	-1.42628	-0.166372	-1.26831	-1.32072	0.560853	0.000497128	0.00434744	0.930229	0.00330576	0.00271116
Tmem132c	-0.367684	-2.64859	-1.58871	-0.215548	-1.46816	-0.870366	0.803311	0.000497128	0.0268622	0.934512	0.019662	0.226295
Col11a2	-0.496515	-1.98327	-1.2522	-0.305234	-1.20674	-1.03213	0.613406	0.000497128	0.0297279	0.879151	0.0164555	0.0502701
Tmem240	-0.151497	-1.89679	-1.93901	-0.471485	-1.5845	-1.17198	0.898895	0.000497544	6.40423e-05	0.701576	0.000150442	0.00998061
4930544D05Rik	-0.535418	-2.67868	-1.63923	0.0775967	-1.61249	-0.816094	0.578137	0.000509657	0.00363106	0.972476	0.00237428	0.145067
Islr2	0.279777	-2.40434	-1.87606	-0.414932	-1.42723	-1.17547	0.839394	0.000511017	0.00222966	0.83646	0.0110137	0.0422297
Wfdc6a	0.0765299	-3.38766	-0.155799	-0.328591	-1.15107	-0.954703	NA	0.000512895	0.870553	0.893428	0.154131	0.145172
Tcp11	-0.122749	-2.60056	-1.51626	-0.160231	-1.27262	-1.09526	0.938604	0.000513652	0.0202401	0.943879	0.0319389	0.0673613
Crocc	-0.287368	-1.0869	-1.08909	-0.173928	-0.755271	-0.561875	0.583744	0.000513652	0.000188223	0.869382	0.00423128	0.051436
Shisa2	-0.403949	-1.82012	-1.28725	-0.169984	-1.3516	-0.642067	0.662868	0.000513652	0.0116017	0.929156	0.00153402	0.220506
Rasgrp2	-0.38717	-1.73103	-1.1068	-0.235316	-0.974013	-0.650624	0.669502	0.000521842	0.0287389	0.896968	0.0322023	0.19762
Gm8979	0.464748	2.2002	2.47904	1.11038	3.0628	1.66102	0.69404	0.000521842	2.35339e-05	0.0845652	1.01645e-11	0.00221661
Peg13	-0.433479	-1.0832	-1.3149	-0.0790949	-0.839087	-1.07034	0.315353	0.000523837	3.92814e-06	0.944227	0.00105604	2.10632e-05
Adam33	-0.213238	-2.24512	-2.09924	-0.160288	-1.09045	-1.48976	0.884174	0.000528917	0.000587278	0.945337	0.0793986	0.00824457
BC023105	0.821352	2.75208	2.44468	1.95387	1.37906	2.2695	0.521904	0.000539375	0.00135234	0.00276878	0.0708071	0.000763629
Slc16a3	0.108544	2.10827	1.83628	-0.307122	1.29147	1.48288	0.944457	0.000539756	0.00169253	0.890014	0.0166996	0.00503895
Adra1d	-0.721747	-2.35477	-1.26034	-0.174901	-1.53026	-1.29868	0.471119	0.00055874	0.063575	0.94279	0.00648593	0.0283833
Gm15156	0.0771502	-3.36105	-2.86474	-0.638341	-1.45216	-1.83025	NA	0.000572814	0.000137894	0.613588	0.0336051	0.00265366
Stfa3	1.11037	3.88298	6.08331	-0.774691	1.53962	2.65659	0.490381	0.000583634	1.7106e-11	0.815054	0.206872	0.00145457
Pdlim3	-0.479879	-1.90617	-1.54089	-0.392925	-1.46489	-0.978855	0.610239	0.000583634	0.00356768	0.815919	0.00110071	0.0527783
Qrfp	-0.0849911	-1.54695	-1.5753	-0.396605	-1.36943	-0.84991	0.936854	0.000583634	7.03678e-05	0.674693	4.28448e-05	0.0253678
Mcemp1	0.515813	2.61985	2.27604	-0.340236	1.34147	1.35137	0.721254	0.000583634	0.00182607	0.900731	0.0632757	0.0564426
C230037L18Rik	-0.564178	-1.76368	-1.38085	-0.281038	-1.10941	-1.1838	0.446598	0.000584797	0.0037457	0.865513	0.0100528	0.00533801
Adamts17	-0.500545	-1.91409	-1.7677	-0.331443	-1.14017	-1.23924	0.503866	0.000584797	0.000175739	0.817973	0.00755037	0.00219604
Gm17552	-1.17387	-2.59154	-1.95621	0.28474	-0.156111	-1.50032	0.227157	0.00061638	0.00751824	0.91496	0.953756	0.0254903
C3ar1	0.721378	1.60192	4.07875	0.202933	1.28462	3.17019	0.255065	0.000630586	5.27095e-25	0.903813	0.000722823	1.46214e-20
Creb5	0.0642878	1.49505	2.54751	0.253484	2.08378	1.76023	0.954696	0.000630586	4.74678e-12	0.863936	8.82866e-12	1.02627e-07
Ano1	-0.406595	-1.28636	-1.80652	-0.267297	-1.19945	-1.17051	0.480529	0.000636755	6.22673e-08	0.817973	3.5059e-05	0.000135453
ENSMUSG00000110170	-0.907013	-2.76418	-1.78377	-0.392593	-1.53541	-1.53018	0.405649	0.000640259	0.0165128	0.879379	0.020598	0.0213817
Kcnk13	-0.203151	-1.48649	-1.52137	-0.153498	-0.795208	-0.788473	0.824595	0.000652425	0.000141361	0.92224	0.0445128	0.0442428
AC153550.1	-0.138138	-2.25374	-1.59061	-0.078166	-1.06913	-2.03179	0.902867	0.00065326	0.00186911	0.967835	0.0434735	3.20214e-06
Mvp	0.315938	0.684348	0.751521	0.101025	0.517059	0.73441	0.227697	0.000657479	5.26097e-05	0.889824	0.00187989	3.79719e-06
Tlx1os	-1.1937	-2.46506	-1.62793	-0.02342	-1.03216	-1.27068	0.0964527	0.000679594	0.00659927	0.992146	0.0867626	0.0172308
Plk3	0.0219204	1.30619	0.760323	0.304532	0.556001	0.662289	0.982777	0.000679594	0.0547841	0.778236	0.163778	0.0653488
Gadd45g	0.429118	1.60077	0.242578	0.851852	0.963395	0.378865	0.591701	0.000680741	0.688548	0.0647108	0.0217135	0.490213
ENSMUSG00000112148	0.0309717	2.08736	2.64091	0.212921	2.36352	1.69897	0.984772	0.000685466	2.12561e-06	0.924809	1.73768e-07	0.00101924
4930426D05Rik	-0.544901	-2.93452	-1.79438	-0.419649	-1.84777	-1.50447	0.743408	0.000685466	0.040543	0.89175	0.0140772	0.059696
Plscr4	-0.295515	-0.912116	-0.502532	-0.108103	-0.478013	-0.396465	0.46405	0.000686731	0.0671606	0.91065	0.0553038	0.121544
Gm43068	1.04308	3.21958	3.25229	2.48551	4.99715	3.85675	0.460253	0.000690309	6.41765e-05	0.000223204	3.15473e-16	1.13208e-08
Ankrd22	0.401166	2.8561	1.9944	-0.43234	0.792646	0.740071	0.811503	0.000697283	0.0115843	0.877127	0.451979	0.403448
Kcnh6	-0.273961	-3.01359	-1.50226	-0.107004	-1.67741	-1.82507	0.851439	0.00069731	0.0279661	0.964359	0.00312212	0.000673859
Sgca	-0.590873	-2.38966	-1.73673	-0.453989	-1.4844	-0.914762	0.458841	0.000701371	0.00156959	0.735426	0.00640971	0.0814614
Psme2	0.467586	0.83932	1.56236	0.171813	0.940648	1.15955	0.117771	0.000735269	2.82936e-13	0.826756	2.88232e-07	6.52753e-10
Susd5	-1.82088	-2.8156	-2.88473	-0.926507	-2.00592	-2.11784	0.0166256	0.000738836	5.1917e-05	0.307138	0.000796255	0.000428838
Lacc1	-0.0167886	0.909305	0.782831	0.169212	0.739216	0.891721	0.981462	0.00075679	0.00235649	0.847641	0.00067336	3.94125e-05
Ifng	0.61038	2.34808	3.72838	0.0740774	1.94442	2.57902	0.595243	0.00076023	1.87139e-10	0.979328	0.00037678	9.64869e-07
Tlr13	0.354876	1.7084	2.22693	-0.00420592	1.39418	1.44274	0.709	0.000761474	1.09767e-06	0.99819	0.000689105	0.00064726
Gdf15	0.440525	1.63602	2.82989	0.367855	1.74651	2.54053	0.599232	0.000764065	2.13099e-11	0.803958	1.43681e-06	2.48322e-12
Mmp9	0.275342	2.34293	2.23799	-0.511288	1.09325	1.55811	0.859345	0.000770232	0.000666508	0.810542	0.114403	0.010674
Marcksl1	0.150363	1.4964	0.982983	0.000713078	0.885092	0.672402	0.881363	0.00078609	0.0283259	0.999908	0.0269743	0.117585
Gm8989	0.445052	2.12779	2.3973	1.04399	2.92357	1.59959	0.708113	0.000789674	4.01746e-05	0.118497	7.47026e-11	0.0031522
2010008C14Rik	-0.123647	-1.81998	-1.21814	-0.183704	-0.920597	-0.375903	0.922024	0.000801065	0.0203048	0.923756	0.0661047	0.550934
Cacna2d4	-0.476654	-2.32426	-1.85345	-0.238456	-1.14215	-1.31495	0.7075	0.000801249	0.00493822	0.923528	0.0814335	0.0325619
Egflam	-0.209048	-1.87164	-0.742908	-0.329911	-0.658049	-0.277854	0.863903	0.000801249	0.219429	0.858389	0.299201	0.70372
Gm4070	0.653397	2.06048	2.37599	1.0813	2.93547	1.72991	0.493825	0.000803195	2.54934e-05	0.0775031	1.21461e-11	0.000763629
Dnm1	-0.471831	-2.06582	-1.11205	-0.258806	-1.41563	-0.993389	0.665382	0.000803531	0.0788426	0.904129	0.00627424	0.0820286
Gvin1	0.661632	2.06932	2.38478	1.1027	2.96653	1.73461	0.489291	0.000803849	2.58882e-05	0.069782	8.82866e-12	0.00078501
Lcn2	0.722864	2.67858	3.12295	-0.394114	-0.417846	1.3695	0.593408	0.000825061	2.09765e-05	0.890303	0.792419	0.0669078
Slc22a14	-0.378343	-2.71747	-3.96368	0.228396	-3.1537	-2.82214	0.761346	0.000855779	2.02552e-07	0.920432	1.32587e-07	9.5232e-07
Fam131b	-0.730441	-2.3712	-1.09703	-0.118725	-0.507615	-1.13479	0.417625	0.000861647	0.0775389	0.955347	0.582451	0.0298852
Csf3r	-0.110946	2.16809	1.7038	-0.165269	1.69572	1.50251	0.94635	0.00086625	0.00728822	0.943879	0.00148545	0.00792254
AC159649.2	-0.0313684	-2.07832	-1.30687	-0.353826	-1.08907	-0.492047	0.983942	0.000868824	0.0289241	0.857479	0.0502517	0.466901
Wnt10b	-0.250922	-2.23069	-1.2137	-0.33634	-0.289363	-0.720608	0.848778	0.000868824	0.0450388	0.864799	0.816744	0.227149
Gm2396	0.244382	2.41444	0.598282	0.348738	1.15957	0.375065	0.881219	0.000872114	0.484948	0.893142	0.103767	0.691176
Gm43916	-0.627506	-2.51808	-2.54587	-0.519682	-1.89523	-1.72999	0.617007	0.000880084	0.000188223	0.817973	0.00196841	0.00618475
Fhl1	-0.290814	-0.839265	-0.4285	-0.362269	-0.58767	-0.503154	0.435214	0.000887375	0.103392	0.227459	0.00575067	0.0249208
Col26a1	-0.239063	-2.08192	-0.840914	-0.339209	-1.31585	-0.613241	0.841854	0.000917374	0.154007	0.847444	0.00730169	0.27513
Map4k2	-0.778789	-1.5932	-1.31191	-0.241184	-0.943221	-0.890356	0.204318	0.000919689	0.00476741	0.889802	0.0288528	0.0427109
Kcne1l	-0.379388	-3.09886	-0.355554	-0.162248	-1.84304	-0.267363	0.76233	0.000936064	0.658899	0.94279	0.00234865	0.754544
Gfra2	-0.0972711	-1.92386	-2.73345	-0.24811	-1.08877	-1.0272	0.947725	0.000936064	1.12112e-07	0.903813	0.0394467	0.0550925
Gjc2	-0.311591	-1.3332	-1.75028	-0.161444	-1.29704	-0.858381	0.641107	0.000936064	4.86527e-07	0.904129	1.29068e-05	0.0103629
Herc6	0.296719	1.30252	1.8086	1.252	2.70183	1.81917	0.678106	0.000949981	2.50857e-07	1.48429e-05	1.60063e-24	8.19322e-10
Muc3a	-0.757439	-2.62801	-1.79714	-0.280133	-1.31932	-0.909041	0.545756	0.000966484	0.0205452	0.921106	0.0762339	0.255513
Gm44280	-0.502353	-1.37752	-0.858063	-0.0777246	-0.624889	-0.658282	0.325505	0.000966484	0.01469	0.950534	0.0816562	0.0495608
Shank1	-0.71982	-2.51837	-1.91495	-0.103618	-1.27373	-1.08592	0.563387	0.000980348	0.0102306	0.973491	0.0810819	0.142505
Zfr2	-0.683569	-1.67262	-1.66501	-0.326425	-1.11029	-1.00981	0.311835	0.000992939	0.00031642	0.835233	0.00913105	0.0216865
Itgbl1	-0.341036	-1.89377	-1.21959	-0.420335	-0.878809	-1.43911	0.749524	0.000996867	0.0287503	0.795031	0.109867	0.00218723
Cxcl3	0.763176	3.38408	5.58282	-0.951644	3.19828	3.14288	0.676591	0.000997137	6.61819e-10	0.645328	0.000465296	0.000627595
D6Ertd527e	-0.587962	-2.48319	-1.65435	-0.0140876	0.14712	-0.765382	0.625531	0.000997137	0.018196	0.996015	0.952047	0.284985
Actn3	0.414506	-2.1604	-0.213193	-0.439543	-0.376315	0.186962	0.735167	0.00101238	0.806666	0.830615	0.764005	0.847347
Fam98c	-0.318929	-0.814279	-1.08279	-0.185107	-0.754795	-0.734213	0.355364	0.00102873	7.34276e-07	0.792145	7.09631e-05	0.000239126
Gm19345	-1.5947	-2.82092	-1.70146	-0.159167	-0.388898	-0.499102	0.112336	0.00106094	0.0474547	0.961151	0.830916	0.641781
4930431P19Rik	-0.151661	-0.918636	-0.763142	-0.468688	-0.868758	-0.851837	0.75264	0.00106101	0.00138082	0.0402486	1.37238e-05	2.16408e-05
Hecw1	-0.199337	-2.49165	-2.72333	0.446707	-1.54963	-1.45669	0.88155	0.00106738	4.62317e-05	0.804865	0.00807568	0.00623487
Gm37800	0.142605	3.34113	4.20074	0.307894	1.8329	2.7802	NA	0.00106738	3.93178e-06	0.937068	0.0665398	0.00088376
Sgsh	-0.394539	-0.904975	-1.2605	-0.146938	-0.698302	-0.817289	0.286539	0.00106738	2.74505e-07	0.877127	0.00210167	0.000303527
Gdf10	-0.71452	-1.64964	-2.44086	-0.325797	-1.52286	-1.4147	0.28854	0.00106738	3.54361e-08	0.839828	9.60109e-05	0.000673859
Nos1	-0.370937	-2.32984	-1.52775	-0.109907	-0.691035	-0.647423	0.794656	0.00107434	0.0283005	0.967777	0.440776	0.398369
S100a9	1.2551	2.85847	2.68203	-0.654911	1.44413	1.18762	0.285369	0.00109042	0.00117398	0.8011	0.0860771	0.168047
Metrnl	0.341135	1.07623	1.71382	-0.0309413	1.12424	1.21554	0.504845	0.00110261	1.88275e-09	0.980565	4.95797e-06	1.96463e-06
Mpp3	-0.660487	-1.93358	-1.05808	-0.416663	-1.02168	-0.835067	0.432678	0.00111155	0.0708126	0.806425	0.0555946	0.126743
5330425B07Rik	-0.147666	-2.56131	-2.16332	-0.723395	-1.5469	-1.10121	0.922853	0.00111155	0.000553339	0.495073	0.00894585	0.0633893
Ifitm2	0.793219	1.12763	1.20551	0.0409193	0.547258	1.12936	0.0359045	0.00112032	0.000164909	0.977195	0.106501	4.88352e-05
B3gat1	-0.933947	-3.5715	-1.9997	-0.306776	-1.29107	-2.07016	NA	0.00112092	0.0543421	0.925775	0.300093	0.0264805
Bst2	0.866465	1.18597	2.03389	1.10307	1.91535	2.56555	0.0271891	0.0011659	1.17361e-10	4.56703e-05	2.45585e-14	4.86033e-23
Chil1	0.0424078	2.86915	2.67167	-0.340509	2.03125	2.10326	0.98526	0.00120858	0.00139642	0.913492	0.00665089	0.00563427
9530052E02Rik	-0.272692	-2.34034	-1.95795	-0.304489	-2.01437	-1.11054	0.840955	0.00120858	0.00111681	0.889802	4.10258e-05	0.0474083
Ak7	1.01887	2.27416	1.91476	0.221641	0.789206	1.45698	0.271476	0.00124727	0.0039964	0.931129	0.336751	0.0170086
Gm2694	0.674245	-3.53204	-4.41524	-0.0791357	-2.06709	-2.23038	NA	0.00127779	1.11558e-05	0.980357	0.0293928	0.00532917
Efnb3	-0.310582	-1.86745	-2.05272	-0.259814	-0.897937	-1.14383	0.778544	0.00127779	6.77422e-05	0.89687	0.102129	0.0202547
Ifih1	0.664955	1.09989	1.92862	1.3729	2.34483	2.32452	0.0949373	0.00127779	5.33793e-11	6.44675e-09	6.34366e-25	1.02766e-21
Kcna5	-0.890055	-2.54485	-2.29681	-0.150794	-1.43005	-0.663835	0.277596	0.00127779	0.000312474	0.94279	0.0114062	0.298221
Cd300lb	0.0889269	1.4886	1.226	-0.229221	1.12642	0.885862	0.938487	0.00127779	0.00574409	0.889824	0.00318209	0.0322881
Lep	-1.93961	-4.22741	1.64475	0.679767	-1.5599	-1.88952	0.209098	0.00127779	0.20827	0.866914	0.237282	0.10042
Ctsc	0.201398	0.842605	1.75718	0.0840868	0.641031	1.14146	0.665659	0.00127984	1.84448e-15	0.930229	0.00302734	7.36816e-09
Ighv1-47	-0.078489	-3.22477	0.079575	-0.436099	-0.762694	-1.40243	0.978065	0.0013068	0.956296	0.900903	0.605234	0.145395
AC165247.1	0.0173306	-2.66086	-1.81352	-0.015921	-1.89504	-2.33662	0.992311	0.00131491	0.0110139	0.995792	0.00231085	9.12977e-05
Trpm5	-0.797287	-1.99477	-0.903477	-0.3833	-0.813518	-0.817756	0.300584	0.00131757	0.132585	0.826284	0.171445	0.133639
Reg3g	2.52742	6.49374	3.6166	2.53961	2.05766	5.00636	0.380756	0.00134606	0.0837402	0.372825	0.411297	0.00351319
Rabep2	-0.411725	-1.07653	-0.921565	-0.213231	-0.636023	-0.611876	0.393516	0.00136415	0.00408262	0.845366	0.0347165	0.0444146
Mfap4	-0.397205	-1.72196	-1.11376	-0.607695	-1.21244	-0.752831	0.678977	0.00136729	0.0372162	0.476779	0.00712079	0.143177
Fam129c	-0.666154	-2.26424	-1.31748	-0.248041	-0.722926	-1.0129	0.560853	0.00136768	0.0689979	0.923512	0.405695	0.13682
Galnt16	-0.458659	-2.02015	-1.38608	-0.432181	-1.53372	-1.11483	0.669502	0.00140545	0.0203679	0.812755	0.00197737	0.0409472
Vamp1	-0.619667	-1.53273	-1.18964	-0.140066	-0.835255	-1.02492	0.35579	0.00140545	0.0106503	0.936845	0.0610632	0.0140856
Rufy4	0.310484	2.3138	1.38956	-0.24694	-0.267588	0.00570423	0.842639	0.00142232	0.054563	0.923896	0.879082	0.99718
Adcy3	-0.462952	-1.55367	-1.11407	-0.203439	-0.640451	-0.70028	0.553769	0.00144133	0.0201923	0.904593	0.217934	0.133695
Rtn2	0.194539	-1.50075	-1.01973	-0.27105	-1.23467	-0.545215	0.843451	0.00144133	0.0232918	0.854247	0.000840327	0.232813
Sema3b	-0.582615	-1.11973	-0.774889	-0.253217	-0.726877	-0.482178	0.163203	0.00144438	0.0204958	0.796694	0.0131304	0.140167
Slfn3	-0.0440219	2.76926	2.05803	0.831499	3.74733	2.89762	0.984226	0.00145115	0.0156357	0.650713	1.02004e-09	2.55265e-05
Sh3gl2	0.0455893	-1.94618	-1.42593	0.00925856	-1.46942	-1.68987	0.972675	0.00147187	0.00439648	0.996089	0.00187634	0.0001478
Fam186b	-0.787125	-2.29052	-2.07936	-0.422989	-1.08552	-1.18772	0.435264	0.0014899	0.00125327	0.847312	0.113889	0.0572977
P2rx6	-0.160405	-1.71421	-0.680561	-0.338242	-0.758153	-0.416475	0.880799	0.00157082	0.185917	0.814998	0.125331	0.427562
Cacng3	0.101488	-2.5717	-2.34455	-0.302783	-0.796527	-1.35417	0.955195	0.00157402	0.000765513	0.903045	0.351421	0.0371077
Adora2b	-0.0318329	1.67476	2.51152	-0.133778	1.36286	1.66054	0.981784	0.00158426	2.09887e-08	0.942942	0.00126316	5.2056e-05
Magi2	-0.379957	-1.5382	-0.87891	-0.334897	-0.843067	-0.814344	0.626455	0.00161395	0.0572728	0.80319	0.047631	0.0496676
Gm37068	-0.499985	-2.73821	-3.01565	-0.178871	-1.24438	-1.71845	0.606377	0.00161447	1.02863e-06	0.929182	0.0337947	0.000383269
Cd209e	0.713348	-3.25747	-5.711	0.0613307	-2.73121	-4.3595	0.579872	0.00161946	3.22716e-09	0.984254	0.00189246	3.10592e-08
Gm12002	-0.486918	-3.22833	-2.19706	0.191046	-2.24968	-2.96219	NA	0.00162891	0.00450681	0.942448	0.00354237	8.49219e-06
Apc2	-0.498661	-1.27591	-1.3292	0.0409115	-0.752551	-0.590092	0.364163	0.00163743	0.000255292	0.979328	0.0323597	0.110058
Ch25h	-0.0836203	2.40355	2.01763	-0.283974	1.26883	1.43777	0.967187	0.00165018	0.0049979	0.91496	0.0734919	0.0322711
Gm37931	-0.0237365	-3.13077	-1.73913	-0.703068	-1.2262	-1.2759	NA	0.00167552	0.0369635	0.697061	0.255071	0.104827
Crip3	-0.117361	-1.43878	-1.86428	-0.305631	-1.6459	-1.49314	0.910316	0.00169993	3.83281e-06	0.826317	7.27075e-07	2.87898e-05
Slc15a3	0.035507	1.28412	1.90974	0.169368	1.65739	1.6699	0.974833	0.0017145	9.25332e-08	0.906081	1.19248e-08	7.01174e-08
Dmpk	-0.251284	-0.987292	-2.31484	-0.16105	-1.01224	-0.975146	0.644034	0.00172444	1.07367e-18	0.881715	1.98334e-05	0.000113944
Mir6924	-0.395442	-2.22765	-0.628394	-0.286318	-1.01553	-0.863583	0.73745	0.00177428	0.367927	0.89562	0.100155	0.145201
2810408A11Rik	-0.239107	-1.72491	-1.55447	-0.368667	-1.14427	-1.0505	0.830914	0.00177774	0.00175668	0.817412	0.011893	0.0234392
Rhoc	0.156063	0.850569	1.08879	-0.100411	0.731606	0.78245	0.769205	0.00178275	7.13349e-06	0.917452	0.000709761	0.000396778
Gabbr1	-0.687955	-1.71113	-1.1875	-0.192863	-0.880418	-1.24356	0.371455	0.00179543	0.0278813	0.922455	0.0916513	0.00779058
Aoc3	-1.43079	-2.0527	-0.157328	-0.307942	-1.62792	-1.06079	0.0440075	0.00180722	0.859028	0.893142	0.00212289	0.0761158
Oacyl	1.03108	3.00709	2.82479	-0.402682	2.3789	2.01902	0.415422	0.00181377	0.000314587	0.900731	0.000779341	0.0111307
Sv2a	-0.54629	-2.13806	-1.35179	-0.234282	-1.00967	-0.845347	0.638769	0.0018266	0.0460231	0.923512	0.133045	0.205881
Gal3st2	-0.210566	-2.32951	-1.41773	-0.136059	-1.57319	-1.42435	0.896563	0.00183516	0.0503185	0.960323	0.00986833	0.024034
Gm43703	-0.0796513	-2.28937	-1.31261	-0.546673	-0.947375	-0.345938	0.963038	0.00183516	0.0533068	0.757747	0.188929	0.690764
Rmnd5b	-0.249274	-0.437387	-0.509057	-0.0939444	-0.362009	-0.26289	0.136344	0.00186382	5.60549e-05	0.828373	0.00126589	0.0348682
Chrne	-0.378943	-1.58055	-1.87526	0.0440672	-0.512914	-0.575183	0.630946	0.00186665	1.09293e-05	0.979956	0.368658	0.203477
C920021L13Rik	-0.553529	-1.30702	-0.927093	0.0412092	-0.469738	-0.973149	0.308086	0.00186665	0.0193495	0.979328	0.313516	0.00432329
Brsk1	-0.465636	-1.41639	-1.12977	0.000312702	-1.03813	-1.17528	0.469794	0.00188538	0.00646858	0.999994	0.00442147	0.000904711
Gm7061	-0.75428	-2.08439	-1.01039	-0.339482	-1.11819	-1.16887	0.405904	0.00188946	0.122151	0.870365	0.0546581	0.0384578
Hcar1	-0.423367	-1.95742	-0.583936	-0.0823456	-0.667812	-0.269904	0.69694	0.00189232	0.38908	0.972402	0.336751	0.733384
Dnmt3aos	-0.316856	2.61616	3.17247	-0.231396	2.42831	2.34784	0.8652	0.00189232	2.15672e-05	0.94279	0.000368743	0.000993449
Grk4	0.0279136	-0.773285	-1.10698	-0.0974565	-0.756285	-0.834598	0.963038	0.00191881	7.88884e-08	0.903813	3.21797e-05	4.82839e-06
Matk	-0.277363	-1.89874	-1.5326	-0.355228	-1.51258	-1.21092	0.830914	0.00191881	0.00898574	0.860138	0.00231323	0.0240594
Cdkn1a	0.343238	1.24792	2.31445	0.042479	1.71822	2.2413	0.613756	0.00193867	1.2164e-11	0.979328	1.11465e-09	8.65589e-15
Atcayos	0.010807	-2.24994	-1.94656	-0.306572	-1.29139	-1.5588	0.993876	0.00197181	0.00098314	0.889802	0.0303978	0.00371441
Tspan15	-0.29208	-0.960278	-0.917951	-0.149631	-0.825541	-0.962104	0.552028	0.00199021	0.00141546	0.890303	0.000773699	9.22267e-05
Chrna6	0.188518	-5.49558	-5.54261	-0.624074	-4.97482	-0.0448644	0.963292	0.00199021	0.000431629	0.912006	0.000143839	0.987175
Gm15729	1.1765	2.94917	2.28078	-0.0455475	1.97381	1.31253	0.351199	0.00199771	0.00409368	0.988878	0.0104195	0.0810646
Evi5l	-0.265638	-0.658218	-0.775302	-0.101434	-0.560878	-0.434488	0.369416	0.00200464	4.67609e-05	0.890303	0.000886295	0.0177936
Gm29683	-0.454018	-1.87001	-1.50922	-0.279177	-0.765355	-1.0435	0.629042	0.00201575	0.00453734	0.882106	0.190131	0.0331043
Sh3pxd2b	-0.442874	1.57838	2.0562	-0.0443998	1.36877	1.20947	0.606221	0.00207051	6.26814e-06	0.982298	0.000744886	0.00507432
Sall2	-0.469432	-1.23017	-0.884437	-0.320752	-1.06343	-0.71461	0.405368	0.00207135	0.0218568	0.755733	0.000701355	0.0429849
Gm5530	0.365245	1.11535	1.25667	0.0125129	0.325526	0.602799	0.517045	0.00207425	0.000130206	0.993351	0.509577	0.0735455
Gm12159	0.118431	-2.57339	-2.14534	-0.208326	-1.66287	-1.79585	0.945907	0.00210396	0.00199087	0.93453	0.0060939	0.00240528
E230029C05Rik	0.329663	-1.8297	-1.96504	-0.319707	-0.981	-1.35999	0.772807	0.00211149	0.000255292	0.867617	0.0739002	0.00593727
Gm38021	-0.27905	-2.07722	-1.68911	-0.528235	-1.10286	-0.347054	0.817856	0.00212222	0.00229678	0.690655	0.0433332	0.63062
Tspear	-0.127031	-1.38691	-0.932913	-0.104737	-0.784882	-0.584102	0.884293	0.00214962	0.0151189	0.94035	0.0333868	0.114733
Ceacam16	-1.49104	-2.55639	-1.78709	-0.107722	-0.467564	-0.494634	0.130459	0.00220518	0.0286953	0.974526	0.757015	0.631035
Erbb2	-0.297261	-1.10498	-0.842737	-0.278482	-0.865827	-0.597702	0.621562	0.00222915	0.0147571	0.773014	0.00306799	0.065973
2310008N11Rik	-0.134796	-2.99921	-1.77525	-0.333014	-1.41574	-1.78076	NA	0.00223756	0.0254688	0.889158	0.0562495	0.00477532
AC151730.3	0.843061	2.00025	2.13758	1.87055	4.5424	2.52034	0.340469	0.00223756	0.000261829	7.48414e-05	2.40615e-26	1.93156e-07
Arhgef1	-0.494881	-1.45178	-0.997361	-0.207983	-0.818322	-0.72764	0.491332	0.00223756	0.0334517	0.899987	0.0609247	0.100329
Galnt15	-0.692227	-1.21104	-0.0498638	0.177674	-0.142089	-0.46589	0.13748	0.00224597	0.928261	0.896968	0.882146	0.231316
Cxcr1	1.17908	3.69041	3.17314	-0.291031	2.12558	3.091	0.522156	0.0022538	0.00308773	0.944227	0.0433332	0.00120931
Podxl2	-0.132903	-1.45342	-1.40667	-0.0513336	-1.10773	-0.983502	0.890436	0.00227387	0.000611076	0.976295	0.00244721	0.00887269
Fndc11	-0.707152	-1.89806	-1.69747	-0.212898	-1.68886	-2.07105	0.333562	0.00227897	0.0010055	0.91065	0.000919625	6.68517e-06
Rspo1	-0.293494	-1.55796	-0.533375	-0.508296	-0.99678	-0.513977	0.760684	0.00230062	0.338132	0.586663	0.0224288	0.324398
Tnxb	-0.600239	-1.61616	-0.779518	-0.0736123	-0.752601	-0.495199	0.436885	0.00230178	0.160738	0.972002	0.159015	0.385434
Tnfsf10	0.805276	1.39713	1.52648	0.916396	1.44661	1.52665	0.142442	0.00232139	0.000260861	0.021483	2.479e-05	2.07512e-05
AC122507.1	0.986687	-4.8673	1.75208	0.234249	-0.842872	-1.09779	NA	0.00233333	0.307751	0.968715	0.772176	0.536648
Fxyd2	0.287098	-2.47226	-2.24575	-0.54433	-1.99292	-2.37924	0.861552	0.00233746	0.00182358	0.812373	0.00126589	0.000112424
Rnf208	-0.591647	-1.66418	-1.00957	-0.54901	-1.1438	-0.847392	0.351482	0.00234725	0.0243492	0.376832	0.00460701	0.0381822
AC135019.1	-0.259476	-2.08174	-2.00461	-0.468689	-1.42017	-1.02859	0.834654	0.00236507	0.000220638	0.755925	0.00552394	0.0526848
Tcap	-0.171502	-2.16413	-0.950668	-0.585703	-0.805408	-0.247692	0.904145	0.00236507	0.147207	0.641639	0.240087	0.764095
Plxdc1	0.00146999	-1.44914	-1.07869	-0.0424555	-0.596868	-0.57012	0.998512	0.00238295	0.0191157	0.980916	0.240056	0.22515
Ddb2	-0.51616	-1.21147	-0.821225	-0.0956996	-0.619058	-0.828249	0.341061	0.00238342	0.0359505	0.945337	0.104778	0.015424
4930512H18Rik	1.02593	2.00072	2.51028	1.41045	3.48415	2.91005	0.199462	0.0024071	4.79587e-06	0.00576408	2.48955e-16	1.34496e-10
Igf2os	-1.13005	-2.94099	-1.77092	0.174021	-0.258868	-1.16301	NA	0.00242393	0.021937	0.944383	0.909103	0.183862
Stk11ip	-0.357422	-0.942905	-0.671754	-0.131089	-0.575574	-0.616083	0.425671	0.00242393	0.0271519	0.902973	0.0367777	0.0230019
Ppcdc	-0.342916	-0.77043	-0.935231	-0.282313	-0.66352	-0.63566	0.312238	0.00249045	4.03081e-05	0.487536	0.000997298	0.00254108
2810405F17Rik	-0.16588	-1.15828	-1.06371	-0.283272	-0.873643	-0.892572	0.831463	0.00249361	0.0019299	0.77497	0.0043639	0.00366012
Has1	0.439749	2.22981	2.26493	0.0270423	1.47676	2.05699	0.741364	0.00251465	0.000483427	0.992146	0.016747	0.000305063
Prss33	-1.17905	-2.75707	-1.50922	-0.345265	-1.51243	-1.13419	0.243027	0.00251465	0.0504048	0.896968	0.0293928	0.11583
Kcnj10	-0.119138	-1.79689	-1.74573	-0.0164575	-0.456352	-0.845716	0.933691	0.00252406	0.00155381	0.994369	0.592744	0.132736
Gm10676	-0.370489	-1.5197	-1.50392	-0.288939	-0.908467	-0.512688	0.661389	0.00255554	0.000817465	0.854171	0.0449302	0.310243
Adipoq	-1.22571	-3.21597	2.0009	0.0627421	-1.17409	-1.2472	0.41801	0.00262304	0.0572728	0.987966	0.32978	0.233927
Ltbp2	-0.755501	-1.98783	-1.0556	-0.50293	-1.13304	-0.622557	0.427088	0.00265278	0.120409	0.780475	0.0604303	0.376259
Npas4	-0.582641	-2.48262	-1.38843	-0.321775	-1.33507	-1.02293	0.665771	0.0026635	0.0762255	0.903135	0.0645372	0.165323
Wscd2	-0.424512	-2.20877	-1.07664	-0.321206	-0.839176	-0.308636	0.745896	0.0026635	0.136526	0.89687	0.273957	0.736577
Gm16316	-0.825269	-2.86593	-2.15145	-0.154064	-1.15147	-2.14879	0.591195	0.0026635	0.0178359	0.965273	0.259057	0.00649969
Lrrc75b	-0.273793	-2.03983	-1.3329	-0.0339438	-1.36143	-0.543179	0.850587	0.0026635	0.0446512	0.989741	0.0186102	0.466338
Arvcf	-0.181539	-0.847263	-1.39308	-0.095121	-1.05532	-1.09503	0.728359	0.00266703	8.09481e-09	0.924809	1.55135e-07	2.60304e-07
1700119H24Rik	1.09172	4.12251	0.684136	0.428975	-0.265158	-0.4927	NA	0.00266907	0.731285	0.935214	0.951478	0.803855
Crocc2	-0.259075	-2.35156	-1.54509	-0.010436	-0.685123	-0.135277	0.857434	0.00266937	0.021817	0.99628	0.438291	0.895239
Aqp7	-0.568941	-2.24994	0.377267	0.0641455	-1.03364	-1.30554	0.578641	0.00270771	0.620812	0.979328	0.0843633	0.0165511
Adamtsl2	-0.469782	-1.46168	-0.946669	-0.190565	-1.27229	-1.00726	0.534994	0.00271609	0.0506563	0.91119	0.000934496	0.0159868
Gm12349	-0.946678	-2.90024	-1.12235	0.143954	-0.702944	-2.34649	NA	0.00273276	0.162317	0.963439	0.65052	0.00268458
4930579C12Rik	0.187991	2.48186	0.45157	0.271704	0.852965	0.0711138	0.922539	0.00275202	0.655387	0.926666	0.388321	0.96024
Tekt2	-0.541899	-1.68848	-1.68008	-0.385213	-1.37485	-1.24293	0.503467	0.00276037	0.000638963	0.799471	0.00153402	0.00503611
Fhod1	-0.470692	-1.42274	-1.00576	-0.368239	-0.913901	-0.659999	0.52116	0.00279007	0.030796	0.773654	0.0278064	0.143437
Parp12	0.662128	1.09016	2.17712	1.48542	2.02117	2.45427	0.122608	0.00282493	1.02524e-12	1.8489e-09	9.96565e-17	5.46563e-22
Gm28069	1.18949	3.92814	-0.387715	1.08871	0.757778	1.05895	NA	0.00285986	0.809502	0.719605	0.707514	0.44266
Anxa2	0.232126	1.36007	1.71676	-0.267053	0.88701	1.10963	0.800482	0.00288962	2.38911e-05	0.856692	0.0252706	0.00340441
Eml3	-0.209019	-0.621254	-0.652518	-0.0761836	-0.489213	-0.251233	0.511243	0.00293831	0.000618094	0.917283	0.00398903	0.221188
Nlgn3	-0.349325	-1.63385	-0.992387	-0.194637	-1.16784	-1.26743	0.67429	0.00297385	0.0340903	0.902718	0.00441988	0.00102644
4933406C10Rik	-0.286017	-1.43339	-1.47952	-0.361683	-0.894184	-0.947153	0.692771	0.00297385	5.73307e-05	0.650252	0.00989294	0.00347732
Socs1	0.149428	1.80647	2.3628	0.578995	2.26261	2.534	0.914905	0.00297385	1.05379e-05	0.637793	1.51866e-07	1.71803e-08
Sycp2	0.541959	2.34272	1.84107	-0.0248264	2.48293	1.09583	0.69812	0.0029825	0.0122364	0.993726	2.43573e-05	0.128164
Cx3cr1	-0.274779	-1.73547	-2.01691	-0.141579	-1.40383	-1.70174	0.818013	0.00298289	0.000118838	0.944366	0.00281659	0.000246972
4632428C04Rik	-0.759515	-1.23021	-1.9038	-0.245928	-1.28402	-1.56789	0.107501	0.00299831	8.1741e-08	0.848495	2.83515e-05	3.4151e-07
Prox2os	-0.357438	-1.38805	-1.0841	-0.332548	-0.793431	-0.885465	0.603597	0.00301552	0.00478791	0.734555	0.0391569	0.00939335
Pygm	-0.246814	-1.36115	-0.76268	-0.337666	-0.765388	-0.450579	0.782091	0.00302723	0.101129	0.793514	0.0689791	0.344385
Fcgr1	0.884864	1.50541	2.99947	0.987185	2.69499	2.71975	0.141215	0.00302723	1.35715e-12	0.0259434	1.83786e-15	4.95581e-14
AC139568.1	-0.276906	-1.95864	-0.719932	-0.648634	-1.24862	-1.28826	0.810141	0.00306268	0.235831	0.447816	0.0126273	0.0074882
Tcea2	-0.271698	-1.38103	-0.815109	-0.293508	-0.672594	-0.403251	0.755809	0.00311545	0.0795394	0.838286	0.13957	0.417998
Slc27a1	-0.249471	-0.880115	-0.489476	-0.137738	-0.718997	-0.382793	0.613257	0.00311952	0.105107	0.894618	0.00266383	0.180458
Pigz	-0.179118	-1.62156	-1.34147	-0.172493	-1.19837	-0.746526	0.875313	0.00311952	0.00709556	0.925819	0.00587441	0.128849
Lox	-0.427135	2.01852	2.22431	-0.286192	0.853767	1.14124	0.737244	0.00311952	0.000313711	0.902973	0.239801	0.0626269
Sox17	-0.396956	-0.938132	-1.06976	-0.226636	-0.824283	-0.880661	0.353269	0.00312264	0.000140286	0.800811	0.000856451	0.000452119
Gba2	-0.359002	-0.812444	-0.869494	-0.168942	-0.586007	-0.664044	0.332033	0.00313125	0.000504274	0.846294	0.0107032	0.00348992
Gm16268	-0.145704	-1.47239	-2.08634	0.13392	-1.2032	-1.9055	0.878156	0.0032767	1.78168e-07	0.929156	0.00113998	7.63604e-09
Gm45552	-0.425316	-2.0182	-1.66179	-0.364741	-1.78869	-1.029	0.737703	0.0033062	0.0104768	0.870479	0.000866	0.102505
Gm21956	-0.000344533	-3.03134	-3.64162	-0.285924	-1.94871	-1.69101	NA	0.00334183	2.45577e-05	0.906618	0.00298424	0.00920557
Gm12840	0.202135	1.44583	2.36831	0.0616836	0.80597	0.99799	0.850712	0.0033742	2.01559e-08	0.975106	0.0791284	0.0189079
Mir6973a	-0.21097	-2.37525	-1.48416	-0.542542	-0.809054	-1.07351	0.895153	0.00338332	0.0374173	0.774912	0.313197	0.101487
Chrnb1	-0.221393	-1.47993	-1.08676	-0.28878	-0.998527	-1.28033	0.832934	0.00340112	0.0241091	0.856737	0.0195667	0.00165075
Phf1	-0.371104	-1.08629	-1.3542	-0.213783	-0.964449	-0.986273	0.509068	0.00340112	4.0061e-05	0.859537	0.000921386	0.00102474
Siah3	-0.508976	-2.38373	-2.78702	-0.421694	-1.5876	-1.58	0.717596	0.00341253	8.36727e-05	0.867398	0.0197822	0.0177936
Sytl1	0.25096	-1.72825	-1.13178	-0.368044	-0.957189	-0.197916	0.840656	0.00341755	0.0507961	0.841652	0.0776883	0.809831
Plekhn1	-0.450346	-1.05657	-0.89285	-0.126672	-0.503149	-0.598503	0.36518	0.00353376	0.00901539	0.920891	0.164433	0.0654625
AI606181	-0.623964	-1.11814	-0.669243	-0.371124	-0.594477	-0.434617	0.175044	0.00353376	0.0805529	0.614381	0.0987929	0.249766
Fam129b	0.0296871	0.730281	1.53226	-0.0150085	0.547643	0.960617	0.963038	0.00353376	1.37054e-13	0.98772	0.00812561	2.91821e-07
Ebf2	0.58291	-3.54641	0.724049	0.669165	-1.16966	0.876527	NA	0.00356083	0.523802	0.833753	0.372205	0.404176
Cacna1b	-0.469301	-2.21173	-2.12058	-0.277338	-1.89213	-1.94434	0.716971	0.00358501	0.00131656	0.91065	0.000659439	0.000643442
Bbs2	-0.16919	-0.795654	-0.967557	-0.0194419	-0.707759	-0.906956	0.732917	0.00359132	5.3947e-05	0.985426	0.000893855	1.27304e-05
Palm3	-0.802296	-2.28099	-1.92495	0.0173985	-1.06074	-1.26001	0.484192	0.00360508	0.0082948	0.995562	0.173461	0.0691402
Mylk4	-0.782802	-4.24553	1.78386	-0.127238	-0.857808	-1.43933	NA	0.00360508	0.210767	0.981274	0.765718	0.338505
Igfbp5	-0.684634	-1.22015	-1.12646	-0.0767582	-0.673088	-1.13462	0.175828	0.0036063	0.00389457	0.961046	0.0838812	0.000772325
Pax7	-0.420482	-4.12865	-5.34832	-0.615931	-1.84268	-1.88078	0.874546	0.00360723	3.48944e-05	0.881163	0.15542	0.0949286
Plod3	0.151121	0.515381	0.895232	0.05275	0.492823	0.894753	0.605208	0.00362516	2.1351e-09	0.934379	0.000274692	1.38885e-12
Hoxb3os	0.146524	-1.57089	-0.912637	-0.339011	-1.13335	-0.833938	0.862136	0.0036342	0.0223337	0.713082	0.00101802	0.0157749
Trim7	-0.408382	-1.15539	-1.82993	-0.170909	-1.11746	-1.28054	0.491323	0.00364815	7.53411e-08	0.900548	0.000230386	3.24288e-05
Nmnat2	-0.571518	-1.29456	-0.956989	-0.161734	-0.717569	-0.758212	0.305925	0.00364848	0.0176896	0.91065	0.0632757	0.0372438
Tfec	0.498915	1.07675	1.95467	-0.180284	0.803787	0.762395	0.300609	0.00365315	2.3077e-10	0.886176	0.00846954	0.0145476
Myoz1	0.220624	-2.85431	0.25534	0.102139	0.121033	0.423214	NA	0.00366039	0.845803	0.979328	0.980879	0.730074
BC117090	2.03356	4.66883	6.50911	-1.14164	3.84101	5.1598	0.322811	0.00368785	2.08882e-06	0.802668	0.00413705	2.37254e-05
Rbm24	-1.20374	-2.13467	-1.97152	-0.336821	-0.990866	-1.3308	0.106291	0.00371479	0.00100396	0.867142	0.114403	0.0138788
Shd	-0.183053	-1.61955	-2.06289	-0.45405	-2.05022	-2.05236	0.861719	0.00372611	7.82136e-06	0.665111	1.11528e-07	1.31277e-07
AC151730.1	0.935948	1.81989	2.27311	1.82437	4.56432	2.65328	0.237208	0.0038087	4.39314e-05	5.44881e-05	2.11785e-29	8.17004e-09
Gm16096	0.541612	2.30656	3.18943	-0.106271	1.47766	2.00306	0.692111	0.0038087	4.76972e-07	0.972476	0.0284944	0.000886532
S100a8	1.18984	2.65813	2.67408	-0.751216	1.40107	1.16523	0.335659	0.0038087	0.00150892	0.745322	0.109501	0.187592
Pla2g3	-0.477217	-1.97928	-1.05481	0.0300291	-1.10846	-0.904039	0.639991	0.00382052	0.089656	0.989741	0.0486847	0.106768
Myadml2	0.0718061	-2.20052	-1.68093	-0.560432	-1.5054	-0.169508	0.964521	0.00382052	0.00567423	0.68566	0.0084203	0.851821
Ccdc13	0.791213	-3.27686	-1.84454	-0.484646	0.125157	-1.78652	NA	0.00382052	0.115077	NA	0.980693	0.0677661
Myo15	-0.559493	-2.36053	-3.32082	-0.0975099	-1.63367	-1.6805	0.681123	0.00382052	3.60751e-06	0.974745	0.0222837	0.0119931
Taz	-0.314598	-0.520093	-0.722286	-0.181601	-0.475855	-0.517925	0.135294	0.00382615	4.11343e-06	0.576438	0.000664409	0.000280722
2810433D01Rik	-0.421903	-2.43668	-1.41935	-0.394292	-1.26035	-1.19518	NA	0.00383237	0.0341423	0.832624	0.0707038	0.0226553
AC117245.5	-0.921673	-2.62998	-2.80215	-0.633612	-1.52397	-1.4842	0.416242	0.00383237	0.000185279	0.749308	0.0280563	0.0308292
Gm39091	-0.29966	-2.28986	-1.84796	-0.192753	-1.32739	-1.89681	NA	0.00384849	0.00146924	0.919747	0.0371169	8.98386e-05
Map3k7cl	-0.658652	-1.96164	-1.31582	-0.533071	-1.06578	-0.52076	0.47486	0.00389965	0.0314202	0.712516	0.0644889	0.436859
Jph4	-0.540643	-2.05968	-1.47837	-0.506878	-1.33555	-1.13644	0.613257	0.00393229	0.0174859	0.759966	0.0170311	0.0464233
Gm20605	-0.668365	-2.05358	-1.37363	-0.44997	-1.27204	-1.00189	0.541757	0.00394004	0.0481236	0.836854	0.0416271	0.128362
Gucy1a3	-0.386473	-1.07445	-0.917706	-0.167838	-0.680587	-0.560971	0.483043	0.00394004	0.00884663	0.896968	0.0367777	0.0999997
Loxhd1	-0.370528	-3.87762	-2.89008	-0.260305	-2.11427	-1.72713	0.886276	0.00394401	0.0137447	0.948816	0.0441177	0.109829
Gm15513	-0.375846	-2.30263	-1.43159	-0.29447	-1.00078	-1.35831	0.808575	0.00394401	0.0611208	0.912044	0.213226	0.0467642
Il22	1.22417	4.527	3.79844	-0.140884	2.79045	1.66744	NA	0.00398666	0.00901673	0.982298	0.052737	0.33403
Nckap5l	-0.57175	-1.53598	-0.84257	-0.26856	-1.03507	-0.798519	0.461676	0.00398666	0.119589	0.880902	0.0232583	0.101818
Ccrl2	-0.112883	1.58438	1.36393	-0.0512445	2.39277	1.55207	0.931164	0.00398666	0.00854278	0.980357	2.18342e-10	0.000403918
Gm43412	0.0453195	-1.53159	-1.33914	-0.505803	-1.18395	-1.09976	0.969732	0.00400861	0.00242675	0.521306	0.00464804	0.00611805
Serpinb9	0.280594	1.15127	1.86447	0.106916	0.966351	1.03169	0.692824	0.0040234	4.67818e-08	0.940263	0.00253108	0.00151638
Lgi2	0.0207792	1.71516	2.01996	-0.206732	0.917501	1.16248	0.988319	0.0040234	0.000116837	0.921079	0.100894	0.0226798
Kif17	-0.235286	-1.77399	-0.612439	-0.134274	-0.913434	-0.299687	0.84948	0.00405443	0.331354	0.946812	0.0985981	0.676144
Carmil3	-0.421963	-1.64745	-1.32852	-0.207286	-0.911878	-0.963082	0.660536	0.00407541	0.0123276	0.913492	0.0794112	0.0523888
Nudt8	-0.738755	-1.65444	-1.31702	-0.0263855	-0.863718	-0.958197	0.332619	0.00407961	0.0152011	0.991065	0.114403	0.0599537
Prrt4	-0.946649	2.04315	2.09124	-0.607264	-0.709221	-0.0548911	0.316202	0.00416789	0.000844775	0.708474	0.438995	0.963332
Gm37584	-0.196229	-1.84572	-1.44979	-0.219044	-0.937659	-0.644641	0.882142	0.00418614	0.0125271	0.917885	0.114403	0.294123
Wfdc17	1.46294	2.55698	2.91262	-0.201226	1.21076	2.04082	0.173233	0.0041867	0.000284938	0.948099	0.179313	0.00602961
Carmn	-0.903344	-1.69542	-1.1101	-0.222135	-0.327001	-0.97894	0.178281	0.0041867	0.0424844	0.904297	0.731298	0.0440899
Trim30c	0.342307	1.92831	2.06009	1.62608	4.05373	2.62558	0.797727	0.00425124	0.000724618	0.00158614	2.82207e-20	1.45296e-07
Rnf180	-0.230209	-1.19316	-0.714417	-0.0885596	-0.590296	-0.853436	0.756785	0.00426353	0.0709006	0.947956	0.131483	0.0102006
Snx10	0.362774	0.724625	1.5355	0.241847	0.541517	1.01186	0.26468	0.0043274	2.30265e-13	0.634851	0.0100149	7.08642e-08
Gm15706	-0.141101	-1.01082	-1.28763	-0.395192	-1.09129	-0.957326	0.842053	0.00433164	1.29488e-05	0.396856	1.56639e-05	0.000310619
Rasal1	-0.80865	-2.23908	-1.58367	-0.256626	-0.345323	-0.303698	0.486876	0.00434842	0.0382618	0.926146	0.832164	0.774114
AA467197	1.20691	2.38034	3.12736	-0.497328	1.93063	1.43975	0.23972	0.00436772	1.11585e-05	0.846294	0.00311211	0.0409472
Tnfrsf25	-0.358858	-1.8564	-1.28472	-0.281534	-1.14841	-1.25254	0.77133	0.00436772	0.0412436	0.897259	0.0443661	0.0239995
Ak8	0.0515234	-1.72244	-1.14193	-0.330503	-1.11115	-0.573848	0.971026	0.0043758	0.0366523	0.849426	0.0249696	0.313355
Tmem61	-1.1845	-3.16453	-1.72716	-0.251645	-3.06566	-2.36843	NA	0.00438267	0.0641856	0.923512	0.000170595	0.000258748
Tmem179	-1.10861	-2.59602	-0.773878	0.535311	-0.456087	-0.842636	0.290099	0.00443124	0.384672	0.826814	0.753874	0.315921
Msr1	0.755273	1.93301	3.88186	0.433444	1.44869	3.34089	0.438518	0.00443124	5.63324e-12	0.83646	0.00996043	5.47278e-12
Col2a1	-0.136911	-3.02703	-0.893804	-0.122439	-1.48441	-0.414054	NA	0.00455734	0.356373	0.969337	0.11448	0.704686
Tmem163	-0.232131	-1.59884	-0.798239	-0.0847542	-0.838875	-0.854368	0.843458	0.00455803	0.162871	0.967595	0.112709	0.0901081
Gm14964	-0.0308232	-1.73782	-1.61426	-0.342014	-1.08623	-1.55716	0.981094	0.00457893	0.00104019	0.820936	0.0327492	0.000230697
ENSMUSG00000115137	-0.00939347	-2.52158	-2.38767	-0.90025	-1.25815	-1.48321	NA	0.00460487	0.000613885	0.243017	0.0657126	0.0101624
Rtn4rl2	-0.287703	1.87388	2.06058	-0.196894	1.53553	2.33164	0.830445	0.00464285	0.000339529	0.931129	0.00305401	1.59652e-06
Wdr86	-0.282152	-1.27416	-0.736451	-0.0412048	-0.329339	-0.591707	0.719739	0.00464285	0.0901641	0.979434	0.590273	0.142493
Gm45605	-0.867241	-1.47624	-1.48155	-0.223042	-1.57145	-1.47056	0.118032	0.00470518	0.000794293	0.890703	2.27419e-05	0.000122306
Acvr1c	-0.304187	-2.03536	0.309994	0.48313	-0.510373	-0.313689	0.809526	0.00472011	0.686226	0.77771	0.589764	0.701842
Ampd1	-0.208263	-2.47849	-1.36398	-0.195961	-1.29071	-1.58494	0.913363	0.00473842	0.111614	0.946998	0.117379	0.0323612
Stfa1	0.856401	3.5676	4.6514	-0.343579	2.65351	1.97895	0.69812	0.00473842	1.1085e-05	0.934982	0.0102842	0.0500767
Ly6g5b	-0.301908	-1.3162	-0.872444	-0.387017	-0.966696	-0.483844	0.674074	0.00479086	0.0273122	0.613588	0.0048839	0.216795
Olfr56	0.63711	2.79706	4.1897	1.12946	3.25887	3.0156	0.722645	0.00483859	8.09656e-07	0.440105	6.11086e-06	9.26193e-05
Dusp15	-1.24256	-2.78783	-2.13529	0.0349455	-2.02113	-1.86625	0.223403	0.00483859	0.00572797	0.991524	0.00196841	0.00417479
Tubb3	0.167816	2.09308	3.50207	-0.181822	1.43635	2.73651	0.921766	0.00483859	1.56564e-08	0.943375	0.0222976	5.91479e-07
Podn	-0.657724	-0.954959	-1.35768	-0.299266	-1.0658	-0.663193	0.0779454	0.00483859	3.76858e-06	0.681467	1.67019e-05	0.0213668
Ifit1bl1	0.781247	2.21078	2.59125	1.17348	4.2387	2.99238	0.506801	0.00487799	0.000213355	0.158811	1.99845e-16	2.75723e-07
Col4a1	-0.440922	1.23372	2.04886	-0.123055	1.07019	1.55312	0.501805	0.00489952	3.48471e-08	0.937068	0.00204268	2.5806e-06
Calu	0.182567	0.641036	1.11912	0.0792163	0.33252	0.546778	0.630318	0.00489952	5.36995e-09	0.920891	0.129919	0.0033685
Itga11	-0.52615	-1.85977	-0.83858	-0.612417	-0.942247	-0.409673	0.629349	0.00490434	0.223405	0.643733	0.140952	0.600027
Pcolce2	0.133097	-1.70647	-4.24637	-0.319334	-1.10777	-1.63124	0.923279	0.00495257	3.04468e-17	0.870215	0.0359106	0.000721436
Gm31024	-0.474551	-1.09437	-0.587265	-0.289304	-0.68615	-0.665876	0.330169	0.00498654	0.110307	0.753761	0.0328092	0.0355912
5330438D12Rik	-0.261979	-0.978827	-1.33203	-0.266745	-0.980029	-0.881872	0.647862	0.00505324	7.16138e-06	0.761536	0.000157689	0.00127549
Akap8l	-0.3109	-0.83274	-1.21965	-0.313803	-0.800719	-0.63468	0.474152	0.00506246	1.93334e-06	0.522225	0.000418184	0.0105624
AC087559.2	-0.0531857	-1.13194	-0.950495	-0.23386	-0.778466	-0.712815	0.954598	0.00510774	0.00751824	0.845397	0.0195667	0.0362328
Scube2	-0.506291	-2.10793	-1.47622	-0.153596	-0.873629	-1.06814	0.65898	0.00513179	0.0252186	0.946375	0.21635	0.0728701
Gpc2	-1.02982	-2.13946	-1.2343	-0.312608	-0.987806	-0.494587	0.276744	0.00517791	0.0950752	0.900715	0.19055	0.564579
AC207128.2	-0.447092	-2.97476	-1.17751	-0.466874	-1.19363	-1.41662	NA	0.00518497	0.244735	0.84877	0.149076	0.0633423
Arhgef4	-0.321032	-1.57404	-0.949577	-0.275284	-0.907447	-0.805729	0.756438	0.00518762	0.085076	0.881594	0.0718874	0.111526
Hdac10	-0.229473	-0.814382	-0.923534	-0.236779	-0.677514	-0.599375	0.63644	0.0051918	0.000390586	0.74289	0.00362623	0.0143091
Il7	-0.159266	-1.36494	-1.09799	-0.0657869	-1.44567	-1.31746	0.875455	0.0051918	0.0156904	0.971644	5.5995e-05	0.000551766
Mxra8	-0.282937	-1.06749	-0.546292	-0.271896	-0.622175	-0.209095	0.665422	0.00521613	0.16232	0.804121	0.0731681	0.655186
Dpp6	-0.391586	-2.63807	-1.65817	-0.135976	-0.919302	-0.64514	0.808869	0.00521886	0.0421776	0.962064	0.292336	0.452233
Lgals3	0.66716	1.59222	2.45167	-0.162569	1.38846	1.87113	0.402495	0.00530073	5.181e-07	0.936159	0.00206323	1.76421e-05
Gm26869	0.455172	2.23643	0.29549	1.18581	0.727818	-0.360491	0.77078	0.00530256	0.779789	0.170702	0.457264	0.729803
Apold1	0.214066	1.35201	1.16963	-0.242635	0.879354	0.72026	0.831523	0.00530256	0.0096764	0.881146	0.0367777	0.102015
CT025639.2	-0.492191	-2.01907	-1.07698	-0.180869	-0.836242	-0.868155	0.690572	0.00531032	0.130354	0.941851	0.269612	0.196113
Dtx3l	0.339057	0.837687	1.4652	1.13083	1.65934	1.61865	0.426109	0.00531032	6.63849e-09	1.98473e-08	3.03268e-17	1.43172e-14
Gprasp2	-0.487107	-1.39151	-1.49386	-0.0026385	-1.18857	-1.43715	0.491332	0.00531547	0.00054176	0.998559	0.00196748	0.000128455
Nyap1	-0.501988	-1.37929	-1.48133	-0.238891	-1.32345	-0.664723	0.471307	0.00533502	0.000644673	0.880925	0.000473772	0.135885
Gm26982	0.00243245	-0.808595	-0.61537	-0.234493	-0.450314	-0.431849	0.996528	0.00536537	0.0208664	0.723586	0.085715	0.0871031
Nell2	-0.303584	-2.28272	-2.45542	-0.263982	-0.922412	-1.11872	0.854085	0.00546655	0.000671504	0.922308	0.274783	0.118153
Polm	-0.417241	-1.18644	-0.703092	-0.224674	-0.36765	-0.47048	0.515937	0.00546655	0.0997956	0.870365	0.505273	0.263386
Ltk	-0.714473	-2.19141	-1.5628	-0.358186	-1.26001	-0.932391	0.560853	0.00547282	0.0404647	0.895591	0.081173	0.221256
Gm8459	-0.610997	1.93952	1.76971	0.302807	2.4368	1.57075	0.59218	0.00547282	0.00130934	0.881594	6.68004e-08	0.000823206
Mast3	-0.341923	-0.845166	-0.825924	-0.11541	-0.526363	-0.356236	0.426801	0.00547319	0.00310213	0.912044	0.0507273	0.228331
Dgka	-0.384906	-1.52074	-0.811314	-0.207743	-0.625385	-0.679885	0.689221	0.00547319	0.145774	0.912044	0.295883	0.193924
Efcab8	-0.871299	-1.97656	-0.455255	-0.0544994	-0.611051	-0.607312	0.276744	0.00549118	0.487447	0.980337	0.423685	0.317344
Gm10814	-0.54471	-1.47292	-1.01334	-0.217082	-0.602721	-0.614147	0.430476	0.00551877	0.0306622	0.896843	0.255306	0.182254
Cd40lg	-0.337604	-2.13787	-0.642604	-0.219711	-1.15415	-0.799188	0.825535	0.00556372	0.442313	0.934379	0.101081	0.284029
Gm43352	-0.458337	-2.16451	-1.39653	-0.278193	-1.38264	-0.85739	0.681818	0.00556372	0.024655	0.89708	0.0184979	0.160514
Gbp3	0.180585	1.57139	2.42218	0.427858	1.46897	1.45991	0.882144	0.00557559	5.8724e-07	0.77771	0.000803948	0.001349
Npff	-0.30358	-1.35584	-1.48291	-0.382615	-0.988282	-1.22868	0.720541	0.00560018	0.000461192	0.738882	0.0116405	0.00109983
Hspa8	0.274702	0.691419	1.14424	0.0748439	0.477396	0.940245	0.441398	0.00567478	6.34561e-08	0.932566	0.0250748	3.80536e-07
Jun	-0.127027	0.798227	1.10311	0.0338222	0.72398	1.23765	0.832769	0.00567478	1.06146e-05	0.975918	0.00127464	2.8287e-09
Fabp3	0.0795684	1.57011	2.5735	0.153029	1.9322	2.34656	0.956381	0.0056908	8.53865e-09	0.937656	4.27798e-07	2.57164e-09
Mitd1	0.380528	0.711028	1.00506	0.66642	1.36993	0.904346	0.232321	0.00570557	5.75735e-06	0.00041042	3.15473e-16	2.45662e-06
Dfnb59	0.326239	-2.20029	-1.80967	-0.592983	-1.11011	-1.17916	NA	0.00570557	0.00129255	0.508068	0.0562495	0.0170402
Gm37660	-0.241332	-1.4283	-0.642397	-0.249427	-1.05387	-0.671324	0.784211	0.00571156	0.165415	0.863509	0.00624581	0.109095
Kcnd3os	-0.394116	-3.01878	-2.53595	-0.340747	-1.14437	-2.44113	NA	0.00572053	0.00260028	0.896968	0.222695	0.000255857
Gm19040	-0.65802	-1.2584	-0.745879	-0.463689	-0.294427	-0.287719	0.193743	0.00575897	0.065615	0.482401	0.668971	0.553996
Tnxa	-0.306781	-1.72132	-1.05631	-0.388477	-1.40798	-0.664742	0.802873	0.00575897	0.0876103	0.838768	0.00486921	0.282188
Xaf1	0.80693	1.68354	2.06047	1.40286	2.72172	2.47433	0.310384	0.00575897	0.000133641	0.00291154	3.26755e-11	2.71784e-08
Apobec1	0.137871	0.8028	1.35706	0.218015	0.999633	0.82194	0.812938	0.00579694	3.04989e-08	0.779389	1.28193e-06	0.000332531
Psd2	-0.929031	-2.29035	-1.45047	0.0141217	-0.564299	-0.717211	0.412945	0.00580499	0.0692096	0.99621	0.638108	0.40033
Nmi	0.497912	0.646707	1.27012	0.367658	1.26247	1.17769	0.0449452	0.00581167	4.91484e-11	0.116902	1.54499e-16	8.6901e-13
Lhcgr	0.12071	-3.07517	-1.87955	-0.0339425	-1.37244	-0.774142	NA	0.00581811	0.0427107	0.991609	0.142709	0.350442
Ano5	0.00950856	-1.85296	-0.684945	-0.150395	-0.344695	-0.830425	0.99436	0.00582327	0.320288	0.945053	0.767408	0.167513
Stc2	-0.39631	-2.03864	-0.539966	-0.189084	-1.22312	-0.477001	0.777588	0.00582327	0.520829	0.94183	0.063384	0.576508
Grin2a	0.0487626	-2.33638	-2.04245	-0.00793037	-2.06814	-1.6527	0.979237	0.00583227	0.00609285	0.997321	0.00176812	0.0085079
Stat1	0.543072	1.14425	1.58337	0.795135	1.85351	1.75982	0.319617	0.00583227	1.15903e-05	0.0257424	3.19884e-11	4.6817e-09
AC164573.1	-0.487887	-2.16219	-1.50029	0.188387	-0.501203	-1.64341	0.643343	0.00583227	0.0151403	0.930292	0.576763	0.00130627
Tspo	0.662261	0.822657	1.07676	0.143814	0.999017	1.06541	0.0336776	0.00585995	3.95719e-05	0.888488	2.91228e-06	1.86672e-06
Ager	-0.113583	-1.7793	-1.0947	-0.325973	-1.3151	-0.74846	0.940211	0.00590046	0.0816502	0.875642	0.012657	0.22101
Maml3	-0.594452	-0.944341	-0.698947	-0.0620196	-0.452697	-0.465376	0.132009	0.00593585	0.033076	0.960698	0.187595	0.14146
Endov	-0.207483	-0.627564	-0.864892	-0.252791	-0.483226	-0.582255	0.55598	0.00593585	1.14887e-05	0.455687	0.00943366	0.00136242
Gm5112	-0.598324	-1.14024	-1.31519	-0.557481	-0.812052	-0.742718	0.190451	0.0059595	7.36864e-05	0.132054	0.0096325	0.0157638
Samd10	-0.310789	-0.923584	-0.682807	-0.323911	-0.846146	-0.381185	0.542699	0.00596366	0.0325098	0.59999	0.00110714	0.23956
Gpr88	-0.407268	-2.19775	-1.06561	-0.126431	-0.386625	-0.333202	0.789763	0.00598734	0.189863	0.965273	0.795804	0.744641
AC129217.1	-0.592143	-1.29983	-0.700171	-0.273575	-0.617104	-0.431745	0.263907	0.00601715	0.0848136	0.807782	0.119379	0.275697
Otos	0.178246	-2.18603	-1.3601	-0.423215	-1.68734	-0.861282	0.90152	0.00601715	0.0338968	0.825894	0.00169331	0.15163
B430319F04Rik	-0.786091	-1.80228	-0.825323	-0.158723	-1.08241	-1.08408	0.320995	0.0060488	0.180215	0.939646	0.0461822	0.0355912
AC126459.5	-0.122252	-2.64139	-1.21582	-0.0216983	-1.29792	-0.953969	0.937863	0.00608725	0.0658082	0.993178	0.0438891	0.118127
Fcgr3	0.453726	1.16231	1.59071	-0.173277	0.367035	0.738252	0.456919	0.00608864	1.60331e-05	0.903813	0.501492	0.0461437
Prss29	0.462165	-2.92638	-6.02437	-0.183622	-0.97006	-1.66925	0.825528	0.00608864	2.97756e-11	0.961587	0.437166	0.0670552
Lpar5	-0.406702	-1.65335	-0.760186	-0.0107912	-0.68499	-0.430808	0.700214	0.00608864	0.223056	0.996089	0.291854	0.520816
Gm8355	0.416325	0.735737	1.11718	0.0302761	0.528841	1.01001	0.202306	0.00611796	1.22837e-06	0.977195	0.0191516	3.63598e-07
Olfm4	-0.758417	2.37206	2.76106	-0.503639	1.08116	0.318944	0.579872	0.00611796	0.000312497	0.851147	0.223599	0.780868
E530011L22Rik	-0.570001	-1.28258	-1.20912	-0.193968	-1.66316	-0.979577	0.246409	0.00615893	0.000866097	0.879953	3.32105e-07	0.00230201
Ptchd1	0.0682479	-2.09692	-1.8691	0.487146	-0.440468	-2.40196	0.966152	0.00617184	0.00323766	0.76722	0.669199	1.71858e-06
Ebf4	-0.440267	-1.31061	-1.98114	-0.248219	-1.39935	-1.29105	0.498739	0.0062414	2.37804e-07	0.856681	2.04109e-05	0.000170465
Vangl2	-0.465756	-1.13236	-0.76184	-0.210465	-0.722001	-0.509651	0.419105	0.00625066	0.0566947	0.875368	0.044668	0.189353
Grip2	-1.48555	-1.918	-1.57459	-0.305801	-0.758357	-0.336775	0.0413768	0.00627406	0.0154112	0.896968	0.321005	0.693852
5031434O11Rik	-0.66111	-1.74154	-1.02714	-0.270426	-0.831242	-0.891095	0.464719	0.00627676	0.0993403	0.89708	0.186749	0.119049
Tle2	-0.523589	-1.04452	-2.23292	-0.267875	-1.2598	-1.20937	0.285244	0.00627676	1.03633e-12	0.807782	4.10851e-06	3.53299e-05
Ky	-0.178801	-2.5894	-1.81452	0.313851	-0.929243	-0.883873	0.928671	0.00627676	0.0289512	0.913492	0.336637	0.300558
Rhov	1.21672	2.59816	1.84525	-0.26518	0.459209	2.46353	0.310001	0.00627676	0.0371379	0.936605	0.795772	0.000841253
AC154222.2	-0.220661	-2.43042	-2.51373	-0.595736	-2.44627	-2.63313	NA	0.00628843	0.000117701	0.551588	1.6417e-05	2.53782e-07
Rxfp1	-0.55703	-2.26923	-1.84471	0.0427536	-0.24368	-1.68529	0.682814	0.00629263	0.0129348	0.988154	0.90874	0.0108578
Rnase12	0.582379	-3.01801	-2.68539	-0.265431	-1.8432	-1.45764	0.675352	0.00634188	0.000710254	0.924809	0.00785352	0.0391523
Kndc1	0.390879	-2.33435	-1.45502	-0.0980187	-1.56206	-1.10108	0.791974	0.00634188	0.0593261	0.972587	0.0189645	0.103444
Prcd	-0.0512247	-1.7178	-1.38174	-0.321294	-0.969346	-0.905879	0.969732	0.00640431	0.00571568	0.838768	0.0387581	0.0462829
AC121801.1	-0.178706	-2.19294	-1.75597	-0.275474	-1.31327	-1.28519	0.92048	0.00640431	0.019127	0.919747	0.0670613	0.0663765
2900052N01Rik	0.132859	-2.51942	-3.20952	-0.112135	-1.09243	-1.99882	0.953434	0.00640431	7.03159e-05	0.975165	0.259811	0.00843683
Trpm3	-0.317469	-2.16091	0.252204	0.694819	0.457571	-0.877214	0.794859	0.00640431	0.751831	0.441931	0.652788	0.131065
Gm5416	1.31074	4.20293	3.87389	-1.76867	3.46055	4.37747	NA	0.00648164	0.00633107	0.464414	0.00640143	0.000280773
Spry3	-0.524456	2.17256	1.78791	0.0626274	0.730873	1.63773	NA	0.00651224	0.00837465	0.982298	0.404034	0.0109401
Phkg1	0.345058	-1.17904	-0.93202	-0.41811	-1.17753	-0.830674	0.579872	0.00660223	0.0162321	0.528137	0.000214423	0.015424
Gm8865	0.644353	1.03314	1.10997	0.20193	0.526452	1.07183	0.148612	0.0066213	0.00122781	0.869689	0.157749	0.000346034
4930451G09Rik	-0.124084	-0.938273	-1.50826	-0.00300314	-0.633049	-1.00706	0.85576	0.0066213	7.00594e-08	0.998004	0.0290463	8.31732e-05
Bmx	0.418039	1.46246	1.32898	-0.352896	0.528248	0.466362	0.630318	0.00665203	0.005777	0.819684	0.398629	0.393072
Fgd2	-0.373672	-1.80111	-1.00294	-0.209395	-0.743563	-0.647871	0.764514	0.00665203	0.134837	0.929156	0.307042	0.339155
Gzmc	0.330074	2.36573	3.38487	-0.187407	2.02858	1.69324	0.853634	0.00668213	2.12561e-06	0.950338	0.00179935	0.0101383
Asb2	-0.0415281	-1.63069	-1.87955	-0.116884	-0.32938	-0.593571	0.979237	0.00672414	0.00046193	0.956537	0.755312	0.331123
Trav8-1	-0.689029	-2.38213	-0.520222	0.115187	-0.626316	0.260712	0.502988	0.00672471	0.507046	0.963174	0.515064	0.776227
Ahrr	-0.11659	-1.14405	-0.773649	0.0756431	-0.157836	-0.860606	0.887381	0.00672932	0.0400459	0.955138	0.857831	0.00742535
Als2cr12	0.197669	-1.65271	-1.95296	-0.213314	-0.702222	-1.30661	0.865354	0.00672932	0.00015607	0.911533	0.263766	0.00503611
9330159M07Rik	0.115275	1.82382	0.835425	-0.0371117	0.11386	-0.150851	0.944115	0.00675148	0.238321	0.988154	0.964251	0.879826
Sirt7	-0.118757	-0.484421	-0.727171	-0.145809	-0.427692	-0.443155	0.708765	0.00676172	2.10321e-06	0.7379	0.00237265	0.00206766
Gpsm1	-0.398624	-1.32293	-0.830128	-0.282547	-0.772192	-0.530478	0.615595	0.00682832	0.085136	0.852378	0.0829838	0.268106
Phkg2	-0.327113	-0.407994	-0.413791	-0.120174	-0.332631	-0.389139	0.0363643	0.00683672	0.00230978	0.744811	0.00599068	0.00109983
Vwa5a	0.366005	0.760467	1.51765	0.455179	0.777392	0.843734	0.321077	0.00691183	6.15484e-11	0.0960939	0.000241035	0.00010924
Adgrl1	-0.589101	-1.09329	-0.979665	-0.204466	-0.732623	-0.591009	0.242257	0.00691473	0.00913204	0.879151	0.0354361	0.107636
Kcnk3	-0.279409	-1.27567	-1.63221	-0.175297	-1.30974	-1.17964	0.73745	0.00693496	5.36155e-05	0.91065	0.000138594	0.00124636
Klhdc1	-0.283565	-1.53806	-1.26713	-0.228329	-0.870235	-1.01082	0.795955	0.00697191	0.0170886	0.903813	0.0961662	0.0378531
Hoxd4	0.0984479	-2.63251	0.0821481	0.00175968	-1.04393	-1.20381	NA	0.00697397	0.9407	0.999413	0.304374	0.152129
Gm5431	0.745455	1.73874	2.66565	1.26921	3.85615	1.83325	0.403759	0.00701248	1.25637e-06	0.0181361	1.36703e-20	0.000261668
Kmt5c	-0.187192	-0.675483	-0.972882	-0.240947	-0.755322	-0.556843	0.65898	0.00701269	6.59269e-06	0.609567	3.75202e-05	0.00687294
AC161117.1	0.156818	-2.53634	-1.01942	-0.845999	-1.84986	-0.834199	0.923087	0.00701444	0.180726	0.391401	0.0077488	0.231869
Tmem255b	-0.266451	-1.66371	-0.71656	0.0544731	-0.160553	-0.540869	0.799414	0.00704105	0.200091	0.979328	0.914707	0.318465
Htr7	-0.0179819	1.78152	1.84265	-0.193165	1.16324	0.906518	0.990511	0.00707249	0.00151822	0.932264	0.0383645	0.124633
Sfrp5	-0.311123	-2.10453	0.240683	-0.137826	-1.84942	-0.0990487	0.810097	0.00707249	0.761382	0.949652	0.000571789	0.922339
Nalcn	0.406106	-2.39056	-0.432349	-0.318592	-1.56813	-0.926617	NA	0.00711085	0.612352	0.895007	0.0215209	0.169647
Cxx1c	-0.0183493	-1.19217	-1.29043	-0.245814	-1.24895	-1.11542	0.985944	0.00711085	0.000943559	0.858389	0.000122992	0.00129367
Esm1	-0.356591	-1.91974	-1.27679	-0.206725	-0.860871	-1.23148	0.794947	0.00711768	0.064136	0.934012	0.240961	0.0441697
Sct	1.28582	2.69713	3.03716	0.619059	4.57883	5.0299	0.325505	0.00712242	0.000580391	0.838199	3.40469e-12	3.13713e-13
Gm44659	-1.8982	-2.59207	-1.84987	-0.0517761	-0.177279	-0.379627	0.063768	0.00712282	0.0417103	0.988154	0.957463	0.758674
AC140462.2	0.327979	-2.46308	-0.742298	0.195942	-0.809238	-0.637574	0.811339	0.00712282	0.301529	0.936605	0.345173	0.409293
Lmod1	-0.783257	-1.51005	-0.898089	-0.549062	-1.12579	-0.480342	0.258455	0.00714968	0.101418	0.570576	0.0136338	0.405035
Ms4a4d	0.365227	1.33626	2.30139	0.365541	1.89051	2.01574	0.66597	0.00717091	3.19726e-08	0.785386	3.18266e-08	2.10677e-08
Styxl1	-0.418991	-1.54661	-1.33113	-0.322732	-1.02734	-1.41278	0.629761	0.00717462	0.0067916	0.838286	0.0264929	0.000750252
Pitpnm3	-0.582713	-1.84516	-1.28875	-0.103368	-0.941105	-1.09036	0.59218	0.00717462	0.0510969	0.967394	0.157005	0.0698229
Ralgps2	-0.232952	-1.05258	-1.04497	-0.0395655	-0.350076	-0.709759	0.745941	0.00728414	0.00355655	0.979328	0.475005	0.035954
Gm20033	-0.356658	-1.38223	-1.80484	-0.315133	-1.55033	-1.1098	0.66787	0.00731669	2.55532e-05	0.829243	2.26537e-05	0.00562828
Zfp853	-0.250693	-1.46656	-0.437476	-0.273785	-0.480167	-0.620436	0.788845	0.00736896	0.409769	0.854242	0.438257	0.171728
Fam131a	-0.0730714	-1.09467	-0.919196	-0.137066	-0.773286	-0.699214	0.938389	0.00739026	0.0135078	0.919747	0.0216979	0.0412141
Vegfd	-0.426364	-1.06174	-0.370059	-0.36749	-0.643526	0.259162	0.434603	0.00749465	0.380275	0.618765	0.0661853	0.556922
Gm38099	0.164798	-1.98228	-1.19162	-0.178086	-0.699966	-0.192232	0.899131	0.00751863	0.0444228	0.930494	0.329262	0.815859
Nfkbiz	-0.166439	0.840063	0.731633	0.0869188	0.629902	0.634775	0.782188	0.00765001	0.0127041	0.937452	0.0160082	0.0159144
A630023P12Rik	-0.191727	-2.36084	-2.00003	-0.255305	-1.12535	-1.41219	0.922539	0.00771033	0.014104	0.933939	0.202367	0.064429
Loxl2	-0.158138	1.04888	2.31021	-0.0381235	0.701495	1.14546	0.849879	0.00783045	4.79326e-13	0.979328	0.0390876	0.000175527
Nap1l5	-0.214083	-1.40965	-0.844407	-0.297501	-0.848652	-1.23608	0.817955	0.00783999	0.0649984	0.826271	0.0387234	0.000782108
Art1	0.31915	-3.3486	-1.41133	-0.881282	-1.93851	-0.967645	NA	0.00786814	0.311225	NA	0.0832318	0.433675
Ndel1	0.00111993	0.462239	0.440551	0.0477817	0.269132	0.340074	0.997618	0.00790317	0.00571568	0.937627	0.0915958	0.0201034
Hrc	-0.672103	-1.95046	-2.3556	-0.499346	-1.68782	-1.93458	NA	0.00790317	0.000607149	0.765281	0.00855777	0.00127344
Zfyve28	-0.298363	-1.71639	-0.907064	-0.00988423	-0.368838	-1.33168	0.806222	0.00790317	0.145535	0.99628	0.715576	0.00865486
ENSMUSG00000115340	0.173297	-2.44669	-2.73927	-0.20634	-0.950977	-1.11669	NA	0.00790317	0.000376016	0.934512	0.238461	0.0934277
Cplx2	-0.158412	-1.07336	-0.645368	-0.248504	-0.431586	-0.468381	0.850729	0.00792512	0.104245	0.838286	0.332417	0.221672
Kcna2	-0.126493	-1.81309	-3.69674	-0.432124	-1.11038	-1.5478	0.937863	0.00792512	4.54963e-11	0.832925	0.0700806	0.00533801
Add3	-0.269949	-1.08411	-0.639067	-0.0168529	-0.689791	-0.784811	0.708765	0.00807351	0.117688	0.991609	0.0560676	0.0232638
Raver2	-0.162349	-1.52251	-1.57163	-0.362301	-0.351878	-0.735215	0.893715	0.00814476	0.00219042	0.830655	0.696782	0.163941
Gm28694	-0.248135	-2.63282	-1.34649	-0.304586	-1.04931	-1.60391	0.856091	0.00815901	0.0585526	0.885299	0.119873	0.00362274
Btnl6	-0.473081	-3.39107	-2.64557	0.549417	-0.0817779	0.789349	0.85301	0.00815901	0.023413	0.895362	0.988711	0.576508
Rgs11	0.847213	-2.35238	-2.38147	-0.241539	-2.04946	-0.325302	0.516488	0.00817447	0.00272345	0.937134	0.00302392	0.779225
Fbxl12	-0.597912	-1.06419	-0.880393	-0.246569	-0.519872	-0.643988	0.223531	0.00821035	0.0198646	0.841546	0.197409	0.0685133
Gm11627	0.102402	-2.25119	-1.15011	-0.748466	-1.22309	-1.55721	0.937534	0.00822038	0.0404421	0.24207	0.0142823	0.000463812
Cfd	-1.07494	-2.83833	0.847931	0.155233	-1.31859	-1.01813	0.491996	0.00822038	0.478664	0.969283	0.232442	0.351197
Ccdc78	-0.00757016	-1.12439	-0.478371	-0.0496829	-0.230873	-0.473051	0.992856	0.00822415	0.185914	0.969323	0.699232	0.145172
Cbln1	-0.333412	-3.50958	-4.75116	-0.216397	-3.86105	-2.60269	0.900378	0.00822415	1.84916e-05	0.961742	4.57899e-05	0.0111383
Dact3	-0.199564	-1.54743	-1.09593	-0.229343	-1.32876	-0.765814	0.869818	0.00822415	0.0493172	0.905939	0.00381449	0.151861
Slc4a11	-0.538489	-1.61513	-1.39757	-0.108094	-0.742314	-0.805183	0.55957	0.00822415	0.011946	0.960354	0.224929	0.140512
Tmem182	-0.775723	-2.97246	-0.0821889	0.160697	-0.728652	-1.47071	NA	0.008246	0.949543	0.962333	0.60638	0.113438
Zfp579	-0.372634	-1.07413	-1.22638	-0.260827	-0.958306	-0.755315	0.545756	0.008246	0.000664198	0.829413	0.00253108	0.0282726
B3gnt8	-0.0779486	-1.31935	-1.34048	-0.268992	-1.33556	-0.865784	0.948645	0.00824705	0.00301235	0.865918	0.000373801	0.0444146
Spns3	-0.16126	-1.85488	-1.26883	-0.256087	-0.948341	-0.540489	0.918037	0.00825389	0.0622246	0.913492	0.166842	0.476435
Kcnh2	-0.369969	-2.03563	-1.05527	-0.442628	-1.31723	-0.729134	0.802873	0.00828437	0.169776	0.849426	0.0467657	0.343549
Pced1b	-0.375728	-1.29825	-0.859078	-0.229121	-0.573927	-0.441344	0.644734	0.00828437	0.0742175	0.890303	0.26886	0.387486
Kifc2	-0.343231	-0.9541	-1.75014	-0.287804	-1.35295	-1.1096	0.52554	0.00831614	5.37688e-09	0.744734	4.66226e-08	5.43611e-05
Gm26935	-0.628777	-1.09877	-1.28502	-0.118132	-0.787857	-1.01064	0.173454	0.00845574	0.000190672	0.929156	0.0151096	0.00107571
Gm6210	0.440271	0.74436	1.02894	0.0117648	0.535551	0.977758	0.191927	0.00848537	2.58409e-05	0.991609	0.0245307	3.26285e-06
Gabrq	-0.0945265	-2.44478	-2.77344	0.0159531	-1.8242	-2.83232	0.968537	0.00848537	0.000724618	0.99621	0.019078	7.08194e-05
Csf1r	-0.0811436	-0.937972	-1.08944	-0.100626	-0.632275	-0.663847	0.91944	0.00848537	0.000578964	0.935993	0.0393639	0.0285818
Arnt2	-0.549753	-2.1153	-0.4813	-0.142001	-0.535526	-0.347295	0.690067	0.00850757	0.602921	0.960925	0.649588	0.730909
Actn2	0.208348	-2.53055	-1.39451	-0.447279	-0.755269	0.993084	0.918037	0.00854063	0.125072	0.879953	0.518012	0.254748
Sgip1	-0.223773	-1.105	-1.27831	-0.0235829	-0.705663	-0.940459	0.763128	0.00854063	0.000301795	0.987647	0.0439546	0.00351319
Vwa3a	-0.252108	-1.65946	-0.919267	-0.290187	-0.470343	0.0353428	0.794947	0.0085434	0.090545	0.859856	0.524646	0.965429
9430037G07Rik	0.30135	2.48111	0.486404	0.218553	-0.0912653	0.0700285	0.88155	0.0085927	0.668144	0.946812	0.983486	0.964199
Clec9a	-0.00449459	-1.24877	-0.998155	-0.000806888	-0.758925	-1.0819	0.996465	0.00861886	0.0251565	0.999775	0.0743988	0.00467298
Slc4a8	-0.412761	-1.57256	-0.93634	-0.078917	-0.67391	-0.72639	0.690641	0.00864674	0.114436	0.972432	0.294916	0.196942
Gm42595	-0.439014	-0.749612	-0.639855	-0.218417	-0.469869	-0.393858	0.180536	0.00866318	0.0121052	0.750419	0.0575107	0.115647
Cntn1	-0.120557	-2.05558	-2.02504	0.189576	-1.63283	-1.58603	0.944482	0.00867428	0.00303122	0.941426	0.00956942	0.0106561
Zfp956	-0.461375	-0.812048	-0.959206	-0.255479	-0.655224	-0.74014	0.217549	0.00872022	0.000418932	0.721344	0.00853375	0.00271783
Tspan10	-0.245236	-2.14491	-1.66796	-0.0451467	-0.619965	-1.39625	0.884513	0.0087863	0.0280954	0.988014	0.565199	0.0417484
Dnmt3l	0.177062	1.82036	2.43013	-0.203393	1.6002	1.40491	0.906432	0.0087863	1.63194e-05	0.930465	0.00279771	0.00971343
Bcl11b	-0.514611	-2.12213	-0.864349	-0.0631906	-0.459232	-0.579952	0.720565	0.00882862	0.314905	0.983181	0.735901	0.518808
Gm11748	-0.676007	-1.80267	-0.835104	-0.119386	0.0654392	-0.971357	0.42679	0.008844	0.192227	0.953583	0.982366	0.0649909
Anks3	-0.199621	-0.57811	-0.706459	-0.164985	-0.318707	-0.448274	0.554711	0.00890862	0.00026084	0.773409	0.125378	0.0139933
Lmntd2	-0.462474	-1.07614	-1.21705	-0.204277	-0.756585	-0.684606	0.41052	0.00892583	0.000742488	0.877804	0.0284583	0.0528796
Col14a1	-0.287955	-0.59824	-0.805049	0.073626	-0.184997	-0.582272	0.340425	0.00902847	5.14591e-05	0.925775	0.53997	0.00133357
Ptx3	0.366694	2.68658	4.45342	0.0236927	2.1753	4.37046	0.870328	0.00905655	1.58921e-07	0.995227	0.0135002	1.19521e-09
Cacna1i	-0.486532	-2.27128	-1.65465	0.0668282	-0.849431	-0.825537	0.762961	0.00905655	0.0477205	0.983554	0.401557	0.350384
Gm13404	-0.260862	-2.82334	-0.790546	0.21856	-0.697418	-0.568545	NA	0.00908731	0.342023	0.937068	0.572425	0.520914
Gm42715	-0.303109	-0.824535	-1.0096	-0.232348	-0.741783	-0.66656	0.495582	0.0091204	0.000159233	0.766495	0.0022991	0.00777758
CT030182.4	0.38242	-2.24325	-2.7816	-0.637517	-2.71663	-2.63396	0.786266	0.00913047	4.74843e-05	0.682695	9.93863e-07	3.10555e-06
Zfp683	-1.06598	-2.20819	-1.92953	-0.0838211	-1.23322	-1.23108	0.268805	0.00916307	0.0066826	0.97547	0.0534861	0.0464624
Endou	-0.405144	-1.62584	-0.61601	-0.369389	-1.10538	-0.361558	0.709944	0.00916307	0.354117	0.846294	0.0369669	0.621807
Mypopos	-0.637688	-1.22967	-1.05295	-0.209397	-0.666103	-0.729364	0.279978	0.00916307	0.0157539	0.89562	0.13567	0.0768507
Hdac7	-0.492818	-1.35029	-0.853959	-0.22435	-0.840767	-0.549795	0.524214	0.00916307	0.0946138	0.89708	0.0693898	0.279501
Gli1	-0.575079	-1.43799	-1.04117	-0.216478	-1.33895	-1.23458	0.441398	0.00916307	0.0394833	0.902246	0.00136106	0.00407849
Gm20219	-0.347026	-1.83065	-1.73485	-0.183467	-0.953836	-1.13571	0.795811	0.00917763	0.00633107	0.939765	0.158125	0.0605722
Lmbr1l	-0.379446	-0.781713	-0.828364	-0.159906	-0.55695	-0.634731	0.335125	0.00927268	0.00214305	0.867398	0.0281572	0.0100721
Mmp13	0.97235	2.01727	4.03086	2.62359	2.98779	3.80086	0.335172	0.00927268	1.50925e-10	3.65306e-07	2.16703e-08	1.39746e-12
Mmp10	1.79765	4.14148	4.61242	-0.769353	5.82109	3.85736	0.434872	0.00927268	0.00117658	0.890303	6.19459e-08	0.00179495
U2af1l4	-0.637221	-1.47185	-1.15799	-0.265385	-0.910135	-0.897579	0.40843	0.00927268	0.0285955	0.887946	0.0696035	0.0673632
Cct3	0.204514	0.577069	1.04051	-0.0537548	0.40486	0.622583	0.543265	0.00929456	1.59441e-08	0.943544	0.0318455	0.000301578
C030034L19Rik	-0.29484	-2.29766	-1.32555	-0.299006	-1.411	-1.31688	0.861552	0.00929456	0.103448	0.912044	0.0516411	0.0614092
Usp35	-0.478743	-1.33802	-0.819309	-0.161291	-0.762965	-1.14828	0.533232	0.00930055	0.104715	0.927081	0.106815	0.00556332
ENSMUSG00000115426	-0.421866	2.41798	1.78009	-0.273444	1.83589	2.0112	NA	0.00936306	0.0165675	0.927017	0.0169105	0.00264108
Retnla	0.789593	-3.24258	-0.802489	-0.508204	-1.27483	-1.97267	0.708234	0.0093793	0.562026	0.899693	0.341348	0.0595108
Atp6v1b2	0.0601056	0.444717	1.00349	0.0103967	0.463031	0.502784	0.865843	0.00937989	3.57688e-13	0.987647	0.000291728	0.000128946
Cpm	-0.200173	-0.869924	-1.37306	-0.107282	-0.687862	-0.946937	0.740862	0.00942861	1.22837e-06	0.925605	0.0114062	0.000241296
Dus3l	-0.408093	-0.747163	-0.687327	-0.223412	-0.623365	-0.451434	0.255228	0.0095192	0.00949297	0.759966	0.00679755	0.0744195
Snx31	-0.132694	-2.9084	-3.36059	-0.267675	-1.45682	-2.10158	0.961282	0.00956756	0.000693704	0.943375	0.184474	0.0244612
Ttc27	0.190322	0.397982	0.622301	0.017927	0.323923	0.407481	0.344728	0.00970101	1.27599e-06	0.97547	0.0085562	0.000627595
Mybpc2	-0.546545	-1.76121	-1.22918	-0.229766	-0.730946	-0.695537	0.614039	0.00973514	0.0579435	0.919752	0.320927	0.291276
Tbata	0.691409	-2.91573	-3.85734	-0.341984	-1.66747	-1.97904	0.629042	0.00983195	5.22846e-05	0.906618	0.0319389	0.00742535
Oas2	0.889794	1.93608	3.17693	1.79815	4.05587	3.49323	0.380169	0.00983625	4.68489e-07	0.00125128	3.88776e-17	2.78169e-11
Cul9	-0.233588	-0.743387	-0.954323	0.0746886	-0.327127	-0.466383	0.614065	0.00995732	0.000137894	0.940263	0.285449	0.0623547
Lef1	-0.252703	-2.13986	-1.26032	-0.270481	-1.08165	-0.785123	0.885293	0.0099932	0.126721	0.92453	0.187595	0.35041
Lrit2	1.7664	-0.0399774	-17.4372	2.12684	0.832502	-0.62392	0.633591	0.994955	1.72212e-20	0.617546	0.852191	0.852536
Ntn4	-0.193533	-0.5938	-1.74909	0.0161836	-0.562504	-1.11122	0.662035	0.0328397	1.82967e-16	0.987566	0.00802866	3.67888e-09
Fam72a	0.395948	0.754474	1.95941	0.156721	1.2055	1.99056	0.35928	0.0276089	1.30259e-14	0.883652	6.19612e-08	2.502e-20
Nrg1	0.367043	0.825429	2.82029	0.407134	1.14899	1.54172	0.639455	0.138226	5.02759e-14	0.688711	0.0015024	8.28801e-06
Rnf115	0.139303	0.28002	0.767396	0.0897449	0.346098	0.557102	0.433065	0.0384981	5.28029e-14	0.800811	0.000260861	5.3067e-10
Etf1	0.199662	0.317405	0.87255	0.0422538	0.329744	0.540076	0.271927	0.0389065	6.54385e-14	0.933939	0.00384324	2.96264e-07
Hif1a	-0.0124837	0.541218	1.31753	0.166894	0.58443	0.563133	0.981784	0.0155377	8.58774e-14	0.767317	0.000384778	0.00113582
Adam23	-0.210544	-0.348661	-2.3924	-0.126215	-0.58859	-1.88686	0.783633	0.607001	2.30417e-13	0.928377	0.119168	2.5265e-11
Wdr36	0.10931	0.288705	0.751861	0.0579113	0.19089	0.414157	0.590245	0.032968	3.01225e-13	0.89438	0.110144	1.6775e-05
Vdac2	0.120929	0.38715	1.06718	-0.0364478	0.291143	0.414066	0.704307	0.0461474	3.17864e-13	0.953317	0.0734533	0.00481593
Lilra5	0.0596261	-0.523835	-2.58078	-0.141475	-0.704684	-1.44735	0.955342	0.391809	4.3718e-13	0.924809	0.0708514	9.16919e-06
Anxa4	0.43217	0.511873	1.76984	0.340041	0.605257	1.00989	0.256487	0.15518	7.05639e-13	0.44555	0.0162134	9.39111e-06
Tma16	0.0974888	0.425714	1.09422	-0.0061652	0.505945	0.508019	0.788367	0.0364215	7.28704e-13	0.993351	0.000415697	0.000627595
Chchd4	0.333459	0.485258	1.21293	-0.0186568	0.355322	0.77412	0.179153	0.0278377	8.8539e-13	0.980609	0.0551156	4.88685e-07
Srms	-0.0861962	-0.849144	-2.48188	0.00629116	-1.13399	-1.61511	0.929789	0.0689301	2.85649e-12	0.996292	0.000599728	6.05034e-07
Spon1	-0.0299412	1.55171	3.55087	0.222347	2.60099	3.11355	0.984693	0.0161142	3.86859e-12	0.917885	8.15349e-10	1.29672e-12
Utp4	0.0721894	0.461974	1.05427	0.026599	0.395674	0.573052	0.855557	0.0169936	5.03295e-12	0.969852	0.0096325	6.73498e-05
Atp8b4	0.023475	0.806594	2.48149	0.126579	1.42005	1.54506	0.982954	0.111756	5.70236e-12	0.934997	7.46971e-06	2.51804e-06
Atp6v1c1	0.140955	0.159361	0.659918	0.0259759	0.296022	0.350796	0.384619	0.312169	8.53129e-12	0.949054	0.00126316	0.000127849
Naa25	-0.0659039	0.518429	1.37695	0.444207	0.984944	0.944047	0.904402	0.0549944	1.27323e-11	0.0452535	5.91731e-09	2.24733e-07
Cd163	-0.237652	-0.831122	-3.54564	-0.117871	-1.10806	-2.49509	0.860218	0.337999	1.78364e-11	0.960285	0.0489514	1.03012e-07
Pum3	0.17284	0.426411	1.02345	-0.0347687	0.307311	0.439378	0.54963	0.0331859	3.38819e-11	0.959964	0.0698616	0.00404218
Dab2	-0.0736319	0.444312	1.52904	0.116218	0.101608	0.59966	0.90736	0.204337	6.04238e-11	0.90378	0.879082	0.0110102
Ifi207	0.548611	1.18682	2.4681	1.16494	2.61038	2.35844	0.38159	0.0108684	6.62642e-11	0.000576681	1.37301e-18	1.84578e-13
Fcna	0.514362	-1.12706	-3.19955	-0.0719817	-0.794799	-0.900745	0.587274	0.0944793	6.89127e-11	0.975357	0.179403	0.0924714
M6pr	-0.0457528	0.17052	0.613468	0.0268869	0.298755	0.341083	0.85065	0.23724	7.76136e-11	0.945337	0.000659991	0.000118861
Rars	0.42936	0.606541	1.38797	0.0213824	0.455655	0.690072	0.161576	0.0264845	9.6609e-11	0.982526	0.0449302	0.000823426
mt-Rnr1	1.23498	0.360867	3.04422	0.148527	0.579253	-0.350403	0.0391246	0.755307	1.10143e-10	0.941426	0.381842	0.604651
Mrpl19	0.226381	0.381064	0.801575	-0.0264546	0.306963	0.536596	0.228246	0.0155377	1.27242e-10	0.962064	0.0152412	1.88183e-06
Il12rb1	-0.0215773	0.878364	2.4296	0.233624	1.96905	2.58076	0.985146	0.0964805	1.71603e-10	0.879151	2.55585e-10	5.38434e-16
Il10	0.536365	1.67795	3.47572	-0.0377573	2.15949	2.50614	0.630946	0.0209849	2.0085e-10	0.988014	8.20359e-06	2.53602e-07
Eif4a-ps4	0.306518	0.49839	1.10459	-0.0759548	0.367927	0.715456	0.24388	0.0238836	2.31929e-10	0.915696	0.0463568	6.37872e-06
Msantd3	-0.0375786	0.510352	1.96157	-0.314611	0.310243	0.749969	0.969416	0.329543	2.53265e-10	0.727352	0.542144	0.0172529
Acot7	0.552354	0.571214	1.34715	0.0279507	0.583616	1.34315	0.0437557	0.0400089	3.22331e-10	0.978194	0.00495276	1.05863e-13
Batf2	0.348388	1.26416	2.64862	0.462042	2.13765	2.97114	0.700214	0.0174177	3.47126e-10	0.665039	6.53522e-10	2.39122e-17
Sestd1	-0.0453486	0.422124	1.0731	0.0356073	0.426942	0.523388	0.92512	0.0767472	4.05341e-10	0.962501	0.0145811	0.00178255
Gm29371	0.0360745	1.43533	3.37492	0.3657	0.359374	0.66249	0.982784	0.0390662	4.5835e-10	0.863509	0.751094	0.316089
Tmem44	-0.280626	-0.478211	-1.78198	-0.00229047	-0.834012	-1.33041	0.613257	0.282035	5.12378e-10	0.998276	0.00168883	7.8917e-08
Hilpda	0.319691	0.725652	1.54429	-0.27148	0.402629	0.751433	0.463978	0.0227517	5.81084e-10	0.671583	0.185012	0.00197142
Fbxl5	0.172465	0.547757	1.14543	0.0571171	0.332027	0.619229	0.643089	0.0178547	5.90949e-10	0.942274	0.114848	0.000414071
Lzic	-0.213409	0.11286	0.829039	-0.0132662	0.206154	0.358875	0.318322	0.723531	6.28959e-10	0.982557	0.21647	0.00711438
Slc12a2	0.0522263	-0.38427	-1.05567	-0.0293154	-0.499621	-1.23124	0.908307	0.103619	6.33848e-10	0.969694	0.00200963	2.72114e-18
Eif4a1	0.287059	0.472428	1.09882	-0.0859285	0.327226	0.680365	0.298785	0.0400808	6.38981e-10	0.905239	0.100812	3.23598e-05
AC027700.1	0.158903	1.56273	4.19276	0.771615	2.73724	3.90804	0.940149	0.145064	6.4701e-10	0.606827	7.48126e-06	3.74057e-14
Ypel3	-0.121898	-0.610292	-1.40918	-0.29258	-0.935118	-0.951703	0.829812	0.0391529	7.28855e-10	0.510544	1.72352e-06	4.03229e-06
Lrrc56	-0.0882057	-0.498574	-1.41264	-0.00401819	-0.455172	-0.829579	0.880988	0.121699	8.20709e-10	0.996332	0.0663521	0.000103884
Klhdc8b	-0.282992	-0.766792	-1.72794	-0.321942	-1.32255	-1.33975	0.610591	0.0354152	1.09133e-09	0.6277	1.78204e-08	7.79326e-08
Cct6a	0.242773	0.427083	1.05427	0.0407416	0.332913	0.510949	0.405524	0.0651851	1.59038e-09	0.956537	0.0831901	0.00263722
Sycp1	2.18685	-2.93603	-16.7264	1.4029	1.02482	-0.220077	0.708765	0.592403	1.59442e-09	0.896968	0.897719	0.966484
Prelid3b	0.17189	0.306868	0.956901	-0.0984827	0.225833	0.473835	0.564357	0.189743	1.70214e-09	0.875642	0.267141	0.00208574
Cndp2	0.372117	0.474494	1.12493	0.0137069	0.513054	1.03023	0.160364	0.05189	1.70214e-09	0.987647	0.00423255	1.15029e-10
Usb1	-0.027969	0.401394	0.914699	0.0867551	0.724426	0.86582	0.950594	0.0440273	2.07203e-09	0.890303	8.77386e-09	2.6339e-11
Apol6	-1.19131	0.0465875	3.48017	0.380151	2.08162	3.56173	0.160036	0.981197	2.07513e-09	0.865243	4.56869e-05	2.14414e-13
C87436	-0.0240446	-0.153323	-0.549093	-0.0570714	-0.25635	-0.502316	0.92341	0.297732	2.14194e-09	0.870749	0.00375872	1.52863e-10
Sema6c	-0.325061	-0.472651	-1.97441	-0.0317628	-1.2711	-1.3171	0.603349	0.390005	2.17232e-09	0.982374	6.53924e-06	8.10784e-06
Thra	-0.209791	-0.468208	-1.08592	-0.0167314	-0.60232	-0.591977	0.525641	0.0490515	2.9042e-09	0.983836	0.00026997	0.000645382
Lsm12	0.171449	0.221015	0.635729	-0.0169536	0.234659	0.391601	0.304686	0.150603	2.9042e-09	0.973016	0.0347862	7.98572e-05
Olfr460	0.528169	1.95424	6.12784	-1.13094	0.105483	1.32657	NA	0.213395	2.94638e-09	0.723586	0.985855	0.287485
Pafah1b2	0.043146	0.181664	0.48198	0.0380015	0.181217	0.162834	0.830377	0.107274	2.94737e-09	0.910596	0.0312294	0.0580689
Apex1	0.338771	0.481639	1.20017	0.0231372	0.362892	0.604865	0.274044	0.078401	2.94939e-09	0.979434	0.114965	0.0020684
Rrp15	0.220032	0.439586	1.08933	-0.0844773	0.393356	0.519973	0.503035	0.0759866	3.09654e-09	0.911533	0.0411658	0.00383508
AC148334.2	0.771348	2.84093	6.35407	-0.3974	3.25544	4.45512	NA	0.038394	3.11241e-09	0.93686	0.00228449	1.60268e-05
Atp6ap2	0.235955	0.243026	0.750827	0.0179795	0.211911	0.384662	0.201243	0.193845	3.22716e-09	0.97547	0.155274	0.00164829
Ank	-0.329846	-0.344246	-1.55254	-0.0613556	-0.40492	-1.19554	0.471453	0.463382	3.92105e-09	0.956537	0.208494	2.83448e-07
Timd4	0.0231512	-1.28917	-2.57598	-0.138467	-1.73191	-1.75428	0.985628	0.0176218	3.92105e-09	0.940263	3.84872e-06	9.11549e-06
Adamts12	-0.214073	0.901558	1.82317	0.122099	1.06567	1.00203	0.761734	0.0236145	3.92105e-09	0.925775	0.00017144	0.000643442
Stab2	-0.175604	-0.482763	-1.20566	0.190485	-0.40802	-0.945532	0.680728	0.0795084	4.21561e-09	0.765339	0.0644267	1.67916e-07
Atp6v1a	0.209737	0.470926	1.37368	0.252625	0.526645	0.601137	0.660276	0.161686	4.63673e-09	0.6694	0.0281439	0.0099998
Gm21451	-0.0932296	1.06238	2.47054	0.225557	0.814132	1.25072	0.939576	0.0541844	5.08653e-09	0.896968	0.0760854	0.00211882
Trafd1	0.231186	0.649424	1.27423	0.6326	1.61649	1.54305	0.575034	0.0159056	5.08653e-09	0.00129444	5.00536e-22	8.24896e-18
Pno1	0.514102	0.489698	1.34122	0.1481	0.329732	0.758333	0.0957723	0.130268	6.06897e-09	0.867617	0.259057	0.000510255
Foxo4	-0.116442	-0.32151	-1.22886	-0.0467677	-0.473122	-0.86236	0.818675	0.353791	6.18886e-09	0.959964	0.0284817	5.82812e-06
Stx12	0.107974	0.145161	0.599622	0.0576135	0.130645	0.128523	0.584527	0.419788	6.83988e-09	0.890823	0.356145	0.300072
Serpina3g	0.354393	1.31153	2.71579	0.311901	1.8847	2.53712	0.726904	0.0258763	6.83988e-09	0.864027	2.25869e-06	2.27953e-10
B330016D10Rik	0.151103	-0.542406	-1.22788	-0.223228	-0.64819	-0.801532	0.739452	0.0615263	6.86504e-09	0.665111	0.000966854	2.57854e-05
Gm15912	-0.332768	-0.919851	-2.67	-0.684511	-1.26209	-0.905324	0.714384	0.160147	9.09514e-09	0.247265	0.00259506	0.0407298
Lrp12	-0.0301914	0.630733	1.73249	0.26305	0.657605	0.817502	0.975384	0.137503	9.09514e-09	0.793398	0.0347255	0.00595391
Ipo5	-0.0156759	0.451482	1.13143	-0.00839824	0.487081	0.591987	0.979237	0.0901367	9.58646e-09	0.992625	0.0121613	0.00176067
Heatr1	0.0312032	0.508241	1.10935	0.211942	0.752573	0.602916	0.956587	0.0411286	9.66293e-09	0.653698	5.8789e-06	0.00106607
Tprgl	0.163248	-0.390885	-0.976044	-0.21065	-0.393173	-0.646356	0.625229	0.0890114	9.76281e-09	0.536908	0.0219154	3.12875e-05
Zfp212	-0.0726082	-0.318348	-0.628188	-0.151645	-0.323537	-0.439346	0.769784	0.0215681	9.8068e-09	0.409441	0.00170486	8.51806e-06
Cd82	0.00418646	-0.396428	-1.08652	-0.0951128	-0.0903645	-0.531292	0.993628	0.137503	1.02726e-08	0.901011	0.854499	0.00399589
Kars	0.10986	0.422573	0.934687	-0.0205447	0.443168	0.837772	0.764514	0.0450933	1.04517e-08	0.978919	0.00458779	2.47481e-09
Cbx8	0.0651492	-0.472278	-1.00027	-0.0529482	-0.459749	-0.61893	0.884293	0.0357232	1.08583e-08	0.942274	0.00651319	0.00012789
Abcf2	0.109327	0.248138	0.744824	0.0212839	0.222537	0.379011	0.689516	0.19642	1.22202e-08	0.971824	0.140824	0.00272176
Gbp4	-0.0905563	1.34562	2.5899	0.778774	2.49528	2.4688	0.944484	0.0162387	1.22467e-08	0.188352	5.59909e-12	1.74131e-10
Gm10605	0.0423529	-0.83678	-1.92659	-0.264699	-0.933214	-1.03371	0.964521	0.0621235	1.37496e-08	0.800299	0.00199913	0.000531069
Gars	0.312262	0.328087	0.868039	-0.159054	0.338371	0.694941	0.14123	0.123546	1.38841e-08	0.6941	0.0307063	2.35447e-07
Gm12989	0.687828	0.646538	1.4051	0.0929876	0.617637	0.846075	0.0222052	0.0439094	1.47602e-08	0.929156	0.0113715	0.000262563
Utp6	0.0457521	0.214085	0.825203	0.105595	0.212103	0.381114	0.90585	0.38209	1.53418e-08	0.846091	0.24458	0.00817051
Gm15487	0.338535	0.48105	1.0479	0.160326	0.428196	0.774298	0.208931	0.0435816	1.53418e-08	0.793569	0.0215308	2.77438e-06
Tbc1d2	-0.0327767	0.21316	1.46793	0.0535098	0.436043	1.42171	0.968573	0.726605	1.55574e-08	0.962333	0.150442	1.23129e-10
Mfhas1	-0.204261	-0.192683	-1.04762	-0.0277475	-0.344332	-0.571714	0.546622	0.607627	1.56057e-08	0.974655	0.0906941	0.00119293
Mmp14	-0.0757543	0.633538	1.23233	-0.0892454	0.413689	0.811154	0.892712	0.0192597	1.56223e-08	0.921571	0.0817298	4.84858e-05
Ebna1bp2	0.245842	0.311357	0.959572	-0.115611	0.287544	0.43724	0.374652	0.220051	1.65966e-08	0.858389	0.144398	0.0094554
2310026L22Rik	-0.268884	-0.912761	-1.97071	-0.327439	-1.07925	-1.25223	0.68595	0.0440607	1.78595e-08	0.680379	0.000722823	1.76421e-05
Timm17a	0.513929	0.413591	1.23457	0.0182751	0.316279	0.540017	0.0722078	0.199993	1.88022e-08	0.985914	0.250988	0.0137739
Aprt	0.365494	0.435841	1.23942	-0.0236764	0.205308	0.742016	0.274901	0.169208	1.89654e-08	0.980565	0.568388	0.000322738
Cd93	-0.310718	0.735659	1.63134	-0.0772801	0.702612	1.14401	0.566148	0.0506363	1.97969e-08	0.947956	0.014763	1.29445e-05
Ltbp4	-0.448268	-1.05774	-2.23538	-0.0813489	-1.2136	-1.80216	0.534695	0.0375602	1.97969e-08	0.962364	0.000923996	2.53602e-07
Eif3c	0.0904614	0.29073	0.797917	0.005707	0.328816	0.469757	0.78047	0.149378	2.08003e-08	0.993178	0.021581	0.000437517
Gm9531	0.0166049	0.256603	0.889112	-0.117747	0.326096	0.554189	0.972696	0.309338	2.12773e-08	0.839828	0.0516716	0.000172395
Rph3al	0.254026	-0.561872	-1.1512	-0.113813	-0.588828	-0.4946	0.469157	0.0331137	2.1443e-08	0.890303	0.00225979	0.016085
Eif4e	0.298918	0.438432	1.13573	-0.0547156	0.321692	0.515145	0.360575	0.119183	2.37894e-08	0.947476	0.185297	0.0106208
Tcp11l2	-0.100981	-0.280365	-1.16408	-0.134131	-0.524441	-1.08331	0.846949	0.440118	2.47151e-08	0.867186	0.00997731	1.26812e-09
Psma5	0.584119	0.676105	1.40269	0.074642	0.612937	0.774313	0.0757588	0.0350552	2.64409e-08	0.94279	0.013776	0.00125981
Cct8	0.377865	0.483746	1.07469	-0.0167223	0.28898	0.372435	0.165885	0.0535976	2.76545e-08	0.984803	0.223813	0.0680132
Krt14	1.04199	1.63585	4.77019	-0.569056	-0.0971996	1.12387	0.481843	0.236001	2.77652e-08	0.859856	0.984958	0.270908
Slc31a2	-0.00275202	0.138891	0.746906	-0.0302377	-0.0450881	0.307004	0.993876	0.618852	2.7837e-08	0.958594	0.918898	0.0246773
9530082P21Rik	-0.270975	0.619052	1.54219	0.485635	1.28188	1.84999	0.623554	0.104076	2.80315e-08	0.171484	1.84887e-08	7.17488e-16
Gpnmb	-0.754709	1.73226	3.81131	-0.774979	1.97275	2.52865	0.550636	0.0515647	2.84484e-08	0.628413	0.00211585	5.66101e-05
Dcaf13	0.471438	0.309076	0.958629	-0.00611187	0.325464	0.239326	0.0254492	0.236001	3.08664e-08	0.993835	0.0864909	0.231294
N4bp1	-0.125186	0.510354	0.999065	0.235089	0.876503	0.918851	0.755074	0.0237381	3.32051e-08	0.480779	2.20432e-09	3.08172e-09
Cyfip1	-0.025971	0.29868	0.989601	0.265078	0.438831	0.511347	0.961282	0.28158	3.40174e-08	0.336776	0.0127435	0.00314965
Naa20	0.46541	0.475641	1.21721	-0.0259338	0.664281	0.72098	0.12156	0.119904	3.48471e-08	0.979328	0.00113088	0.000509501
Marveld1	-0.170688	-0.345884	-1.04252	0.0588902	-0.54926	-0.727286	0.652403	0.217786	3.78003e-08	0.940891	0.00185439	2.17876e-05
Hexdc	-0.145518	-0.532213	-0.975765	-0.0633156	-0.396288	-0.49984	0.694666	0.0146473	3.91982e-08	0.931351	0.0282208	0.00356562
Phf11c	0.521468	0.773757	1.67271	0.848265	2.30471	1.96539	0.253461	0.0496922	3.98585e-08	0.00218418	2.97012e-23	5.86311e-15
Fam98b	-0.045844	0.208813	0.546507	-0.0510364	0.0908587	0.292905	0.85654	0.1425	3.98585e-08	0.899693	0.586615	0.00225431
Wdr43	-0.0502473	0.273303	1.08031	0.0667206	0.678967	0.614375	0.926157	0.419265	4.39613e-08	0.935993	9.91845e-05	0.00101664
Gm44220	-0.583461	-1.24998	-2.43051	-0.0668088	-1.30443	-2.33353	0.405803	0.0222342	4.41401e-08	0.972476	0.00108255	5.24017e-10
Pdpn	0.187335	0.941364	2.2495	-0.24144	0.647512	1.32013	0.857278	0.100837	4.55484e-08	0.881594	0.194632	0.000647051
Nol11	-0.0552845	0.377197	0.909968	0.0564514	0.381846	0.357768	0.898557	0.09631	5.11638e-08	0.935993	0.0234063	0.0374593
Pdss1	0.0806511	0.468087	1.14766	-0.04449	0.380319	0.549335	0.881363	0.113631	5.59578e-08	0.962064	0.112933	0.00855801
Capza2	0.468302	0.29332	1.17997	0.111199	0.392641	0.335842	0.108347	0.434649	5.84515e-08	0.898032	0.103243	0.16595
Cct2	0.123515	0.390146	0.940854	-0.0708176	0.277787	0.461196	0.744312	0.0959843	6.07119e-08	0.92125	0.175139	0.00659719
Rap2c	0.239781	0.268685	0.799088	0.167723	0.290533	0.448791	0.286635	0.220051	6.41946e-08	0.618724	0.0655274	0.00140493
Kcnq4	-0.653152	-0.730413	-1.98628	-0.0852933	-0.774549	-0.60712	0.20184	0.175236	6.67934e-08	0.952267	0.0378084	0.112513
Gm6598	-0.13094	-0.308987	-1.30831	-0.351394	-0.688577	-0.774558	0.81864	0.493899	6.77682e-08	0.320974	0.00322065	0.000586806
Gm4735	0.545082	0.517317	1.49909	0.269642	0.532284	0.955386	0.161944	0.203177	7.0476e-08	0.73733	0.075155	0.000211592
Ctsz	0.228735	0.378914	1.04965	0.15905	0.495715	1.15749	0.50621	0.175145	7.29974e-08	0.813632	0.00852248	1.06543e-12
Gm13807	-0.512643	-0.364654	-1.57603	-0.0614482	-0.684855	-1.43347	0.212682	0.484285	7.53411e-08	0.958672	0.0178454	5.94863e-09
Sptlc2	0.0682733	0.281163	0.692174	0.0282291	0.257746	0.31278	0.827823	0.11165	7.73201e-08	0.960285	0.059142	0.0146372
Eno1b	0.590505	0.511398	1.46024	0.239689	0.526873	0.978396	0.103474	0.196023	7.88884e-08	0.78146	0.070304	8.58829e-05
Ccdc86	0.189397	0.496943	0.897226	0.156739	0.52915	1.05865	0.530212	0.0157801	7.98792e-08	0.757054	0.000464954	1.7596e-14
I830127L07Rik	0.607632	1.90113	3.34922	0.509939	2.80973	3.89967	0.616745	0.0133184	8.7695e-08	0.815515	4.98334e-08	6.11682e-14
Irf1	-0.0121662	0.837812	1.56886	0.163135	1.10131	1.3922	0.988223	0.0207615	8.77698e-08	0.890303	1.22895e-05	3.90318e-08
Spred1	-0.0694591	0.418561	0.750485	0.115567	0.396548	0.338782	0.84284	0.0152462	9.12162e-08	0.812289	0.00266508	0.015424
Psmb2	0.513093	0.531195	1.1413	0.0405928	0.468227	0.778124	0.0596503	0.0540599	9.16505e-08	0.965273	0.0311036	6.67059e-05
Gm8337	0.376273	0.758408	1.44413	0.192293	0.733487	0.943074	0.405649	0.0273938	9.61972e-08	0.846294	0.00381924	0.000131504
Ube2n	0.00498189	0.223265	0.572877	-0.0734248	0.0691699	0.15575	0.98711	0.139022	9.86076e-08	0.854671	0.760091	0.200328
Eif2s1	0.351917	0.555674	1.25806	0.0073082	0.530218	0.552593	0.346842	0.0747864	9.87966e-08	0.994932	0.026001	0.0194548
Plau	-0.159905	1.30795	2.36734	-0.179923	1.48206	1.76737	0.887662	0.0164304	9.87966e-08	0.922263	0.000173585	8.49219e-06
Ero1l	0.0598781	0.311847	0.848106	0.0989199	0.197669	0.418017	0.882473	0.172178	1.01833e-07	0.870749	0.35841	0.00735854
Nup37	0.483172	0.631484	1.41542	-0.153803	0.28618	0.644476	0.209754	0.0745701	1.09477e-07	0.884739	0.470197	0.0151193
Mt3	2.02764	-0.0340397	5.06292	-0.279076	0.840267	4.29363	0.16919	0.994065	1.11111e-07	0.944166	0.636716	1.32125e-07
Eno1	0.6201	0.482635	1.5025	0.245597	0.514865	0.986888	0.0982423	0.260494	1.13297e-07	0.790094	0.098278	0.000156701
Dguok	0.143017	-0.325998	-0.872077	-0.160921	-0.393	-0.543302	0.667035	0.166852	1.20368e-07	0.729476	0.0155514	0.000379477
Ift140	-0.133565	-0.450625	-0.822036	-0.0549266	-0.0300045	-0.517358	0.673013	0.0189272	1.28484e-07	0.932419	0.96641	0.000341488
Gtsf1	0.780938	2.62068	5.10748	0.133646	3.50466	5.37271	NA	0.0337483	1.38098e-07	0.980337	7.04979e-05	3.76552e-09
Mapkapk2	0.147443	0.380402	0.840369	0.0800019	0.403223	0.711704	0.640054	0.0692933	1.47608e-07	0.900548	0.00895881	3.2552e-07
Ybx1	0.0370663	0.142258	0.522326	-0.0829501	0.0837252	0.369029	0.883602	0.392968	1.5947e-07	0.806357	0.624264	4.40312e-05
ENSMUSG00000115230	0.417631	2.19831	4.21182	-0.495618	1.82944	2.2461	0.849074	0.0390224	1.6811e-07	0.881056	0.0341545	0.00357267
Exosc1	0.246304	0.217791	0.789753	-0.0958431	0.172499	0.295868	0.28242	0.394337	1.82866e-07	0.867617	0.425279	0.0617145
Ccdc43	0.0925791	0.137551	0.539384	0.0262911	0.107823	0.273194	0.659277	0.456381	2.03075e-07	0.950534	0.496665	0.00711438
Rabepk	0.221369	0.356313	0.814742	0.0705821	0.766022	0.807541	0.387578	0.0932548	2.0727e-07	0.912044	1.31912e-09	1.35066e-09
Brip1	0.239498	0.482766	1.56722	-0.0902475	0.790648	0.854628	0.705829	0.310983	2.13399e-07	0.94279	0.00632169	0.00312621
Tgm1	0.055886	0.0145497	-1.33354	-0.0771828	-0.559847	-0.764747	0.938595	0.98732	2.23837e-07	0.942452	0.0314401	0.00169225
Stam2	0.0111258	0.300304	0.769204	0.195903	0.321251	0.282428	0.980386	0.151443	2.23837e-07	0.453951	0.0334506	0.0694357
Layn	-0.223885	0.189537	1.13981	-0.175833	-0.00291608	0.43331	0.608738	0.719963	2.44237e-07	0.820936	0.99908	0.0608418
Hccs	0.139072	0.207425	0.626428	0.053546	0.107213	0.197876	0.521762	0.264473	2.47347e-07	0.912863	0.599135	0.135935
Il21	0.289843	0.130634	3.78632	-0.226646	-0.289883	1.57754	0.877867	0.962174	2.54156e-07	0.940947	0.902033	0.0315844
Hn1l	0.0394575	0.35478	0.742768	0.0787889	0.353214	0.480937	0.91858	0.0561123	2.55136e-07	0.891784	0.0116245	0.000312776
Ripk1	0.0619792	0.298509	0.718745	0.15485	0.364953	0.57837	0.859353	0.118911	2.73942e-07	0.636036	0.00611524	2.65152e-06
Lars	0.195508	0.271026	0.987879	-0.0597742	0.454926	0.455582	0.589417	0.398996	2.74504e-07	0.940263	0.0160544	0.0168179
Rsl1d1	0.263554	0.385983	1.09096	-0.148624	0.2466	0.389911	0.467961	0.217087	3.03887e-07	0.84877	0.405597	0.0825829
Cecr2	-0.278646	0.0119133	-1.64398	0.0928897	-0.279816	-1.45134	0.665422	0.991787	3.06151e-07	0.943375	0.599093	1.77296e-07
Rnf114	0.21963	0.414748	0.770996	0.544094	0.989491	0.947872	0.359152	0.0262516	3.16895e-07	1.08416e-05	8.69806e-18	1.70384e-14
Hk3	0.223101	0.752831	1.95071	0.182729	1.14461	1.79956	0.801429	0.163145	3.29054e-07	0.903823	0.000999066	4.03392e-08
Mif	0.703042	0.604012	1.39886	0.222031	0.620883	1.16004	0.0368618	0.100912	3.30107e-07	0.813632	0.0226622	1.33917e-06
Psmd14	0.279222	0.374636	0.89417	-0.071654	0.34343	0.520239	0.292958	0.118125	3.51608e-07	0.920319	0.0641631	0.001727
Arrdc2	-0.253383	-0.54302	-1.32706	-0.240762	-0.714628	-0.911229	0.612616	0.130824	3.51608e-07	0.759399	0.00334052	0.000128154
Calcoco1	-0.271546	-0.397962	-1.05757	-0.074593	-0.54682	-0.862541	0.430767	0.178497	3.55789e-07	0.930292	0.0053912	2.27543e-06
Rtca	-0.0747446	0.0994348	0.870586	0.0156063	0.340699	0.478334	0.860761	0.831044	3.55789e-07	0.983554	0.0591359	0.00350488
Ltv1	0.14825	0.326994	0.775012	-0.0829819	0.218522	0.286876	0.613157	0.118217	3.55789e-07	0.892102	0.246062	0.0721249
Ctsf	0.426235	0.0210217	-2.31125	0.19302	-0.417537	-1.2901	0.627589	0.989298	3.58877e-07	0.915177	0.566614	0.00286515
Mettl27	0.116435	-0.115214	-1.98531	-0.0914974	-0.651802	-1.1765	0.908419	0.928157	3.75548e-07	0.954319	0.141616	0.00136284
2900052L18Rik	-0.404849	-0.106584	-2.22593	-0.29768	-1.06147	-1.30446	0.630653	0.939543	3.76769e-07	0.848994	0.0102842	0.00146489
Ppp1r9a	0.205869	-0.742441	-2.07355	0.160134	-0.534453	-1.46974	0.836056	0.210984	3.94703e-07	0.923512	0.310486	7.04448e-05
Gm43936	-0.0899861	-0.701422	-2.21825	-0.544954	-1.90656	-1.86383	0.93972	0.28774	4.18653e-07	0.448248	1.69916e-07	3.80536e-07
2610027K06Rik	-0.336975	-0.259576	-2.34749	-0.435332	-0.545616	-1.57223	0.701331	0.83277	4.28457e-07	0.707665	0.394128	0.00010476
Psen1	-0.01225	0.212245	0.540243	0.099323	0.317099	0.559471	0.969732	0.159503	4.37092e-07	0.757054	0.00115997	4.93982e-10
Rpf2	0.679738	0.655286	1.30528	-0.0994254	0.529986	0.674249	0.0304897	0.0474359	4.39897e-07	0.925224	0.047631	0.00717724
Bbs9	-0.115368	-0.463731	-0.783386	-0.0516603	-0.705354	-0.891595	0.724943	0.0152883	4.48707e-07	0.935571	2.77408e-08	4.08914e-12
S1pr2	0.0323765	0.59634	1.18664	0.220027	0.497974	0.96507	0.963038	0.0469833	4.62369e-07	0.754292	0.0379647	3.03914e-06
Nmt1	0.0397327	0.260066	0.584837	0.00630709	0.293529	0.396005	0.892712	0.0930735	4.68887e-07	0.990933	0.00831492	0.000205645
Gm43597	-0.136813	-0.264675	-1.35123	0.037949	-0.528011	-0.898364	0.833162	0.628566	4.71708e-07	0.975306	0.0579535	0.000246801
Galnt14	-0.16768	-0.244913	-2.99414	-0.162864	-0.824017	-1.51697	0.902185	0.880402	4.81554e-07	0.942814	0.209526	0.0106109
Npc2	0.261894	0.564804	1.13024	-0.0150469	0.772836	0.893739	0.504633	0.0481546	4.82415e-07	0.988014	7.39942e-05	6.8112e-06
Gtf2h1	0.211113	0.206309	0.6911	-0.0108001	0.182672	0.211502	0.318967	0.3548	5.04186e-07	0.986538	0.303324	0.163881
Vmac	0.225405	-0.221519	-1.2041	0.0400602	-0.516209	-0.68735	0.6254	0.661458	5.0508e-07	0.969786	0.0324022	0.00249045
Wars	0.139191	0.492994	1.13586	0.0489645	0.571183	1.39555	0.786266	0.105868	5.06358e-07	0.960285	0.00834404	5.13403e-14
Dmkn	1.44449	1.88111	3.56061	-0.405707	0.620926	1.32478	0.128193	0.0463505	5.52791e-07	0.881594	0.59891	0.0719906
Tcam1	-0.141226	1.49485	2.5175	0.0637678	1.55942	2.15635	0.919271	0.021485	5.74377e-07	0.978435	0.000866472	9.11446e-07
Setdb2	0.204992	0.439393	1.10002	0.746913	1.51495	1.00731	0.632341	0.155394	5.89139e-07	4.67186e-05	1.14789e-19	1.10468e-07
Adamts2	-0.205824	0.51356	1.3256	-0.371266	0.333248	0.805649	0.712462	0.17509	6.08323e-07	0.386515	0.342667	0.0012156
Tmem252	0.247609	0.787361	2.11803	-0.279119	0.303287	0.856111	0.803161	0.214836	6.20608e-07	0.865243	0.718595	0.0501114
Usp20	-0.161494	-0.489881	-0.847224	-0.076346	-0.466122	-0.483561	0.621834	0.0187252	6.2736e-07	0.91092	0.00329831	0.0027463
Fgf11	-0.352969	-0.850454	-1.58845	-0.461864	-1.48528	-1.54776	0.526268	0.0391124	6.55134e-07	0.32078	2.16703e-08	1.27278e-08
Fbln7	-0.0394096	-0.574745	-1.84017	-0.321987	-0.928293	-0.917232	0.969732	0.3124	6.63221e-07	0.752742	0.00577419	0.00708953
Gm9892	0.766455	0.504237	1.28559	-0.077836	0.530248	0.568632	0.0106	0.168132	6.98894e-07	0.942274	0.0468371	0.0293066
Il27	0.528146	1.03767	2.28595	0.450748	1.99519	2.17823	0.526346	0.106181	7.11815e-07	0.727002	1.57061e-07	2.68304e-08
Bcat1	0.0098208	1.8088	3.81498	-0.393265	2.05361	2.66914	0.995648	0.0741546	7.12846e-07	0.89708	0.00455577	0.000141706
Efhd2	0.115192	0.498345	1.06984	0.106499	0.583412	0.895529	0.821802	0.0786107	7.34276e-07	0.900903	0.00385491	2.17165e-06
Eef2k	-0.0825645	-0.554885	-1.24183	-0.168929	-0.570266	-0.67674	0.897832	0.0983789	7.76391e-07	0.85581	0.0217076	0.00497465
Slfn5	0.394008	1.15814	1.95979	1.39994	3.13031	1.97649	0.599948	0.0157109	7.90475e-07	1.71796e-05	4.82594e-26	3.74814e-09
Deaf1	0.0520451	-0.461773	-0.825285	-0.068056	-0.342175	-0.408776	0.904152	0.0254209	7.90475e-07	0.919747	0.046259	0.0121383
Dnajc2	0.132025	0.308149	0.965692	-0.114414	0.366551	0.476252	0.757505	0.314926	7.91189e-07	0.880959	0.080351	0.0128553
Cxcl12	-0.200997	-0.204937	-0.965464	-0.0184188	-0.510281	-0.805448	0.580548	0.594526	8.09656e-07	0.983092	0.00574049	2.59226e-06
Ostm1	0.123427	0.137858	0.719508	-0.106773	0.171728	0.293292	0.676161	0.654169	8.37799e-07	0.839093	0.392835	0.0504508
Ms4a3	0.705883	1.77596	4.57961	-0.778043	1.32412	1.69703	0.718058	0.180844	8.50411e-07	0.801731	0.246062	0.0811321
Ddx21	-0.218541	0.388431	1.06601	0.0895634	0.618432	0.591293	0.591534	0.220051	8.80851e-07	0.918756	0.00189246	0.0043006
Pa2g4	0.109152	0.261275	0.742057	-0.109454	0.25044	0.643111	0.734595	0.243534	8.8206e-07	0.841318	0.144145	9.64278e-07
Gm43598	-0.457667	-0.784574	-1.71941	0.0799402	-0.464838	-1.43789	0.401136	0.0977722	8.8206e-07	0.950534	0.265403	1.57691e-06
Eif2s2	0.723045	0.485934	1.23914	-0.0470442	0.500855	0.518375	0.0138494	0.173556	9.23953e-07	0.96549	0.0567377	0.0441393
Eif1a	0.538331	0.730243	1.32418	0.266167	0.420756	0.841846	0.143681	0.028487	9.39352e-07	0.720069	0.18318	0.000804092
Tmem106a	0.340399	0.528964	1.16272	0.23265	1.18092	1.42026	0.36625	0.0942859	9.39352e-07	0.72318	3.24423e-10	2.80006e-13
Ncl	0.0995078	0.389193	1.21861	-0.135101	0.523873	0.61712	0.872838	0.315354	9.53512e-07	0.891284	0.0375088	0.0107708
Gtpbp4	0.253041	0.387233	1.08627	0.126287	0.360833	0.45138	0.516488	0.237369	9.77816e-07	0.884529	0.155729	0.0463853
Ftsj3	0.0607276	0.286072	0.779785	-0.0206123	0.273415	0.398437	0.879613	0.22033	1.02937e-06	0.977334	0.124585	0.0102982
Cacybp	0.480836	0.653667	1.14421	0.0546414	0.555549	0.680693	0.127152	0.0227517	1.05477e-06	0.954396	0.014942	0.00206268
Tmem57	-0.0452969	-0.166891	-0.803603	0.0282342	-0.262481	-0.6637	0.91729	0.612011	1.07045e-06	0.96908	0.168253	4.45722e-06
Snx21	-0.0654608	-0.106779	-0.980459	-0.0468661	-0.453114	-0.58977	0.898318	0.851287	1.11104e-06	0.954319	0.0223752	0.00178154
Gm10145	0.49366	0.371847	0.894998	-0.0330831	0.371526	0.493046	0.0247567	0.14644	1.12964e-06	0.96725	0.0508629	0.00521021
Stat2	0.0593306	0.571008	1.29884	0.84904	1.54058	1.67142	0.93672	0.113631	1.22837e-06	0.000172608	8.67022e-14	1.70384e-14
Gas6	-0.260683	-0.321312	-1.39158	-0.216049	-0.896585	-0.824848	0.641107	0.551255	1.27233e-06	0.831093	0.000440435	0.00231301
Uchl5	0.344338	0.294935	0.952842	-0.0573438	0.306257	0.470907	0.2242	0.351576	1.27599e-06	0.94279	0.184717	0.0145476
Ndc1	0.150124	0.371579	1.16352	-0.0584886	0.31308	0.604385	0.780379	0.324826	1.31148e-06	0.951558	0.312947	0.00964209
Gm7327	0.0891745	0.415082	1.46822	0.0173556	0.365499	0.505393	0.910316	0.420548	1.3527e-06	0.990058	0.375448	0.121748
Cnih4	0.251105	-0.00588961	0.49301	-0.0921962	-0.00617707	0.0528293	0.0489448	0.987046	1.36315e-06	0.768261	0.991167	0.732273
Nmd3	0.488184	0.348621	0.980066	0.0775621	0.285517	0.235064	0.0548389	0.248234	1.42192e-06	0.925474	0.254758	0.330298
Grcc10	0.0710914	-0.328473	-0.766209	-0.0630322	-0.428194	-0.572888	0.856888	0.135487	1.42192e-06	0.922308	0.00385627	5.82117e-05
Col4a2	-0.412038	1.02498	1.84594	-0.087964	0.947366	1.41021	0.550464	0.0304795	1.46458e-06	0.955438	0.0096325	3.86588e-05
Pphln1	-0.00430137	0.0766398	0.540945	0.0227244	0.142571	0.206689	0.988771	0.785062	1.49443e-06	0.962064	0.335354	0.0782995
Mettl16	-0.00680825	0.239064	0.619325	0.0409897	0.252135	0.306498	0.985505	0.200108	1.49493e-06	0.938812	0.0622128	0.0151331
Teddm2	-0.0449498	0.002639	-2.16195	-0.281073	-0.569779	-1.45436	0.972002	0.999081	1.50076e-06	0.864799	0.300849	0.000400056
Mical3	-0.299637	-0.131638	-1.21338	0.0459831	-0.363195	-0.906703	0.487724	0.854613	1.50076e-06	0.966426	0.235846	6.36821e-05
Wdr12	0.469194	0.39562	1.12298	-0.0550878	0.289532	0.539408	0.137376	0.256586	1.50199e-06	0.953919	0.347871	0.0192525
Rcn1	0.105894	0.659335	1.19003	-0.0936655	0.528263	0.864816	0.861552	0.0324624	1.54477e-06	0.926146	0.0339814	0.000114422
Cmss1	0.278672	0.436399	1.14804	-0.137695	0.171492	0.558177	0.503582	0.216122	1.5637e-06	0.883746	0.708453	0.0182265
Mcmbp	-0.123758	-0.00517909	0.465692	0.0699327	0.332307	0.458391	0.445305	0.988094	1.56848e-06	0.842405	7.5874e-05	2.65655e-08
Upk1b	0.0942409	1.06482	1.96051	-0.481223	0.31973	1.08783	0.933138	0.0418999	1.56848e-06	0.562417	0.660784	0.00543018
Mapk1ip1	-0.260018	-0.703275	-1.1302	-0.195137	-0.738826	-0.807429	0.533752	0.012767	1.57085e-06	0.802668	0.000404816	0.000158405
Prox2	-0.31181	-0.443787	-0.984603	-0.00560382	-0.293889	-0.537563	0.318746	0.109306	1.57655e-06	0.995227	0.24375	0.00618255
Gm37313	-0.129147	-0.795258	-1.84844	-0.277147	-1.08924	-1.22109	0.89057	0.203177	1.60306e-06	0.827976	0.00681152	0.00053125
Zscan2	0.00471123	-0.533469	-1.04291	-0.158758	-0.708184	-0.561058	0.993628	0.0600467	1.73378e-06	0.835161	0.000212281	0.00706683
Plekhg5	-0.435928	-0.491757	-1.29132	-0.0978887	-0.862976	-0.954394	0.276477	0.207236	1.73671e-06	0.929182	0.000282166	8.64593e-05
Lipg	1.92433	0.662613	3.36632	1.95647	1.45699	3.84908	0.0221369	0.647223	1.73671e-06	0.00175786	0.0403965	4.69905e-11
Atp10a	-0.297726	1.15692	2.3258	0.368568	2.28307	2.18481	0.787003	0.0667075	1.84155e-06	0.830308	4.2595e-09	1.7143e-07
Tsr2	0.080384	0.18468	0.600406	0.0851507	0.290721	0.248027	0.774699	0.372552	1.84467e-06	0.854171	0.0189599	0.0554936
Gm6225	-0.195747	-0.326145	-1.26283	-0.271263	-0.990942	-0.933975	0.704848	0.541685	1.85598e-06	0.645707	7.13051e-05	8.43532e-05
Folh1	0.504507	1.75337	3.47775	-0.146664	2.56404	2.10745	0.748205	0.0635013	1.86802e-06	0.962364	4.28448e-05	0.00211176
Rnf167	-0.0164598	-0.483176	-1.04719	-0.167068	-0.403066	-0.54215	0.979758	0.0977722	1.89087e-06	0.828373	0.0868772	0.0109164
Ackr2	-0.471917	-1.01497	-1.82401	-0.312981	-0.84779	-0.982459	0.464872	0.0330608	1.95567e-06	0.80648	0.0256405	0.00767808
Vps26a	0.0368541	0.254015	0.676306	0.0634911	0.245803	0.16357	0.922539	0.22033	2.01643e-06	0.911356	0.118025	0.332759
Gm2061	-0.192116	0.256734	-4.9526	0.322392	-0.64616	-2.86276	0.940149	0.93179	2.03461e-06	0.930465	0.704243	0.00147955
Nuak1	-0.434151	-0.651418	-1.28082	-0.097965	-0.732625	-1.03808	0.277359	0.0597831	2.05679e-06	0.929156	0.00330025	1.22655e-05
Kcne4	-0.319652	1.85132	2.92396	-0.0736141	1.72508	2.23072	0.829315	0.0119079	2.10636e-06	0.979328	0.00231323	5.23997e-05
Lrrc29	0.15261	-0.658411	-1.50123	-0.212268	-0.459604	-0.715971	0.843217	0.127848	2.1924e-06	0.854187	0.229506	0.0222495
4930516B21Rik	-0.316713	0.0103215	-2.06702	0.0264019	-0.889492	-1.08432	0.720405	0.994893	2.1924e-06	0.988244	0.0379191	0.00887269
Gm26888	-0.811326	-0.900493	-2.5459	-0.0665565	-0.83643	-2.23699	0.283355	0.236221	2.23648e-06	0.976295	0.149373	1.06365e-06
Skap2	0.0794731	0.325931	0.871664	-0.0175845	0.287668	0.213529	0.860417	0.225831	2.23656e-06	0.982557	0.179483	0.326215
Gm26660	-0.322591	-0.848592	-1.94583	-0.366025	-1.1665	-0.916289	0.692111	0.130824	2.24985e-06	0.754293	0.00189246	0.0219098
Rab3a	-0.0173406	-0.39973	-0.97519	-0.164134	-0.588193	-0.536881	0.978982	0.172865	2.29459e-06	0.813632	0.00179935	0.00652201
Gm10705	0.478543	0.351413	0.902633	0.00951384	0.397308	0.488748	0.0418048	0.202504	2.46104e-06	0.991609	0.0411578	0.00817343
3110082I17Rik	0.307234	0.255093	1.09119	0.107654	0.205539	0.584887	0.41885	0.56523	2.46868e-06	0.906429	0.584646	0.00904625
Fos	0.185191	0.861946	1.74972	0.0188348	1.04898	1.16324	0.838823	0.0774159	2.46868e-06	0.991609	0.00209829	0.000700556
Slc25a12	-0.0778329	0.0595768	0.763771	-0.00230497	0.520716	0.502932	0.844907	0.910272	2.52248e-06	0.996745	0.000262714	0.000810323
Actr2	0.0984416	0.135384	0.860074	0.132856	0.396053	0.335121	0.818204	0.753055	2.54246e-06	0.838768	0.0296676	0.0774207
Zfp341	-0.0851319	-0.347894	-0.900126	-0.20845	-0.410761	-0.351904	0.856888	0.216616	2.59023e-06	0.633169	0.0332802	0.0752048
Smim14	0.141262	-0.246305	-0.80667	-0.0568683	-0.440257	-0.707667	0.684429	0.378725	2.61671e-06	0.935829	0.00640971	2.06544e-06
Tulp2	0.170217	-0.61679	-1.81627	-0.189041	-0.695218	-1.2096	0.850729	0.301554	2.61671e-06	0.896968	0.0873485	0.000398668
Gm7180	0.311371	0.481893	1.17398	0.117126	0.270302	0.748295	0.4607	0.184214	2.64408e-06	0.910399	0.467236	0.00172622
Trim69	0.172681	0.622	2.38457	0.144491	0.982927	0.304045	0.899635	0.53741	2.67559e-06	0.94279	0.0697014	0.66161
Snx6	0.188625	0.253418	0.947796	-0.0303473	0.1996	0.288688	0.625868	0.474095	2.6982e-06	0.973491	0.515064	0.197813
Ypel1	-0.321394	-0.948366	-1.54476	-0.126291	-0.713656	-1.08395	0.599232	0.0204468	2.75766e-06	0.923512	0.0282208	0.000238504
Cadm1	0.0142295	-0.552196	-1.15587	0.0787351	-0.270507	-0.575216	0.984087	0.0898542	3.11727e-06	0.938293	0.438419	0.0176672
Frs3	0.0144649	-0.292558	-1.55616	-0.0741796	-0.709385	-0.964956	0.987316	0.677395	3.13924e-06	0.956537	0.0322377	0.00192297
Nek8	-0.39315	-0.755432	-1.17671	-0.304803	-0.690853	-0.740493	0.298615	0.0118991	3.13924e-06	0.532488	0.00302392	0.00167113
Oxsr1	-0.0198921	0.0350462	0.453571	0.0697941	0.210782	0.252245	0.941751	0.912067	3.14207e-06	0.843217	0.0304085	0.00691882
Rbm34	0.0135574	0.0349149	0.482658	-0.0728569	0.175696	0.203538	0.96473	0.918455	3.14207e-06	0.846826	0.133619	0.0554128
Fkbp1a	0.160186	0.330215	0.751616	-0.081715	0.0776744	0.522206	0.59553	0.134843	3.17732e-06	0.89708	0.845466	0.000400137
E230016M11Rik	-0.111153	-0.237748	-1.94959	-0.17092	-0.702189	-1.10468	0.917882	0.826088	3.39885e-06	0.915347	0.116914	0.00493785
Gm45767	-0.148905	-0.523391	-1.84697	-0.0988476	-0.85457	-1.70154	0.873899	0.414459	3.41207e-06	0.9472	0.0284261	8.92115e-07
8430432A02Rik	-0.601629	-0.604921	-1.58394	-0.236464	-1.2869	-0.969243	0.182402	0.225387	3.42753e-06	0.832789	2.15769e-05	0.0027425
Gtf2f2	0.434393	0.41098	1.01971	-0.148316	0.360871	0.412509	0.144328	0.191011	3.55635e-06	0.853675	0.147504	0.0687854
Cdkn1c	0.129315	-0.731367	-1.46736	-0.0491806	-0.883821	-1.71921	0.862513	0.0870356	3.61674e-06	0.971387	0.00210614	4.55463e-11
Trmt61a	0.245665	0.471582	0.837197	0.00740629	0.433512	0.608668	0.401189	0.0389065	3.70624e-06	0.992857	0.0127435	0.000212068
Six3	-0.400216	-2.1389	-4.08584	-0.386464	-1.73512	-1.81671	0.827858	0.0461433	3.72155e-06	0.90508	0.0958547	0.046854
Ifi204	0.721885	1.07607	2.41711	1.36676	3.27524	2.91274	0.38653	0.130002	3.76858e-06	0.00375936	1.31877e-16	1.14386e-11
Pigv	-0.145582	-0.384604	-0.791411	0.0372462	-0.303617	-0.362073	0.668831	0.0876392	3.81562e-06	0.958708	0.100812	0.0343316
Atp6v1h	0.476977	0.363582	0.945861	0.209597	0.322604	0.538428	0.063465	0.220051	3.81625e-06	0.683914	0.170824	0.0058728
ENSMUSG00000115138	-0.1432	-0.657918	-2.36294	-0.19369	-1.73642	-1.18797	0.900378	0.458449	3.85316e-06	0.913492	0.000156015	0.0090224
Glrx	0.730907	0.710869	1.38959	0.00985151	0.519584	1.11762	0.0491276	0.0649236	3.86691e-06	0.994206	0.115065	2.75536e-05
Gng12	0.20803	0.368676	1.14451	0.304548	0.467436	0.94268	0.675352	0.348766	3.86691e-06	0.516021	0.0725954	1.60097e-05
1500009L16Rik	-0.0458994	0.471725	2.71008	-0.309556	-0.368794	2.77109	0.979534	0.756107	4.06232e-06	0.896968	0.782232	2.01668e-08
Gemin6	0.433944	0.663954	1.34512	-0.178737	0.339787	0.692239	0.334121	0.0839271	4.11266e-06	0.870479	0.395237	0.015377
Drc1	-0.317276	-0.458141	-2.76694	0.447483	-0.569517	-2.11126	0.811464	0.715889	4.29812e-06	0.813632	0.49345	4.71658e-05
Denr	0.262738	0.159394	0.660673	-0.105347	0.142753	0.308748	0.190401	0.556332	4.3077e-06	0.83646	0.510773	0.0316139
Tmco6	-0.122615	-0.0520882	-0.681469	-0.148131	-0.475043	-0.450331	0.681278	0.913814	4.32579e-06	0.70112	0.00026911	0.00101636
Dedd2	0.0345937	-0.161408	-0.974317	-0.0566894	-0.275502	-0.265125	0.954865	0.741672	4.75615e-06	0.946998	0.309731	0.27737
Gm5616	0.273599	0.37698	1.11117	-0.0783317	0.368841	0.463392	0.519282	0.319616	4.99539e-06	0.937452	0.19724	0.062955
Gm37397	-0.307563	0.22791	-1.86975	-0.161673	-0.609173	-1.1054	0.690758	0.818112	5.00905e-06	0.912044	0.170627	0.00298398
Gm8741	0.242582	0.39715	1.1514	-0.0690781	0.354717	0.515019	0.611623	0.307127	5.01717e-06	0.945053	0.248587	0.0430263
mt-Rnr2	1.21331	0.137951	2.33599	0.171037	0.369124	-0.746557	0.0563819	0.933855	5.03338e-06	0.934689	0.696873	0.183896
Gm9727	-0.0311131	0.338533	0.967944	0.116496	0.47048	0.556093	0.960518	0.307901	5.03338e-06	0.890703	0.0277038	0.0067953
Appl2	-0.0862494	-0.544635	-0.966767	-0.00904382	-0.61297	-0.665231	0.868018	0.0391124	5.17989e-06	0.992146	0.00133963	0.000622377
Tgfbi	0.106213	0.581323	1.27802	-0.0617188	0.523254	1.05061	0.878574	0.125446	5.19759e-06	0.957928	0.076193	2.14747e-05
Sap30	0.378974	0.487809	1.19366	0.0179085	0.842083	0.784806	0.354995	0.195379	5.32626e-06	0.98772	0.000252143	0.00123198
Tapbpl	0.0157911	0.33822	0.908621	0.256753	0.59165	0.93517	0.979237	0.249805	5.32626e-06	0.462396	0.00092575	2.76652e-08
Mypop	-0.248685	-0.59275	-1.15164	-0.143417	-0.627943	-0.548757	0.59312	0.0728308	5.32626e-06	0.881594	0.00948098	0.0289166
CT954220.1	1.03581	-1.73933	-3.97984	0.00847511	-0.861726	-2.28485	NA	0.127463	5.32626e-06	0.99686	0.401813	0.000216729
Iqcd	-0.105136	-0.832567	-2.68336	-0.476287	-0.874098	-1.79915	0.948771	0.385235	5.33127e-06	0.805612	0.218232	0.000898693
Pld5	-0.076624	-1.64852	-5.22156	-0.45106	-2.49968	-2.7454	0.978982	0.294402	5.37778e-06	0.897458	0.0100019	0.00194023
AA986860	0.154983	-0.49006	-2.01491	-0.206126	-0.477066	-0.696524	0.886774	0.548298	5.48652e-06	0.903813	0.442703	0.139254
Pdcd4	-0.214186	-0.319003	-1.02558	0.14472	-0.415592	-0.757498	0.615909	0.385469	5.49766e-06	0.864313	0.0817348	0.000210745
Grn	0.374816	0.504544	1.00035	0.325643	0.809752	1.37702	0.237489	0.0759866	5.53299e-06	0.30671	1.1711e-05	8.15915e-15
Gm6542	0.805521	0.624007	1.40282	0.21123	0.508956	0.800096	0.0292624	0.13984	5.7245e-06	0.850524	0.142948	0.00693758
Rab13	0.135522	0.35523	0.826995	-0.0887325	0.278881	0.747085	0.723527	0.171674	5.72919e-06	0.901592	0.195586	2.23774e-06
Txn1	0.738167	0.575449	1.24525	0.168221	0.562364	0.954434	0.0222849	0.118377	5.73233e-06	0.869385	0.042404	0.000107146
Utp18	0.119527	0.235187	0.62381	-0.0524128	0.196958	0.234616	0.659277	0.250479	5.75071e-06	0.924809	0.238527	0.105782
Lins1	-0.072705	0.158712	0.48992	-0.00677978	0.0874612	0.234436	0.762961	0.386151	5.75735e-06	0.988354	0.644273	0.0301884
Nkain1	-0.210941	0.528401	2.41666	-0.109452	0.74651	1.65236	0.88025	0.636257	5.77859e-06	0.962064	0.28546	0.000949749
Anxa3	0.333171	0.600159	1.56109	-0.255806	0.351228	0.669227	0.609544	0.233562	5.97303e-06	0.832323	0.488807	0.056801
Hist2h2be	-0.231279	-0.294045	-1.46026	-0.325749	-0.744106	-1.1454	0.732033	0.661588	5.97303e-06	0.687363	0.0174104	6.58978e-05
Slc15a2	0.00318431	-1.52518	-3.09916	-0.0585334	0.131771	-0.877228	0.998147	0.0871989	5.97966e-06	0.98414	0.964251	0.253412
Hsp90ab1	0.13429	0.351841	0.639523	0.0934223	0.394691	0.748585	0.615214	0.0467599	6.02611e-06	0.857577	0.00215015	1.3469e-10
AC129016.2	0.488791	0.71119	1.62768	-0.169254	0.623597	0.703225	0.396296	0.155984	6.03093e-06	0.904129	0.113932	0.0551103
Psph	0.21197	0.168136	1.05669	-0.142965	0.107321	0.478587	0.638148	0.763993	6.12471e-06	0.870365	0.855681	0.0422292
Cbwd1	0.369632	0.398105	0.924671	-0.0113308	0.399652	0.246383	0.19606	0.167236	6.15488e-06	0.990383	0.0613977	0.300072
Cd207	0.33561	0.0234471	-4.27393	0.959601	-1.78088	-4.2187	0.882473	0.994564	6.26814e-06	0.665111	0.0633227	8.23006e-08
Pwp1	0.0560753	0.309065	0.797646	-0.0646299	0.269148	0.402088	0.900421	0.231137	6.27447e-06	0.929156	0.192546	0.0204089
Gm15365	0.417573	0.258979	0.765877	-0.106339	0.153881	0.562122	0.0461673	0.354747	6.27447e-06	0.867617	0.578135	0.000276556
Fkbp5	-0.227369	0.442048	1.02103	0.0603944	0.176915	0.773821	0.58744	0.15893	6.43969e-06	0.946992	0.653892	0.000145658
Itgad	-0.0273884	-2.28118	-3.5294	-0.0306019	-0.796057	-1.33825	0.989338	0.014016	6.52472e-06	0.993178	0.487502	0.103224
Gtf3c2	-0.155809	-0.285329	-0.574274	-0.12618	-0.385025	-0.370308	0.465317	0.0889124	6.57145e-06	0.708135	0.000709761	0.00176752
Hr	-0.439617	-0.503808	-1.60871	-0.355903	-1.15689	-1.35197	0.455587	0.389011	6.61563e-06	0.696146	0.00019448	1.6406e-05
Tmem67	0.18913	0.412358	1.02981	0.455185	0.749074	0.790176	0.682774	0.211384	6.61563e-06	0.0652946	0.00016746	0.000128946
Mxi1	-0.122918	-0.303405	-1.30775	-0.227692	-0.41847	-0.907399	0.86153	0.588708	6.70655e-06	0.817973	0.229442	0.000643965
Tcp1	0.254677	0.370533	0.977729	0.0018881	0.288834	0.410664	0.491323	0.244306	6.76082e-06	0.99819	0.287743	0.0647403
Prps1	0.168353	0.400379	0.939818	0.0346934	0.207706	0.312979	0.691068	0.170021	6.9242e-06	0.969694	0.50651	0.169194
Nprl3	-0.0775624	-0.278296	-0.778414	-0.0562877	-0.344206	-0.438468	0.855466	0.290191	7.0914e-06	0.936765	0.0521865	0.00816293
Gm26809	-0.0733503	0.652509	1.87296	0.208591	0.447951	0.702565	0.950594	0.307522	7.13324e-06	0.897458	0.447282	0.110192
Cxcl11	1.17046	2.19297	3.48969	1.33952	3.39195	5.11415	0.337	0.0188241	7.13324e-06	0.167487	4.65492e-08	4.31216e-16
Gusb	-0.0111681	0.219629	0.644369	-0.136661	0.104038	0.397271	0.979237	0.325687	7.14737e-06	0.733256	0.694971	0.00320091
Selp	-0.357923	1.13059	1.72137	-0.220802	0.331688	0.380977	0.62722	0.0132122	7.16138e-06	0.881594	0.599093	0.418754
Aoah	0.34717	0.725351	2.09188	0.0477217	1.62013	1.69882	0.721036	0.318638	7.19276e-06	0.980648	4.43906e-05	3.99066e-05
Nars	0.0645786	0.297304	0.893854	0.0534338	0.380311	0.498731	0.898066	0.344057	7.19648e-06	0.946375	0.0666685	0.00912564
Ifi211	0.79829	1.24683	2.58969	0.800309	2.62776	2.26404	0.383255	0.102774	7.19648e-06	0.379372	9.48066e-09	6.75173e-06
Dppa2	0.348724	0.484853	3.18992	0.0533599	1.15541	1.89348	NA	0.815158	7.34436e-06	0.98638	0.117073	0.000628499
Gm16536	-0.157402	-0.332308	-0.981096	-0.176204	-0.488312	-0.486771	0.732618	0.331027	7.34436e-06	0.808275	0.0220556	0.0234498
Npm1	0.620277	0.716928	1.55245	-0.214602	0.564312	0.635284	0.20184	0.125404	7.39932e-06	0.867617	0.147025	0.0749904
Ddx10	0.0583	0.177463	0.885262	-0.0380917	0.315126	0.249096	0.908419	0.671149	7.6228e-06	0.963439	0.16311	0.270664
Anxa5	0.158181	0.436656	0.749621	-0.0311385	0.190012	0.229464	0.618237	0.0350552	7.6228e-06	0.965273	0.407247	0.219475
Akr1b8	0.266373	0.754927	1.23117	-0.212529	0.381912	0.490362	0.608948	0.0254702	7.83126e-06	0.823972	0.259673	0.0867924
Etv4	0.532992	0.147653	2.04644	-0.368346	0.120637	1.65727	0.506911	0.928071	7.85268e-06	0.821701	0.949328	6.02863e-05
Sec13	0.287067	0.374029	0.748213	0.00380156	0.28091	0.465614	0.232355	0.0871585	7.95542e-06	0.996015	0.12978	0.00307572
ENSMUSG00000115662	0.156623	0.764746	1.22143	0.1684	0.615528	1.02296	0.801664	0.0204252	7.95542e-06	0.867617	0.0208671	2.15742e-05
Lgmn	0.174422	0.40977	1.10397	0.00845368	0.877623	1.25426	0.738896	0.264105	8.01819e-06	0.993835	2.6045e-05	9.56413e-10
Polr3gl	0.0273168	-0.410916	-0.749393	-0.16411	-0.61196	-0.647106	0.954741	0.0556409	8.55489e-06	0.715784	1.61514e-05	1.05143e-05
5830454E08Rik	0.0326943	-0.672088	-1.14379	-0.173732	-0.823573	-0.593488	0.964064	0.0469833	8.55489e-06	0.844537	0.000303644	0.0138128
Prr14	-0.22281	-0.366166	-0.643594	-0.145176	-0.368162	-0.330881	0.304432	0.0427897	8.88043e-06	0.696555	0.00654187	0.0192713
Jup	-0.0219478	-0.171613	-1.18711	0.0423177	-0.487657	-0.362931	0.979198	0.797741	9.01284e-06	0.971633	0.0850678	0.223411
Gm5560	0.372206	0.384521	1.23036	0.1979	0.384533	0.527463	0.403387	0.397359	9.09959e-06	0.843056	0.254998	0.0626537
Pan2	-0.33177	-0.344042	-0.914238	-0.0343947	-0.41459	-0.62335	0.273166	0.25798	9.20027e-06	0.969337	0.0471781	0.00101636
Gfpt2	-0.40816	0.65661	1.75978	0.0294818	0.613521	0.962035	0.581003	0.2914	9.25279e-06	0.986726	0.186352	0.0120453
Gm13642	0.176558	0.499651	1.1252	-0.0550393	0.280284	0.437991	0.743408	0.166881	9.27217e-06	0.959625	0.436966	0.100789
Plbd1	0.0552937	-0.383399	-0.711744	-0.0344023	-0.350504	-0.566726	0.89004	0.0605688	9.84703e-06	0.959964	0.0269043	7.69852e-05
Atp5s	0.198503	-0.153703	-0.706613	-0.0604553	-0.315402	-0.736509	0.446865	0.640623	9.85647e-06	0.924809	0.0597486	7.01174e-08
Car11	0.0990186	-0.898245	-2.0551	-0.564191	-1.60817	-1.09455	0.936149	0.161202	1.00198e-05	0.473875	2.96573e-05	0.011219
Set	0.0825529	0.145798	0.677102	-0.135032	0.198006	0.412484	0.816626	0.638896	1.02327e-05	0.770996	0.308627	0.00429059
Zer1	-0.220314	-0.471005	-0.939858	0.010419	-0.43722	-0.530835	0.566148	0.0902088	1.02565e-05	0.991609	0.0407881	0.00921234
AC173210.4	1.29938	0.779946	4.89698	0.000196287	1.3217	1.42485	NA	0.775863	1.02565e-05	0.999994	0.393063	0.224518
Plac8	0.930376	1.75639	2.57423	0.157521	2.13861	2.14913	0.279141	0.0101941	1.06454e-05	0.945944	1.2057e-05	2.98758e-05
Purg	-0.0676705	-0.249659	-0.844967	-0.159059	-0.245424	-0.596857	0.886621	0.4602	1.06562e-05	0.795313	0.330543	0.000641164
Lrrc20	0.062264	-0.162985	-0.85761	-0.0690121	-0.475309	-0.451279	0.898563	0.703387	1.07049e-05	0.930229	0.0100133	0.0169509
Ppp6r2	-0.102517	-0.234226	-0.77161	0.0730594	-0.227677	-0.546984	0.795074	0.421464	1.07883e-05	0.915177	0.303324	0.000627595
Ralb	0.164033	0.397603	0.657834	-0.124432	0.20052	0.423216	0.533312	0.0308595	1.09083e-05	0.797913	0.282067	0.00239825
Prpf31	0.129272	0.299538	0.832822	-0.148526	0.267838	0.476558	0.748986	0.302297	1.13412e-05	0.817973	0.242254	0.00857478
Ablim2	-0.018218	-0.368642	-1.32957	0.0824915	-0.633004	-0.6995	0.983311	0.485101	1.15109e-05	0.944318	0.0347165	0.0166706
Tmem171	1.00755	1.76714	3.0148	0.516891	2.7016	3.83618	0.346091	0.0395953	1.15478e-05	0.830505	1.05142e-06	1.88e-11
Sh3glb2	-0.0641419	-0.378215	-0.645336	-0.135028	-0.478221	-0.30097	0.858031	0.0386732	1.15945e-05	0.75315	0.000173585	0.0411921
Ptpn12	-0.198823	0.359625	0.626864	0.0855037	0.331598	0.147562	0.379219	0.0441604	1.16173e-05	0.873983	0.0163123	0.395152
Gm45495	-0.140639	-0.394548	-0.979336	-0.113124	-0.482772	-0.668347	0.770484	0.239874	1.205e-05	0.894248	0.0311036	0.00103884
Tor3a	0.448018	0.951083	1.65423	1.08099	2.75442	1.95887	0.48271	0.0432149	1.21723e-05	0.00089049	6.01381e-23	3.20668e-10
Dio2	0.597219	1.45207	3.15232	-0.731115	0.948106	1.75778	0.686463	0.158748	1.21887e-05	0.704025	0.317793	0.0103766
Stip1	-0.0758203	0.461444	0.754799	0.00607371	0.270383	0.50117	0.857434	0.0278377	1.22333e-05	0.993835	0.170071	0.00172518
Pdcl3	0.28932	0.163529	0.598811	-0.0638212	0.0111162	0.152892	0.105093	0.505468	1.23318e-05	0.904334	0.98779	0.345721
Cep83	-0.0136679	0.360392	0.915726	-0.0906526	0.298074	0.391687	0.981873	0.240174	1.24114e-05	0.912683	0.23922	0.0674939
Serpina3i	0.259983	1.70347	2.95805	0.181987	1.93088	2.44036	0.875455	0.0433303	1.25814e-05	0.946375	0.00153402	4.63639e-05
Gm44646	-0.2923	-0.360961	-2.84307	-0.325879	-1.66668	-2.16046	0.818884	0.823808	1.25814e-05	0.865243	0.00262722	9.446e-06
Aldoa	0.136007	0.403808	0.987432	-0.0934941	0.423839	0.846291	0.787244	0.212401	1.28051e-05	0.917126	0.0726698	2.0058e-05
Spin4	0.0538838	0.570835	1.66283	0.264307	0.700342	0.448053	0.961282	0.345892	1.28196e-05	0.849363	0.0919642	0.319588
Ehf	0.0902419	-0.786998	-1.81389	-0.047553	-1.22503	-1.33918	0.936281	0.179018	1.31082e-05	0.979328	0.000956749	0.000340296
Adss	0.159859	0.289648	0.744157	-0.00281849	0.15012	0.180139	0.621334	0.246685	1.33174e-05	0.996332	0.583619	0.381908
Brpf3	-0.251416	-0.489787	-1.63908	-0.202266	-0.343096	-0.861004	0.755242	0.438665	1.33358e-05	0.890303	0.560027	0.0186888
Snu13	0.316974	0.448233	1.00443	-0.127816	0.287516	0.371645	0.38462	0.159177	1.33818e-05	0.887946	0.334519	0.129096
Neurod4	-0.159878	-2.24484	-3.19999	-0.0488567	-1.02593	-1.4013	0.918684	0.0223995	1.35521e-05	0.985906	0.168339	0.0303997
AC162801.3	0.414207	0.444579	1.39349	0.303712	0.234472	0.702897	0.42944	0.395181	1.35958e-05	0.735371	0.685679	0.0260988
Hspa4	0.0839088	0.147829	0.530417	0.0968224	0.245042	0.34279	0.745432	0.489512	1.36742e-05	0.813632	0.047026	0.00257789
Cse1l	0.297464	0.369326	1.1027	0.0085792	0.412458	0.322841	0.489387	0.360868	1.41219e-05	0.993989	0.14665	0.261922
Pnpt1	0.392815	0.596804	1.0488	0.503495	1.02671	0.620219	0.264722	0.0479305	1.41405e-05	0.0424243	1.15442e-07	0.00697086
Gm15267	0.558165	0.37269	0.845376	0.0098061	0.329596	0.56852	0.0121102	0.171247	1.4244e-05	0.991609	0.125049	0.00163937
Fbxo32	-0.302629	-0.794145	-1.31302	-0.0131537	-0.744927	-1.25413	0.585278	0.0335629	1.43402e-05	0.992146	0.00904342	1.33117e-06
Phf11a	0.811762	1.53076	2.2449	0.723647	3.20255	2.41348	0.288702	0.0122496	1.45118e-05	0.364876	1.89335e-16	2.68304e-08
Aen	0.153878	0.397443	0.670145	0.111875	0.556947	0.678783	0.591849	0.0384981	1.52378e-05	0.838286	1.81697e-05	2.39927e-07
Gng7	-0.135766	-0.984251	-1.37508	-0.28538	-0.943294	-0.497778	0.859541	0.0101628	1.56663e-05	0.754293	0.00100082	0.13862
Cep55	0.0117862	1.19507	2.78256	-0.32098	0.945139	1.75197	0.994253	0.188094	1.56736e-05	0.897259	0.213868	0.00366094
Izumo4	-0.395454	-1.14719	-1.87357	-0.385773	-1.26242	-1.19948	0.631531	0.0300226	1.56959e-05	0.765491	0.0011092	0.00305279
Cct5	0.32362	0.408827	0.859803	-0.131206	0.235939	0.451262	0.264722	0.127418	1.59833e-05	0.856692	0.370793	0.0201034
Gm7984	0.345799	0.55628	1.25129	-0.0100755	0.739615	0.793366	0.479597	0.175147	1.59833e-05	0.993835	0.00672257	0.00358718
Mmp27	0.393001	0.774608	1.89981	0.0902298	1.16347	1.23087	0.640107	0.220603	1.60331e-05	0.961495	0.00401132	0.00227916
Klf3	-0.10918	-0.314821	-0.879075	-0.00637802	-0.189219	-0.744499	0.816935	0.313645	1.62053e-05	0.994327	0.547723	3.31091e-05
Rbbp7	0.164286	0.0985662	0.575819	-0.0977913	0.140776	0.296104	0.458105	0.751305	1.65138e-05	0.834327	0.459806	0.0239444
Mx1	0.595716	1.3306	2.92337	2.13687	4.61756	3.5833	0.650347	0.152977	1.66401e-05	0.000147308	5.07675e-20	1.22439e-10
Tfcp2	-0.204859	-0.107251	-0.832104	-0.0698034	-0.250012	-0.538882	0.550689	0.834775	1.67147e-05	0.929156	0.30444	0.00277125
Gm15990	1.18779	1.09498	4.19951	0.548799	2.3492	4.33733	NA	0.554102	1.67193e-05	0.883839	0.0140082	8.94731e-07
Cmklr1	-0.334355	0.322439	1.37602	0.222954	0.921762	1.24513	0.560406	0.608041	1.70914e-05	0.846091	0.00128705	7.1761e-06
Cngb3	0.331215	1.25065	4.10084	-0.492977	4.62222	5.54338	NA	0.42789	1.72687e-05	0.922535	6.03696e-08	1.01641e-09
Ankfy1	0.0168093	0.37391	0.697286	0.438281	1.0654	0.457702	0.971888	0.0713732	1.72898e-05	0.00208617	1.27798e-18	0.00240603
Spata5	0.209059	0.245875	0.897306	-0.0560156	0.48502	0.490787	0.58613	0.514736	1.73146e-05	0.946375	0.0160995	0.0150011
Rtn4rl1	-0.0136811	-0.25533	-1.06949	-0.0386598	-0.468628	-0.632593	0.984693	0.595763	1.73246e-05	0.972002	0.0693963	0.00742647
Calm1	0.298168	0.262234	0.792625	-0.0297025	0.244008	0.360386	0.267446	0.377137	1.73246e-05	0.970468	0.287301	0.0530375
Igf2bp2	0.144737	0.477049	1.1681	0.215217	0.61412	1.1893	0.825435	0.217399	1.75597e-05	0.815919	0.0195514	2.30419e-07
Cacna1f	0.101756	0.707879	1.97798	0.199382	0.917083	1.0599	0.938668	0.365882	1.77104e-05	0.912736	0.0688755	0.0158595
Litaf	0.388079	0.766736	1.31319	0.420092	0.440636	1.24086	0.436885	0.0434516	1.77662e-05	0.384959	0.225563	2.42077e-06
Rpp14	0.167904	0.172608	0.613756	0.0669353	0.184529	0.112488	0.489291	0.497033	1.78408e-05	0.904129	0.310803	0.551306
Ppat	-0.000742614	0.395599	1.05097	0.085857	0.433858	0.379862	0.99868	0.281387	1.81584e-05	0.930465	0.0981294	0.147479
4921507P07Rik	0.151209	-0.58202	-1.48161	-0.0860304	-0.697431	-0.771158	0.85234	0.237717	1.81657e-05	0.947639	0.0465453	0.022816
Col6a3	-0.430104	0.399634	1.61826	-0.282831	0.608945	0.753486	0.50621	0.577227	1.82566e-05	0.828638	0.150183	0.0469127
Crtc1	-0.284109	-0.467368	-1.00526	0.0567961	-0.391483	-0.491657	0.466862	0.143569	1.8576e-05	0.95099	0.129101	0.0348289
A930007I19Rik	-0.270601	0.662063	1.17893	0.0885542	0.430766	0.702724	0.63059	0.080973	1.86828e-05	0.938917	0.197455	0.00820096
[truncated: 3,882 more rows]

## Sheet: Liver DE
	Ebola_D1_Lethal_vs_Mock_D1_Lethal.lfc	Ebola_D3_Lethal_vs_Mock_D3_Lethal.lfc	Ebola_D5_Lethal_vs_Mock_D5_Lethal.lfc	Ebola_D1_Tolerant_vs_Mock_D1_Tolerant.lfc	Ebola_D3_Tolerant_vs_Mock_D3_Tolerant.lfc	Ebola_D5_Tolerant_vs_Mock_D5_Tolerant.lfc	Ebola_D1_Lethal_vs_Mock_D1_Lethal.padj	Ebola_D3_Lethal_vs_Mock_D3_Lethal.padj	Ebola_D5_Lethal_vs_Mock_D5_Lethal.padj	Ebola_D1_Tolerant_vs_Mock_D1_Tolerant.padj	Ebola_D3_Tolerant_vs_Mock_D3_Tolerant.padj	Ebola_D5_Tolerant_vs_Mock_D5_Tolerant.padj
4930515G16Rik	-15.4561	-1.70829	2.94231	6.13175	-0.402623	2.4573	1.12233e-27	0.331445	0.0433888	1.01047e-08	0.840907	0.041162
Saa3	8.20068	9.60975	8.92371	2.63242	5.93829	8.82353	4.87274e-27	3.30536e-38	6.95528e-35	0.000122216	2.28641e-21	1.84142e-50
CT033781.3	23.0429	-0.077915	0.840794	-0.424226	0.031712	0.127096	2.27323e-23	0.986559	0.80027	0.921897	0.99396	0.970064
Iglj3	-17.1156	-0.648519	-0.828089	-1.0657	0.169437	-5.21502	6.61755e-22	0.827374	0.750363	0.725761	0.954537	0.000953142
Lcn2	7.47727	7.53005	8.38108	2.09833	4.99343	7.14662	1.49259e-20	3.92783e-21	1.84059e-28	0.0060775	6.07137e-14	1.01731e-30
Isg15	4.73078	3.64558	4.93322	3.53723	4.22276	4.72579	1.63916e-20	2.85741e-12	1.49793e-24	8.71173e-18	9.33505e-25	2.2542e-33
Ifi44	4.9847	4.24736	4.60109	4.06227	4.79461	5.12066	3.88339e-20	1.11654e-14	5.05996e-19	1.17633e-20	4.93576e-28	1.36702e-34
Igkv5-37	-15.4911	3.54594	-0.383458	4.4666	1.408	-4.28848	1.4113e-19	0.0623844	0.886795	0.0039051	0.493072	0.00416985
Irf7	3.31987	3.03791	3.7814	2.59496	3.87388	3.49764	1.49697e-18	1.33269e-15	1.7865e-26	1.24082e-17	8.04104e-38	1.49536e-33
Il1rn	4.80555	5.17931	7.37193	3.16396	3.90083	5.96231	2.19081e-16	1.59998e-19	2.47143e-42	3.69125e-11	1.69141e-16	2.9972e-41
Oasl2	4.59346	3.53028	5.32277	4.75	5.14651	5.83724	3.08064e-16	1.01247e-09	3.89574e-24	6.6811e-27	6.78838e-31	8.90501e-43
Ifit3b	4.54658	2.86622	3.78562	3.92306	5.12208	4.99341	3.08064e-16	1.18188e-06	7.61409e-13	7.44917e-19	3.20236e-31	3.50318e-32
Ccl2	4.57784	5.84742	7.18928	4.30824	5.35201	6.50261	1.46245e-15	4.27749e-26	2.47143e-42	3.21481e-21	1.90481e-31	1.58788e-50
Ifit3	4.30972	2.71974	3.43641	3.77532	5.011	4.85667	2.16357e-15	2.45233e-06	2.84204e-11	2.0144e-18	2.18603e-31	4.26275e-32
5430419D17Rik	18.2736	-0.723293	2.27431	0.0308185	-1.09089	-6.3182	6.82892e-15	0.85232	0.401221	0.995017	0.735501	0.00164148
Igkv4-92	-15.1013	1.51225	-3.77533	6.66075	0.806696	-4.99378	1.53749e-13	0.605572	0.0931109	0.000109777	0.779692	0.00584828
Usp18	2.95573	2.74192	3.19228	2.36678	3.30942	3.36908	2.4413e-13	9.5495e-12	1.25746e-17	1.60472e-13	9.62716e-26	8.77091e-29
Zbp1	3.39384	3.57593	4.50606	2.76615	3.64717	3.75154	3.23843e-13	5.23179e-15	5.25883e-26	8.16532e-14	1.40544e-23	9.33302e-27
Dhx58	2.55153	2.08867	2.38929	1.877	2.85243	2.64739	7.85165e-13	7.89919e-09	5.97318e-13	4.84003e-11	9.95889e-25	7.1685e-23
Saa2	7.34542	8.94772	7.4934	0.766239	7.65472	6.87383	2.70858e-12	8.48147e-19	1.15468e-14	0.615037	1.11355e-20	6.79023e-18
A630031M04Rik	22.7046	-37.253	34.6947	-1.05544	-2.0194	-1.80175	3.51401e-12	1.46571e-34	7.47066e-32	0.847853	0.640952	0.630154
Sele	5.03146	3.50776	5.86928	3.40788	3.54322	5.23964	7.45925e-12	1.59732e-06	1.06737e-18	2.71214e-08	9.24507e-10	2.27833e-22
Tgtp1	4.46975	3.333	5.7257	3.42029	4.19827	5.00939	1.30443e-11	9.32134e-07	1.49942e-21	7.40222e-11	6.85512e-16	2.89777e-24
Oas1g	3.62785	2.80215	4.27149	3.35739	4.21811	4.62095	1.44213e-11	3.39863e-07	3.40187e-18	1.16545e-15	3.07633e-24	2.91401e-31
Il18bp	2.68654	2.50873	2.76218	2.20376	2.84076	3.57976	2.32534e-11	3.64985e-10	7.78508e-14	3.5935e-12	1.0501e-19	1.4724e-33
Ifit1	3.64382	3.49789	3.03861	2.57817	4.09181	4.03144	2.32961e-11	1.03484e-10	2.17034e-09	4.78946e-09	3.52651e-22	4.62211e-23
Cmpk2	2.88155	2.1317	3.11824	2.41662	3.14857	3.15171	2.36645e-11	1.64903e-06	3.30002e-15	1.11401e-12	4.86162e-21	1.36568e-22
Rtp4	2.12931	2.09016	2.14912	1.60179	2.55498	2.57075	1.51845e-10	1.80262e-10	1.68149e-12	1.53752e-09	1.21919e-23	1.11821e-25
Apol10b	5.87573	4.03393	6.42659	4.21674	4.56071	6.30455	1.51845e-10	2.14619e-05	2.30771e-14	2.67393e-08	1.17935e-09	1.07026e-19
Oas1a	3.13232	2.7711	4.07183	3.01915	3.81349	4.15426	2.15558e-10	1.92038e-08	5.77381e-20	2.34541e-15	5.24187e-24	1.21179e-30
Igkv1-35	17.1275	4.99492	-0.572326	6.00856	-0.349675	-6.24223	2.61219e-10	0.104224	0.883622	0.0134379	0.939119	0.00711055
Saa1	6.34968	7.26313	6.51868	0.83128	5.82028	5.74824	2.81352e-10	7.35407e-14	1.36833e-12	0.547495	1.9683e-13	4.79711e-14
Tgtp2	4.04172	3.26899	5.44296	3.47242	4.20104	4.96051	3.27285e-10	5.49947e-07	5.14009e-21	4.94053e-12	4.06297e-17	1.13525e-25
Rnf213	2.2589	2.14334	2.21167	2.02822	2.96304	3.0096	3.43079e-10	1.90682e-09	1.97924e-11	4.4185e-13	4.92833e-27	3.29225e-30
Lgals3bp	1.68595	1.65925	2.12934	1.16984	2.17977	1.84222	6.37214e-10	6.65805e-10	4.46343e-18	1.01343e-07	9.8629e-26	8.89152e-20
Tlr2	3.03405	2.85531	3.97718	2.03039	3.11198	4.31092	7.83762e-10	5.16775e-09	3.07712e-19	3.82978e-07	4.32525e-16	3.543e-33
Adamts4	3.88522	4.3265	5.20825	2.50799	3.50444	4.11728	8.70018e-10	5.81036e-13	3.1281e-20	1.09307e-06	1.0299e-12	4.27399e-19
Mlkl	1.95894	2.42082	3.35381	1.86962	2.60873	3.03134	1.17642e-09	2.753e-15	5.92495e-32	5.42215e-14	1.24033e-26	9.1148e-39
Rsad2	3.40065	1.35514	4.78065	3.09903	2.34085	3.84687	1.37564e-09	0.032535	1.67507e-21	1.08405e-12	4.15364e-07	1.6873e-20
Igkv4-57-1	-7.32147	0.795178	-0.745208	4.24803	0.192512	-4.08322	2.37793e-09	0.664294	0.625136	2.76688e-05	0.922353	5.08935e-05
Cd93	2.0534	1.94071	3.68016	0.992111	1.74826	2.31604	3.04973e-09	1.3746e-08	1.50058e-33	0.000800701	1.83693e-10	1.08373e-19
Oasl1	2.80759	2.61755	3.4668	2.53058	3.69698	3.40618	3.79959e-09	2.89545e-08	4.90979e-16	6.43562e-12	1.00216e-24	1.48843e-22
Ifit1bl2	3.35146	3.6375	3.17198	2.13147	4.16928	4.02954	7.97718e-09	9.5119e-11	1.64862e-09	5.16064e-06	1.41214e-21	1.39499e-21
Wisp2	4.03721	1.65166	4.6407	2.3741	2.8111	4.26692	9.53448e-09	0.034471	1.73775e-13	4.58328e-05	9.37232e-07	1.4027e-16
Herc6	2.28695	1.93298	2.3885	1.97141	2.60298	3.15576	1.02938e-08	1.39145e-06	3.26963e-11	2.08691e-10	1.2234e-17	6.74083e-28
AW011738	2.56779	1.48708	2.42158	1.92457	2.53411	2.32357	1.37759e-08	0.00185271	3.31957e-09	7.14412e-08	3.08245e-13	5.64963e-12
Gsdma	17.544	2.30456	-0.685043	1.0465	-0.570942	-0.145447	1.56043e-08	0.606833	0.875054	0.831846	0.903771	0.973619
Ddx58	1.43928	1.21341	0.924411	0.952215	1.77793	1.55864	3.83807e-08	3.61827e-06	0.000139315	5.50821e-06	1.45334e-19	4.04975e-16
Ccl7	4.41777	6.28151	7.81613	5.2622	6.6315	7.45944	3.83807e-08	3.7619e-17	6.0209e-29	8.97888e-18	1.95727e-26	1.53914e-36
Nfkbiz	2.04762	1.64852	2.41191	1.21012	1.88486	2.08613	4.01671e-08	1.15642e-05	3.38169e-13	7.12102e-05	8.21749e-11	3.1924e-14
Klk1b22	-13.3652	0.224819	-3.35855	2.34681	-0.708199	-0.877876	4.21726e-08	0.958369	0.201142	0.409068	0.835886	0.756644
Chil1	4.55012	3.44268	7.5859	2.89143	3.60436	4.84939	8.24893e-08	5.99959e-05	2.37137e-24	2.5997e-05	9.56602e-08	8.18647e-15
Tnfaip3	2.87405	2.23948	4.55836	2.28592	2.40325	3.46033	8.5354e-08	3.52256e-05	1.89459e-22	5.21778e-08	1.26711e-08	3.87312e-19
Gm12250	2.98989	3.28864	4.6107	3.03212	4.04307	4.87119	8.5354e-08	7.6036e-10	2.69047e-21	5.86437e-13	1.82999e-22	5.85037e-35
Cxcl1	4.03061	5.10205	3.78868	1.74224	4.39166	4.49166	1.05441e-07	6.9197e-13	2.49771e-08	0.00953228	2.28866e-14	3.76919e-16
Parp14	1.95065	1.72215	2.53057	1.48256	2.51252	2.63015	1.06299e-07	2.16578e-06	4.42311e-15	2.59237e-07	4.12422e-20	1.33068e-23
Noxa1	3.51945	2.92256	3.22767	0.703486	2.56737	3.49518	1.24899e-07	9.91605e-06	5.62985e-08	0.383088	2.3985e-06	4.80264e-13
Nupr1	-5.17471	-0.385255	3.15442	1.27276	1.17369	-0.0912456	1.24899e-07	0.809984	0.00051049	0.246341	0.270572	0.948304
St6gal1	2.3841	1.16959	1.58211	0.283625	1.13937	1.62716	1.8827e-07	0.0180491	0.000163694	0.662947	0.00572693	4.40161e-06
Cd14	3.23965	4.46692	6.6174	1.36271	1.94227	5.23952	2.46352e-07	1.3071e-14	7.09023e-35	0.015345	0.000288633	1.69006e-32
Gm10309	4.99386	7.82987	7.73877	2.01126	2.21993	6.17265	2.46352e-07	1.04256e-20	1.86921e-21	0.0162232	0.00826509	3.97512e-20
Iapp	16.3764	4.12285	-18.5919	-1.6633	-1.50361	-16.4718	2.75057e-07	0.273242	3.513e-11	0.725851	0.720976	1.67511e-12
Dmbt1	-7.10965	0.257205	-0.601925	0.285055	0.857609	-4.92123	3.19477e-07	0.918624	0.730715	0.909728	0.635307	4.52098e-06
Cxcl10	3.03883	3.34081	6.03049	3.69566	4.45796	5.28195	5.79431e-07	6.68232e-09	2.04584e-31	9.99745e-17	8.46251e-24	9.22398e-36
Spats2l	2.93302	2.56542	3.87433	1.92925	3.57092	3.55441	5.92222e-07	8.9325e-06	2.81839e-14	3.41076e-05	2.27306e-16	1.86428e-17
Cfd	-6.73568	-3.02682	-4.02602	1.89385	-1.6349	-1.69297	5.93504e-07	0.0263861	0.000959085	0.149064	0.215782	0.159592
Mx1	4.36386	1.91504	4.16624	3.52017	4.27197	4.24701	5.93504e-07	0.0459513	8.08533e-08	1.9496e-07	1.5996e-10	3.47683e-11
Gm8885	-4.80453	1.32232	4.58681	0.209637	0.0924751	-0.305337	5.93504e-07	0.231534	7.47435e-08	0.905837	0.953491	0.805686
Tcirg1	1.18388	1.04088	1.49393	0.848853	1.36994	1.2844	6.58961e-07	9.0391e-06	5.83719e-13	5.41314e-06	1.22513e-14	8.51961e-14
Gbp3	2.72806	2.31041	3.93582	3.06398	3.59473	3.77928	7.15878e-07	2.29452e-05	1.23689e-16	5.77549e-14	7.59669e-19	2.19971e-22
Znfx1	1.80086	0.86529	1.70882	1.56807	2.32035	2.33716	8.55281e-07	0.0283736	1.36017e-07	2.08602e-08	8.65602e-18	2.00281e-19
Vnn3	4.09259	4.86063	2.95123	0.686665	1.80217	3.55091	9.67147e-07	6.22198e-10	9.20655e-05	0.522997	0.0188638	1.10917e-08
Gm8420	-6.31234	1.347	4.44501	-0.22091	-0.799822	0.136169	9.67147e-07	0.358309	4.26757e-05	0.925407	0.630552	0.940703
Elf3	3.73708	3.73005	4.55148	1.6972	2.97252	4.64111	1.04495e-06	4.02752e-07	7.34358e-12	0.0107976	9.37232e-07	8.2853e-18
Adar	1.53244	1.29567	1.68222	1.34876	1.84422	1.44959	1.08064e-06	3.16043e-05	9.59753e-10	1.91148e-08	2.51303e-15	3.33484e-10
Atf3	2.47265	3.10136	6.25313	2.65902	3.10363	3.95409	1.11361e-06	3.66687e-11	2.82882e-49	1.58693e-12	1.06151e-16	1.98311e-29
Trafd1	1.30407	1.09325	1.44767	1.15591	1.93832	1.68653	1.38498e-06	4.34901e-05	8.31196e-10	1.94587e-08	5.11883e-23	1.02351e-18
Tapbp	1.26143	1.35068	1.76709	1.12019	1.65404	1.80835	1.4574e-06	6.20053e-08	4.72614e-15	1.94587e-08	8.65602e-18	7.63777e-23
Redrum	-13.4845	-2.70838	-44.8848	-0.601404	-3.36356	-1.29774	1.6267e-06	0.454889	1.35955e-84	0.903349	0.22174	0.684408
Gbp6	2.41731	3.25838	3.76112	2.57226	3.46469	4.44583	1.74412e-06	2.45758e-12	3.40187e-18	6.43562e-12	4.70061e-21	4.83827e-37
Tor1aip1	0.967454	0.533844	0.970771	0.743006	1.18672	1.05911	1.74412e-06	0.0121482	4.73094e-08	2.15084e-06	2.06307e-15	3.26077e-13
Ikbke	1.5085	0.926647	1.79708	0.743514	1.45173	1.88254	1.78481e-06	0.00467421	5.63447e-11	0.00586137	1.73299e-09	4.34915e-17
BC023105	4.12416	2.55919	4.82316	3.08751	4.44298	4.60823	2.20152e-06	0.00453645	1.74447e-10	4.93589e-06	1.14352e-11	1.54923e-13
Irgm1	1.76055	1.95319	2.49747	1.56202	2.13107	2.56792	2.42982e-06	3.17362e-08	6.31037e-15	3.62891e-08	1.07826e-14	7.42576e-23
Ifi27l2b	4.24403	3.45032	5.2227	3.43925	4.45193	3.89223	2.67785e-06	0.000118537	2.36301e-11	6.67034e-07	5.36158e-11	4.27197e-09
Tnfrsf23	2.11547	1.42094	4.66414	1.03491	1.24455	1.7905	3.09748e-06	0.00193317	6.33534e-35	0.00967151	0.00148944	1.0654e-07
Igtp	1.96998	2.02365	3.70341	2.28631	2.67074	3.58352	3.25326e-06	5.56372e-07	3.16537e-25	1.52981e-13	5.02501e-18	6.73721e-35
Orm2	4.49012	4.77294	4.49738	2.26878	4.65969	4.67928	3.27373e-06	2.01108e-07	1.02294e-07	0.00551967	1.414e-10	1.80784e-11
Mx2	4.06651	1.72744	2.90522	2.67047	3.83241	3.09686	4.01418e-06	0.0750052	0.000232774	0.000130383	1.26584e-08	3.08865e-06
Bst2	1.74948	1.54503	1.64734	1.38119	2.27755	2.09278	4.67978e-06	3.52256e-05	8.80041e-07	2.47194e-06	3.08784e-16	9.73193e-15
Parp10	1.28262	0.978531	1.49685	1.01373	1.61805	1.52968	5.94117e-06	0.000527222	7.80434e-10	2.93869e-06	4.82173e-15	1.96821e-14
Mvp	1.223	1.14121	2.47247	0.805402	1.29591	1.3874	5.94117e-06	1.2463e-05	5.14357e-28	0.000157448	1.30224e-10	4.46715e-13
Isyna1	2.43451	2.55956	2.73237	0.63148	1.2714	1.45308	6.14775e-06	5.29394e-07	4.03703e-09	0.290763	0.00711592	0.000599143
Parp12	1.59252	1.30783	1.44261	1.18591	2.13456	1.99569	6.42674e-06	0.000170109	3.14308e-06	1.34923e-05	8.22919e-17	8.03807e-16
Nol3	1.91328	1.10904	2.5211	0.646687	1.32436	1.17554	6.61027e-06	0.00995504	2.61561e-12	0.131305	0.000110214	0.000390227
Ddx60	1.95808	2.01971	1.44075	1.60331	2.88842	2.87845	8.93208e-06	1.39571e-06	0.00022769	1.67209e-06	5.54039e-20	2.77095e-21
S1pr2	1.10777	1.09928	1.55968	0.253686	1.15282	1.10727	9.40964e-06	3.90686e-06	1.41319e-13	0.383297	6.17357e-10	6.67126e-10
Alpk1	3.34139	2.11251	4.07411	1.1913	2.2757	1.82734	1.01932e-05	0.00619953	3.09041e-10	0.106255	0.000271606	0.002686
Gm4841	4.28656	3.59296	5.8607	3.039	5.20579	5.4346	1.05178e-05	0.000160235	1.16255e-12	5.60509e-05	2.33286e-13	1.21165e-15
Gm11212	4.43905	3.05099	5.66324	2.92295	3.28046	4.75331	1.09121e-05	0.00270749	7.68492e-10	0.000301052	5.68272e-05	1.45087e-10
Phf11d	1.83496	2.60663	2.98722	2.29113	3.24425	3.39331	1.17544e-05	4.22531e-12	1.81546e-17	3.34808e-14	5.64666e-28	4.3941e-33
Gm8979	3.11429	2.27205	3.65399	3.44527	3.51236	3.80539	1.36086e-05	0.0014375	2.12277e-09	3.45743e-11	2.46644e-11	2.89539e-14
Eif2ak2	1.35942	1.29941	1.40212	0.866888	1.84223	1.62672	1.65815e-05	1.67394e-05	2.36605e-07	0.000498479	4.32405e-16	1.62683e-13
Irgm2	1.81688	1.18136	2.4081	1.51371	2.35045	2.67126	1.65815e-05	0.00571215	1.40441e-11	1.96807e-06	1.14058e-14	2.55026e-20
Gm43302	2.29654	3.43041	3.9431	2.62499	3.48063	4.42331	1.65815e-05	5.81036e-13	6.00909e-19	8.46843e-12	3.42995e-20	5.77598e-35
Slfn5	2.13989	1.95374	2.96056	2.00051	2.25949	2.72119	1.76658e-05	4.64965e-05	1.76587e-12	6.80557e-08	9.4867e-10	3.88207e-15
Gm4070	2.97856	2.0094	3.72514	3.15588	3.71599	3.77144	2.0226e-05	0.00428387	2.86322e-10	6.00589e-10	1.86972e-13	7.29354e-15
Ifitm2	1.54788	1.86102	1.25924	0.339908	1.24649	1.61364	2.20397e-05	2.89545e-08	7.43706e-05	0.4278	1.33134e-05	4.88556e-10
Gbp7	1.86922	2.39913	3.57844	2.33556	3.22186	3.86349	2.24418e-05	2.26319e-09	7.4487e-23	1.22635e-13	2.33695e-25	4.22812e-39
Gvin1	2.9765	2.00521	3.71797	3.14845	3.76743	3.79387	2.3315e-05	0.0045791	3.85979e-10	8.41078e-10	1.12327e-13	6.97818e-15
Gbp9	2.45123	1.74735	3.72101	2.89607	2.8832	4.25279	2.33863e-05	0.00250499	1.50449e-14	3.49475e-12	8.97513e-12	1.51782e-27
Irf9	0.93903	0.73538	0.872809	0.855923	1.11228	0.910196	2.52407e-05	0.000776228	5.67735e-06	2.36617e-07	6.76497e-12	1.19936e-08
Ggt1	-5.42797	0.0223655	2.61438	1.30707	0.720731	-1.49336	2.81825e-05	0.992371	0.0293195	0.382489	0.649657	0.210401
Igkv12-98	-7.30112	0.836705	-0.368973	5.25628	-2.6319e-05	-4.31986	3.05166e-05	0.718549	0.875972	3.34598e-05	0.999993	0.00140642
4930512H18Rik	3.75853	2.37619	1.80361	2.36618	2.94395	2.11844	3.0702e-05	0.000167133	0.00603502	6.05734e-05	4.73642e-09	2.20781e-05
Gm8989	2.99426	2.23491	3.64443	3.48734	3.35624	3.73294	3.0702e-05	0.00159746	1.78327e-09	1.37341e-11	1.60007e-10	6.22816e-14
Rhbdf2	1.29548	0.941297	2.53918	1.04561	1.36824	1.40712	3.10884e-05	0.00227435	2.50615e-23	8.38556e-06	2.49234e-09	1.30569e-10
Cxcl2	3.55852	4.49947	6.99075	2.65038	4.91088	5.83796	5.48288e-05	9.65561e-09	1.35404e-22	5.27667e-05	4.77611e-14	9.66041e-23
Gm21541	-3.84178	-2.24933	-0.927384	1.22577	-1.31854	-3.19601	6.48138e-05	0.0203843	0.343852	0.209838	0.153405	4.27606e-06
Gm13304	-3.84117	-2.24933	-0.927384	1.22551	-1.31851	-3.19594	6.48138e-05	0.0203843	0.343852	0.209876	0.153405	4.27606e-06
Ccl21b	-3.84024	-2.24813	-0.922765	1.22499	-1.31839	-3.19447	6.48138e-05	0.0204843	0.346947	0.210287	0.153509	4.32875e-06
Prtn3	3.17662	4.48049	3.74473	1.48849	1.86821	2.1606	6.48138e-05	2.07452e-10	1.86249e-08	0.0306374	0.00514185	0.000306045
Tdpoz2	28.0912	-1.23779	-1.35965	-0.321572	0.345009	-0.990598	6.50183e-05	0.917697	0.881819	0.97836	0.975655	0.912266
Igkv6-17	-5.50243	0.572342	-0.30994	3.03405	1.08949	-3.88117	6.9878e-05	0.774135	0.861003	0.00668953	0.463446	0.000127617
Ly6e	1.84532	1.27523	1.68037	1.45954	2.00834	2.17557	6.9878e-05	0.0055365	2.12679e-05	2.69812e-05	2.76489e-09	1.12295e-11
Steap4	3.11584	3.81117	2.98448	0.813966	2.70284	3.62899	7.16092e-05	8.66079e-08	7.47533e-06	0.349444	6.71407e-06	2.2658e-11
Mpeg1	1.95213	1.47638	2.31776	1.18768	2.1864	2.52677	7.21106e-05	0.00215072	1.65404e-08	0.00233401	8.76597e-10	5.3544e-14
Serpine1	3.03173	4.09582	9.37014	2.98146	3.72985	5.86747	7.22666e-05	1.90682e-09	5.19733e-52	8.6555e-08	1.25741e-11	8.1038e-31
Irak3	2.69872	1.77723	5.52662	0.98787	1.52634	2.9707	8.06304e-05	0.00874055	2.7237e-23	0.132744	0.00834676	4.05565e-10
Tifa	2.19479	2.8805	3.00176	0.241904	1.58912	2.68995	8.7806e-05	8.989e-09	7.7575e-11	0.763817	0.000385798	2.24729e-12
Gbp10	2.62718	3.03124	3.77014	2.69051	3.65863	4.74307	8.8215e-05	7.47634e-07	7.85262e-12	2.67393e-08	7.84027e-15	9.33302e-27
Zc3hav1	0.829131	0.514133	0.956386	0.68728	0.964289	1.15104	9.02731e-05	0.0155544	6.15515e-08	1.23314e-05	2.34114e-10	8.09333e-16
Slc30a2	-4.53747	0.269742	-1.24818	2.39864	0.167889	-2.62796	9.37621e-05	0.872826	0.267605	0.0072081	0.915395	0.00272853
Icam1	1.85086	1.73335	3.33452	1.4597	1.99705	2.51362	0.000104876	0.000111064	5.67192e-18	4.26256e-05	8.26345e-09	6.12098e-15
Ch25h	4.53772	2.71726	8.32867	5.28346	3.1161	4.86227	0.000105951	0.0161208	1.52029e-16	2.61609e-09	0.000668292	7.40175e-10
Parp11	1.47629	1.43588	1.97385	1.79363	2.00058	2.40431	0.000111913	5.49401e-05	3.31968e-10	2.55079e-11	8.21211e-14	2.12234e-21
Stat1	1.6835	1.65952	2.6225	2.12533	2.49983	2.88846	0.00012056	4.81955e-05	1.92962e-13	3.5935e-12	2.09964e-16	1.66539e-23
Mogat2	2.54918	1.70936	1.57085	0.646817	1.48776	3.1595	0.00012708	0.0114914	0.0073429	0.37849	0.00686478	1.04302e-12
Sostdc1	-8.1973	0.646323	-1.6587	2.42316	0.81223	-4.7659	0.000132896	0.832779	0.47173	0.28196	0.754234	0.00416985
ENSMUSG00000096873	-3.71836	-2.09842	-1.09015	1.24446	-1.29493	-3.29227	0.000133652	0.0321677	0.253653	0.199914	0.161975	1.99069e-06
ENSMUSG00000095675	-3.71794	-2.09824	-1.09348	1.24353	-1.29536	-3.28991	0.000133652	0.0321733	0.252203	0.200349	0.161868	2.03057e-06
Ccl21a	-3.82914	-2.15724	-0.951959	1.49441	-1.34489	-3.7637	0.000133652	0.0334577	0.346263	0.11019	0.16012	8.96346e-08
Ccl21c	-3.71794	-2.09842	-1.09015	1.2452	-1.29493	-3.28954	0.000133652	0.0321878	0.253756	0.199654	0.162064	2.04365e-06
Gm10591	-3.71836	-2.09801	-1.09348	1.24356	-1.29537	-3.29245	0.000133652	0.0321733	0.252162	0.200287	0.161813	1.98519e-06
Parp9	1.18384	1.20205	0.824612	0.767666	1.46708	1.56169	0.000140693	3.28665e-05	0.00215362	0.00149887	3.15667e-11	1.11777e-13
Arfgef3	-5.42632	-0.131186	2.14714	-0.00615554	-0.35022	-1.79649	0.000153978	0.947914	0.0667906	0.997987	0.831237	0.113199
P2rx1	-4.2921	-0.228683	-0.0552454	2.44772	0.0898484	-2.73722	0.000165512	0.901217	0.971284	0.0077755	0.958174	0.00144696
Tlx1	-4.92553	0.635242	-1.70362	3.84339	-0.0286124	-4.86801	0.000171608	0.725492	0.181692	6.59011e-05	0.989268	8.7342e-08
Igkv1-110	-4.5901	-0.161789	-0.426035	3.92058	0.0215091	-5.08886	0.000181459	0.938012	0.769778	1.27483e-05	0.991877	1.69106e-09
Fndc10	-2.87886	-1.0653	-0.0435226	0.245458	-1.02608	-2.14029	0.000187315	0.203081	0.966158	0.834344	0.161263	0.000229216
Col7a1	-3.93215	0.65657	-0.644848	2.34561	0.342941	-3.49019	0.000195988	0.6417	0.575073	0.00527716	0.805992	3.81695e-06
Bmper	2.16769	2.13582	4.3997	1.43902	1.64421	3.44043	0.000206943	6.42526e-05	2.28955e-21	0.00152331	0.000356059	2.706e-19
Mt2	3.99151	4.75673	7.71084	1.58281	4.84812	6.95553	0.000224427	1.01406e-06	6.66876e-19	0.114394	2.53023e-10	2.00668e-22
Nsg2	-4.83447	-0.21273	0.702355	3.05237	0.0985589	-3.71973	0.000225417	0.918366	0.623049	0.00237346	0.958621	6.03689e-05
Xaf1	2.13144	2.22434	3.04616	2.29213	2.64694	3.1841	0.000248049	3.15291e-05	9.58634e-11	2.59941e-08	9.9223e-11	1.15741e-16
Nfkbib	0.678283	0.554104	1.32818	0.418201	0.909921	1.07316	0.000270722	0.00166601	1.72418e-19	0.00423235	1.92944e-12	1.16982e-18
Enpp4	1.18691	0.703921	0.873479	0.695893	0.994417	1.42727	0.000272097	0.0304885	0.00161159	0.007614	6.62129e-05	1.00948e-10
Gm5960	3.54984	5.96578	5.93856	3.63596	6.25059	5.94295	0.000275971	1.0894e-12	1.39259e-13	5.62198e-08	4.39835e-22	1.25542e-21
Npnt	-3.61716	0.00710363	-0.0808978	2.88903	-0.030369	-2.52151	0.000277032	0.996891	0.951664	8.03843e-05	0.985953	0.000602002
H2-D1	1.1765	1.05852	1.81762	1.16094	1.492	1.88558	0.000279386	0.000501381	2.95101e-12	5.46384e-07	5.0666e-11	6.56954e-19
ENSMUSG00000095320	-3.66556	-1.99943	-1.03811	1.6205	-1.2863	-3.79878	0.000279386	0.0496627	0.292855	0.0706776	0.178874	5.14997e-08
Ifih1	1.39859	1.18853	1.16103	0.847386	1.66785	1.63144	0.000279386	0.00109319	0.000330674	0.00538452	8.92765e-10	4.67904e-10
Sox7	1.15947	0.48676	1.67862	0.0426382	0.249414	0.821779	0.000329824	0.156279	6.0768e-11	0.937471	0.483286	0.00049264
Arel1	1.29698	0.512914	0.743649	0.674411	1.12867	1.30497	0.000336919	0.192421	0.0185659	0.0250632	3.70177e-05	1.83874e-07
Gm7694	1.77433	0.9824	1.75194	0.385069	1.11282	1.77136	0.000348502	0.0497192	1.9213e-05	0.508138	0.00628363	2.53327e-07
Gm8865	1.44102	1.92963	1.25735	0.230302	1.26236	1.59321	0.000348502	5.05417e-08	0.000179861	0.658124	3.57662e-05	7.74236e-09
Mt1	3.50905	4.357	6.17351	2.01087	4.25555	6.03964	0.000387345	6.86068e-07	3.41513e-15	0.01142	8.76597e-10	4.17306e-21
Fcmr	-4.04074	-0.806328	-1.17973	3.76282	-0.35006	-4.56034	0.000398938	0.580984	0.28692	3.9027e-06	0.815204	4.04946e-09
Igha	-4.30452	-2.4567	-1.16665	2.35689	-1.0098	-4.37157	0.00039977	0.0432259	0.327761	0.0175428	0.433652	1.82083e-07
1700001L05Rik	-1.21855	-1.15848	-0.361909	-0.104082	-0.667669	-0.588733	0.000443338	0.000275701	0.266306	0.839473	0.0222274	0.0357129
Igkv4-70	-5.28682	0.805479	0.00438566	2.65419	0.487642	-3.53406	0.000449222	0.68654	0.998392	0.052505	0.798435	0.00302099
Igkc	-4.30659	0.19515	-0.127791	4.50749	0.0136185	-4.78956	0.000453004	0.923537	0.937064	1.88272e-07	0.994369	9.7289e-09
Igkv1-132	-5.51151	-0.270878	-0.219933	5.28047	-0.234564	-5.3011	0.000456765	0.913128	0.915403	1.92471e-06	0.915582	1.08997e-06
Ighv1-62	-5.80651	0.59406	-0.980198	4.66446	1.76792	-4.38725	0.000456765	0.791282	0.566123	7.00544e-05	0.234938	0.000251229
Gm17359	3.87615	3.78952	6.11122	0.83789	1.93066	4.35792	0.000460716	0.000370006	4.86005e-11	0.541935	0.0530592	1.90924e-08
Igkv8-24	-4.67144	0.431548	-0.131381	3.05062	0.819459	-4.46048	0.000466047	0.825111	0.940893	0.00318455	0.581968	1.75244e-06
D330045A20Rik	3.53639	1.61622	3.87551	1.59904	0.0301383	2.91132	0.000473154	0.0687575	1.96475e-07	0.072352	0.984587	8.98013e-06
Vcan	2.61348	4.14843	6.39592	2.77197	3.98087	4.46834	0.000495344	6.23725e-11	1.16501e-27	2.54284e-07	6.96658e-15	1.28563e-19
Gm44658	3.16521	3.08193	3.41011	0.251746	0.402319	1.48289	0.000566445	3.02527e-05	9.65985e-09	0.796961	0.608109	0.00323355
Itpk1	0.999556	0.425545	0.773589	0.623	1.28394	1.20075	0.000604606	0.167817	0.0014436	0.00604999	1.78826e-10	6.93675e-10
Serpina3f	1.9895	3.89669	4.52931	2.62742	4.3613	4.25558	0.000604606	3.84605e-16	6.12793e-24	2.48502e-11	2.53569e-30	3.18448e-31
Ermp1	0.842459	0.861938	0.425296	0.149264	0.616716	0.928618	0.000605873	0.000109531	0.0489835	0.624951	0.00142386	2.29765e-08
Igkv4-59	-4.43317	0.921781	0.158836	4.62159	0.553771	-4.36545	0.000621601	0.56896	0.924923	3.30616e-07	0.725163	9.48111e-07
Cxcl9	2.42475	3.85125	5.67387	3.94085	3.89513	6.34486	0.000714915	2.07452e-10	8.98545e-25	7.78563e-17	4.65348e-16	1.58909e-45
Cyb561	2.09431	2.29911	2.64508	-0.136732	1.14707	1.36458	0.000749903	3.61307e-05	9.57925e-08	0.887813	0.0274839	0.00308932
Ifit2	1.89287	2.76258	3.51979	3.23505	3.39728	4.28374	0.000783115	9.27385e-09	9.68535e-16	2.0144e-18	6.53447e-20	6.4975e-34
9530082P21Rik	1.71307	1.07319	1.9188	1.726	2.36222	2.38025	0.000809404	0.0306402	3.00557e-06	1.35903e-06	1.22699e-11	8.25289e-13
Mid1-ps1	1.69831	0.867773	1.66439	0.523056	1.64628	0.966986	0.000814755	0.091883	4.97757e-05	0.314225	7.11839e-06	0.0116957
Gm5431	2.42856	2.22896	3.46643	4.31461	3.49051	4.8145	0.000817666	0.000759019	1.36387e-09	1.07357e-19	8.11746e-13	4.05204e-26
9130208D14Rik	2.76024	2.32065	3.83707	3.30136	3.69375	4.36523	0.000904988	0.00254762	4.91184e-09	6.00406e-09	5.78335e-11	2.36039e-16
Igkv5-39	-4.88599	0.584421	1.36748	1.57962	-0.366432	-6.39337	0.000926081	0.774606	0.333763	0.279974	0.845849	1.93101e-11
Mid1	1.41999	0.567346	1.40843	0.60928	1.18622	0.842521	0.000926081	0.215312	4.64411e-05	0.110663	0.000241778	0.00907371
Pla2g2d	-4.16224	-1.78737	-0.32967	3.79799	-1.80829	-4.81548	0.000929872	0.169665	0.826161	1.88186e-05	0.1012	9.2311e-09
Slc11a2	1.38683	1.48556	1.3361	0.186371	0.754723	1.56322	0.000935241	7.2582e-05	8.23258e-05	0.74009	0.0317293	2.47528e-08
Cytl1	-5.56463	-2.81356	-1.33241	0.0343361	-2.05226	-2.78344	0.000965541	0.0539105	0.445052	0.989519	0.173087	0.0227319
Pdzrn3	1.7046	2.17542	2.5806	0.426677	0.865029	1.96057	0.00102619	1.39571e-06	1.91538e-10	0.460159	0.0522399	1.4331e-08
Trim21	0.93007	1.00344	1.06829	0.971868	1.39662	1.50346	0.00104672	6.42526e-05	2.26547e-06	7.5375e-07	1.49459e-13	7.33222e-17
Cd79a	-3.92946	-0.702197	-0.858906	4.01901	-0.427099	-4.80314	0.00106241	0.653849	0.474481	1.39826e-06	0.776559	1.34273e-09
Adipoq	-5.66743	-3.22454	-4.44768	0.543849	-2.15641	-1.32208	0.00109438	0.0391056	0.0023224	0.820701	0.134761	0.365502
Smpd3	2.29059	1.51469	2.66646	1.26649	1.30236	1.93681	0.00112947	0.0248877	1.92552e-06	0.0254045	0.0249743	7.76692e-05
Fosl2	1.14723	1.61989	2.90777	0.629737	1.57356	1.66995	0.00113854	6.46479e-08	1.05402e-27	0.0277993	3.92975e-11	1.59166e-13
Litaf	1.10904	1.30784	1.2934	0.20382	1.0731	1.20937	0.00113854	1.27495e-05	1.84595e-06	0.624497	1.43039e-05	1.14962e-07
Acod1	2.82428	6.64981	8.05934	3.82333	5.78308	7.11229	0.00113854	1.2364e-21	5.36069e-34	2.68989e-11	1.55313e-24	4.22812e-39
Tgm2	1.02533	1.59721	2.7984	0.702739	1.4277	1.94514	0.00113854	1.72722e-09	7.63682e-32	0.00300491	1.9881e-11	9.25793e-23
Fcer2a	-3.9477	-2.05734	-1.55824	3.90268	-2.20046	-5.01076	0.00114895	0.0887739	0.157456	3.80372e-06	0.0279702	3.50515e-10
Ighm	-3.845	0.357515	-0.350558	4.46531	0.446676	-4.4914	0.0011525	0.835986	0.796904	3.27306e-08	0.761608	1.08597e-08
Ifi47	1.37043	2.09781	2.62605	1.42864	2.22805	3.27085	0.00125165	4.47789e-09	8.2356e-16	1.13136e-06	2.04026e-15	1.2601e-35
Igkv1-117	-4.02966	0.39485	-0.344705	4.35285	0.251011	-4.7373	0.00128923	0.82656	0.813115	4.03683e-07	0.880779	1.00595e-08
Tnfrsf1a	0.820692	0.723452	1.16655	0.393345	1.03938	1.01426	0.00132107	0.00198342	4.88158e-09	0.0717017	2.49234e-09	1.46485e-09
Ighv1-61	-5.22578	2.30311	0.584632	4.41786	1.32206	-4.36997	0.00134579	0.157357	0.748515	0.000181336	0.408536	0.000144122
Igkv3-7	-5.35731	2.09632	0.515496	0.464182	1.80541	-4.46559	0.00135057	0.225313	0.787642	0.859362	0.237992	0.000238203
Dtx3l	1.07166	0.888449	0.90344	0.891839	1.61912	1.59516	0.00137727	0.00408248	0.000892907	0.00019771	3.54259e-13	1.00522e-13
Jchain	-3.87546	-0.0885654	-0.559734	4.0622	0.220817	-4.90535	0.00140732	0.963118	0.668082	1.19885e-06	0.894065	6.46587e-10
Stat2	1.01194	0.789514	0.713226	0.648651	1.49214	0.853887	0.00142042	0.00750015	0.00665556	0.00771139	1.75753e-12	0.000109318
Igkv6-25	-5.08419	1.18454	0.30254	3.07033	0.911036	-4.50336	0.00145706	0.518993	0.87665	0.0135915	0.59067	4.00778e-05
Ighg3	-4.5341	3.16174	0.397336	5.65287	1.21465	-4.57014	0.00146179	0.0183068	0.809403	3.86833e-09	0.393831	1.92419e-06
Igkv1-135	-4.01723	0.65035	-0.380636	5.57734	0.954582	-4.67225	0.0015769	0.698208	0.792304	3.27803e-11	0.468088	2.54863e-08
Ighv1-52	-4.96495	2.50958	0.919071	3.9546	1.65967	-4.45481	0.0015769	0.102293	0.570506	0.000579477	0.250894	3.98782e-05
Slc25a30	-1.41136	-0.759649	0.404966	-0.49544	-0.667269	-0.824171	0.00184162	0.0892284	0.342552	0.262436	0.0873067	0.01571
Cd19	-3.73281	-0.390861	-1.05614	4.03459	-0.332929	-4.81092	0.00188731	0.81903	0.352669	7.9749e-07	0.827192	5.97802e-10
Ighv1-53	-4.93805	1.96827	0.101923	6.29126	0.991698	-4.36201	0.00196203	0.223396	0.959545	2.4619e-09	0.550307	4.98092e-05
Ifi207	1.46541	2.28167	3.72536	1.85092	2.55294	2.69989	0.00209735	6.59539e-09	8.27816e-26	5.05681e-09	1.02577e-16	4.27141e-20
Gpr31b	4.07323	5.36479	6.41974	2.45902	3.6003	4.76612	0.00209735	4.01345e-08	7.98673e-11	0.00446096	4.19617e-06	7.69441e-11
Igkv4-63	-5.52168	0.991854	0.174327	4.34347	0.585514	-5.40641	0.00213062	0.641988	0.939212	0.000924393	0.777754	2.11509e-05
Grn	0.89399	0.881941	1.70007	0.544966	1.31136	1.31097	0.00216246	0.000671456	1.17145e-14	0.0156746	9.25092e-12	1.17445e-12
Cd79b	-3.68741	-0.942158	-1.06213	3.72561	-0.52463	-5.02036	0.00217921	0.506211	0.34763	5.78669e-06	0.710575	7.14299e-11
Igkv5-43	-4.35518	0.29143	-0.429908	2.53522	0.40266	-4.16184	0.00225969	0.88864	0.788845	0.0242517	0.817381	1.48714e-05
Lbp	2.46722	2.82534	2.27264	0.667911	2.34994	2.8802	0.0023819	5.85508e-05	0.000413933	0.441079	5.74285e-05	5.21016e-08
2310043M15Rik	3.09719	3.19112	2.39196	0.832482	2.95191	2.92319	0.0023819	0.000439449	0.003703	0.451635	5.57924e-05	1.94272e-05
Susd6	1.01205	1.17228	1.60903	0.43225	1.05949	1.55486	0.0023819	4.78731e-05	2.15981e-10	0.145897	5.91965e-06	1.06764e-13
Igkv4-68	-4.30678	1.19365	0.172247	4.60834	0.461707	-4.21052	0.0023906	0.453471	0.922813	2.03182e-06	0.787055	1.02942e-05
Igkv9-124	-4.09991	1.22639	0.46899	4.81511	0.995753	-3.4438	0.00239458	0.414786	0.754489	1.36336e-07	0.46894	0.000253473
Ighd	-3.59868	-0.665278	-1.22695	3.99746	-0.948415	-4.37215	0.0023998	0.660125	0.255436	5.66639e-07	0.424141	1.31645e-08
Igkv10-96	-4.00368	0.624282	-0.378094	3.63602	0.00223091	-4.20831	0.00240657	0.717048	0.799145	7.42116e-05	0.999193	1.51755e-06
Uba7	1.68714	1.20712	2.42581	2.1057	1.71952	1.97216	0.00241708	0.0196817	1.31183e-08	1.29222e-08	1.20709e-05	5.2187e-08
Tmem171	2.53847	4.71063	4.17715	3.28989	4.14554	5.16852	0.00243441	8.07423e-12	2.77697e-11	5.37944e-09	2.54831e-13	3.58871e-24
Ccl4	2.50629	4.33432	6.31399	4.26581	4.37657	5.11454	0.00257554	3.49433e-11	1.51675e-24	3.04055e-15	1.43322e-16	2.66442e-24
Ifnar2	0.656658	0.680801	0.445548	0.00474392	0.357262	0.770518	0.00257554	0.000380819	0.0124624	0.989392	0.047303	5.24409e-08
Colq	-4.47643	-1.62766	-1.09295	4.01658	-0.569234	-5.53539	0.00257554	0.276925	0.451149	8.50946e-05	0.734904	6.01463e-09
Tmem176b	1.29289	1.26907	1.15047	0.414931	1.12947	1.61003	0.0026399	0.000868979	0.000748869	0.339853	0.000355191	6.62153e-09
Tnfrsf22	1.48496	0.856331	3.39333	0.884316	0.494643	0.537827	0.0026399	0.0664866	1.01432e-20	0.0214419	0.276799	0.186912
2900052N01Rik	-5.48687	-3.29863	-0.13459	4.14004	-1.95033	-6.24598	0.00268372	0.0356967	0.955375	0.000758393	0.193706	1.96265e-07
Bcl6b	1.52572	0.936938	2.49461	1.16198	1.28237	2.08156	0.00269309	0.0514812	9.59719e-11	0.00172966	0.000659212	1.27417e-10
Itgad	-3.75918	-1.90417	1.39613	4.45124	-0.94029	-2.34854	0.00271741	0.122773	0.213814	1.10444e-07	0.456706	0.010423
Reg3b	-5.55626	3.62375	2.70138	0.0897255	4.37458	-1.85373	0.00274858	0.0381913	0.0898453	0.975413	0.00179346	0.240342
Mirt2	1.65921	1.98638	2.32507	0.403817	1.40021	1.48714	0.0029308	1.94319e-05	1.01746e-08	0.490462	0.000287372	2.91434e-05
Duox2	4.1917	2.49321	5.27092	3.67031	3.73508	6.43612	0.0029308	0.0496351	1.00776e-06	0.000228127	0.000213983	3.05192e-14
Rras	0.8612	0.317934	1.05708	0.492988	0.925771	1.06809	0.00297722	0.303286	2.29545e-06	0.0317866	4.48957e-06	1.03075e-08
Hp	2.68522	3.22595	2.46291	0.50284	2.38999	2.5685	0.00298667	3.28814e-05	0.000557126	0.642768	0.00030016	2.18108e-05
Cfap69	2.12963	2.08742	3.9194	0.739478	1.92072	2.95558	0.00312758	0.00107739	2.29977e-13	0.300553	0.00043574	1.24803e-10
Zc3h12a	1.70831	1.22855	2.89447	1.39775	1.14177	2.12034	0.00314413	0.0213472	3.22081e-11	0.000638056	0.0114311	1.11576e-08
Oas3	2.09086	3.58608	4.51634	3.42285	3.62262	3.93105	0.00322554	3.92187e-10	1.06242e-17	3.9878e-14	1.33529e-15	1.06978e-19
Chst1	-3.61011	0.1265	2.17223	2.93822	0.3682	-2.48858	0.00345782	0.945983	0.0321432	0.000733611	0.804012	0.00411485
Myom3	2.59116	0.624776	2.66728	0.339376	0.348013	1.22956	0.00345782	0.554615	9.9999e-05	0.769273	0.738586	0.0727662
Gm21850	16.3204	29.8546	28.8964	33.8562	2.17995	5.67907	0.00351395	2.53399e-11	5.0681e-12	1.18247e-22	0.735451	0.220168
Gsdmd	0.799006	0.679595	1.08303	0.630445	0.985873	1.27363	0.00351395	0.00571089	2.13511e-07	0.00117475	8.41945e-08	5.87959e-14
Ms4a4a	3.13887	3.13665	6.27858	4.02233	2.76287	3.82927	0.00351395	0.00066525	1.43744e-14	1.30284e-07	0.000337151	2.52969e-08
Mov10	1.14759	0.44967	0.532181	0.845149	1.46187	1.38514	0.00351395	0.276053	0.114611	0.00301383	2.70064e-08	4.35695e-08
Atp2a1	-4.04565	0.341603	-2.45263	-0.336052	0.113546	-1.39843	0.00351395	0.860873	0.027402	0.862249	0.952449	0.235188
Slc37a1	2.43346	1.2557	2.64401	0.957454	1.83899	1.73941	0.00351395	0.126361	4.28061e-05	0.215104	0.00366837	0.00325848
4930426D05Rik	-4.68575	-1.52757	-1.60763	3.79837	-1.3535	-5.66012	0.00351395	0.354653	0.276181	0.000565558	0.355123	6.61315e-08
H2-Oa	-3.62086	-0.974423	0.246257	3.52703	-0.221404	-3.82386	0.00354935	0.490439	0.864593	2.88184e-05	0.890791	2.37812e-06
Rims4	3.63976	0.0966323	2.72483	0.546534	2.50216	2.7178	0.00360026	0.959851	0.00667953	0.73652	0.0109209	0.00213142
Igkv8-19	-4.18588	0.822424	-0.079509	5.19558	0.148353	-5.26075	0.00363795	0.633465	0.963911	2.45828e-08	0.938372	6.93544e-09
Ighv1-64	-4.74179	2.28799	0.630217	4.39452	0.452378	-4.28854	0.00369537	0.141091	0.717075	7.27033e-05	0.815578	6.77056e-05
Ogfr	0.851057	0.865998	1.33896	0.808678	1.38853	1.36802	0.00373415	0.000742055	1.35565e-09	5.50261e-05	1.74013e-13	4.8395e-14
Mfap5	-4.32853	-0.93098	-0.0261201	1.62814	-0.694448	-3.20677	0.0037397	0.555439	0.98918	0.221938	0.637092	0.00107156
Pax5	-3.48731	-0.458796	-0.57605	3.84688	-0.0919815	-4.27153	0.00381331	0.778289	0.641797	1.65855e-06	0.956593	3.17368e-08
Gm5773	18.8649	-0.345321	0.776108	-0.288683	1.00723	1.28301	0.00382636	0.972161	0.922459	0.976631	0.907036	0.857285
Gm11951	1.94813	1.81703	1.38701	0.622541	0.854781	1.56114	0.00382767	0.00232527	0.0106205	0.35665	0.14285	0.00071964
Igkv4-53	-4.59974	0.806085	-0.0321744	5.35119	0.499613	-3.87458	0.00392019	0.687365	0.987877	1.26139e-06	0.792328	0.000491047
Ttn	-3.83651	-1.3415	-2.77868	1.9831	-0.643129	-3.05107	0.00392626	0.333665	0.00780673	0.0661194	0.658216	0.00109372
Tmem176a	1.21743	1.18771	0.905239	0.293728	1.06144	1.46051	0.00392626	0.00139771	0.00755198	0.531006	0.000592082	7.2723e-08
Crybb3	2.60685	4.54346	3.07023	0.435426	2.69176	3.61479	0.00423175	5.9964e-10	1.1691e-05	0.700132	2.5423e-05	3.42595e-10
Mylpf	-1.99753	-0.203276	-1.39848	0.472129	-0.707273	-0.829627	0.00425066	0.832047	0.012571	0.546229	0.258799	0.143198
Rpap3	0.724527	0.838834	0.771601	0.11237	0.626265	0.816014	0.00425233	0.000101362	7.69168e-05	0.725566	0.000739084	6.19618e-07
Cd3d	-3.35887	0.434506	2.0673	2.8026	0.413097	-1.02194	0.00427171	0.781681	0.0319784	0.000642645	0.764988	0.302545
Cd5	-3.53499	0.496399	2.39556	3.48387	0.581444	-1.50201	0.00427171	0.758935	0.0167125	2.91384e-05	0.669654	0.121173
Rab26	-4.38344	-0.379973	-0.510202	1.05379	-0.0114558	-2.55175	0.00440044	0.854182	0.765981	0.558125	0.995968	0.024565
Igkv12-44	-3.92011	1.46083	0.154661	3.44707	0.882041	-4.25208	0.00441754	0.304971	0.927121	0.000301052	0.530921	2.41366e-06
H2-Ob	-3.47834	-0.981357	-0.31253	3.8284	-0.541452	-2.37957	0.00442056	0.478667	0.820132	2.46813e-06	0.697395	0.00624354
2010300C02Rik	-2.95613	0.428391	0.505	0.88582	0.285108	-0.808485	0.00446113	0.742525	0.63645	0.415837	0.814972	0.359913
Crybg1	0.791325	0.506674	1.32747	0.797066	1.1936	1.58436	0.00472497	0.0531492	1.7914e-10	2.27674e-05	4.0307e-11	4.46317e-21
Dnah1	2.41648	2.19399	3.7316	1.83633	3.02405	2.63387	0.00486164	0.00379066	6.29626e-09	0.00243145	8.79528e-08	1.67066e-06
Actn3	-3.77669	0.57126	1.12224	-0.676325	-0.332047	-0.710508	0.00498512	0.73516	0.323799	0.661358	0.835818	0.57742
Coch	-3.62434	0.000336373	-1.26168	5.0653	-0.375065	-5.06044	0.00514573	0.999879	0.274733	1.04856e-09	0.812431	3.93906e-10
Moxd1	5.06338	-0.0431344	-3.51158	-0.458511	-0.549696	0.0510261	0.00514573	0.987919	0.0153262	0.856873	0.801939	0.982075
Arpin	1.03844	0.807581	0.81172	0.373599	0.840979	1.22491	0.00539912	0.0160143	0.00579122	0.297412	0.00233211	2.42817e-07
Comp	-3.10741	0.483185	0.722935	0.132204	0.242002	-1.49051	0.00569094	0.706587	0.500742	0.943173	0.853181	0.141285
Ighv6-6	-4.32416	1.34486	0.038394	4.02193	0.341534	-5.53361	0.00569094	0.41836	0.984326	0.000128861	0.856876	2.47528e-08
2010016I18Rik	-3.31182	-0.383753	1.52558	2.19308	0.253512	-2.09794	0.00578237	0.813121	0.134344	0.0143432	0.865941	0.0154545
Xdh	1.68612	1.12209	1.90804	1.15335	1.97389	2.21923	0.00613957	0.0476069	4.17983e-05	0.010765	1.7177e-06	7.74236e-09
Spon1	1.93124	4.21119	5.11469	2.38022	3.41128	2.92753	0.00613975	5.23179e-15	6.31793e-24	2.10953e-07	8.05028e-15	9.20251e-12
Ighv1-83	-5.32854	0.520811	0.339849	1.63078	2.58716	-3.49691	0.00617602	0.828517	0.874582	0.433602	0.0765236	0.00770599
Gm45418	2.86382	1.91717	2.48533	1.71866	3.04048	1.89682	0.00624089	0.00454965	0.0022974	0.0110334	7.12513e-08	0.00193972
Pnmal2	-2.91841	-0.906795	-0.202394	1.44787	-0.39456	-2.60229	0.00628565	0.425303	0.868041	0.117327	0.74442	0.000319414
Ighv1-84	-5.16949	0.112745	-0.906913	3.40152	1.17604	-4.10526	0.00630677	0.966134	0.627864	0.014316	0.516923	0.00149204
Cd8b1	-3.38062	0.831478	2.63146	2.7486	0.713067	-0.465373	0.0063606	0.556272	0.00657407	0.00135842	0.571893	0.692631
Sidt1	-3.2239	-0.0285875	1.1028	2.58961	0.534282	-0.822913	0.00672145	0.987248	0.294856	0.00172695	0.681705	0.422967
Cd274	1.96681	2.48092	4.45708	3.166	2.96965	3.72261	0.00672145	3.68821e-05	1.59134e-17	2.45666e-12	1.17418e-10	5.72709e-18
Dusp26	-6.11576	0.57605	-1.63914	1.71682	-1.00555	-2.65813	0.00675836	0.839615	0.463016	0.470643	0.658216	0.117859
Pigc	-0.4932	-0.315508	-0.457779	-0.18208	-0.37332	-0.23603	0.00675836	0.0598268	0.000993257	0.291844	0.005937	0.0932432
Noxo1	1.39354	-0.203814	0.936523	-0.0159343	0.23494	1.53027	0.0068971	0.764295	0.0193597	0.984385	0.684892	2.51139e-06
Fcrla	-3.33843	-0.331934	-0.552414	3.94656	-0.457814	-4.16526	0.00694513	0.843337	0.65902	8.61536e-07	0.745708	7.51229e-08
Kazald1	-2.76216	0.215912	-1.62096	1.71003	-0.824129	-3.63739	0.00705402	0.881822	0.0522852	0.0272742	0.391081	1.22052e-08
Igkv1-88	-4.862	-0.571212	-0.17295	2.13693	0.184668	-2.80135	0.00708285	0.789155	0.935463	0.151471	0.931228	0.0219655
Ifi27	2.01978	1.34495	1.83273	0.898984	1.46703	2.43544	0.00708285	0.0505508	0.0014546	0.168532	0.00926245	2.43039e-07
Nos1ap	1.86788	1.03272	1.77823	0.385277	1.58241	1.90382	0.00729167	0.120057	0.000803989	0.628536	0.00181257	2.25338e-05
Blk	-3.3428	-0.599872	-0.94648	4.02106	-0.313435	-4.82989	0.00729167	0.699418	0.406941	5.61755e-07	0.834508	2.72597e-10
Vwa1	-2.85045	0.825079	-0.11621	2.03888	0.32699	-2.4661	0.00729494	0.47307	0.927315	0.00782952	0.789759	0.00051347
Lta	-4.05001	-1.28975	1.11267	3.21062	-0.528872	-2.80217	0.00740045	0.397128	0.416625	0.00161319	0.746354	0.00522299
Gjc2	-1.61915	-1.11776	-1.55344	-0.0265857	-0.790043	-1.47315	0.00742305	0.0313092	0.000689223	0.975847	0.10001	0.00021696
Bend5	-3.50864	-0.523454	-0.0794862	3.44324	-0.152173	-4.77084	0.00751972	0.750781	0.960258	8.73009e-05	0.927917	1.15093e-08
Ighv1-14	-4.77271	1.37817	0.329443	-0.940282	2.87288	-4.42662	0.0076237	0.469893	0.870574	0.667893	0.0335752	0.000133113
Lef1	-3.26919	0.248685	0.661151	2.79605	-0.0890914	-2.46664	0.0076237	0.884046	0.5765	0.00074157	0.956593	0.00286422
Trac	-3.21309	0.945428	1.96297	3.03426	0.513946	-1.13455	0.0076237	0.472889	0.0422497	0.000172774	0.699114	0.244116
Igkv2-112	-5.33968	-0.70964	-1.09579	0.240079	0.0444936	-5.03637	0.00764965	0.766395	0.573539	0.936786	0.987656	0.00015122
Ltb	-3.13061	-0.838039	1.73207	3.51791	-0.142266	-1.81114	0.00780811	0.529728	0.0711259	4.28923e-06	0.92683	0.0350093
Ubxn11	-3.19633	-0.50804	1.9705	3.05907	0.0453916	-1.38674	0.00789996	0.738014	0.0430071	0.000156138	0.978737	0.135846
Socs1	2.21528	3.40943	5.99692	3.09716	4.02351	4.77433	0.00814409	2.8295e-07	7.55882e-24	5.05681e-09	4.82173e-15	9.98779e-23
Tdrd7	0.876715	0.439936	0.500623	0.468111	1.05123	1.02917	0.00824476	0.171746	0.0622196	0.0795458	1.7177e-06	8.10049e-07
Gas6	1.20706	0.722067	1.13592	0.405797	1.27488	0.690926	0.00826546	0.0901559	0.00107936	0.365328	4.44333e-05	0.0389274
Aqp3	-4.52157	-0.513869	0.0454157	2.49407	-0.0864936	-1.0914	0.00827959	0.799071	0.982444	0.0401705	0.967648	0.436953
Gpc3	-1.36205	-0.95603	-0.24793	0.111987	-0.756852	-0.925018	0.00836999	0.034471	0.621723	0.877257	0.0626719	0.0103294
Trbc2	-3.01813	0.546423	1.97204	2.91001	0.397256	-1.03042	0.00836999	0.701169	0.0302237	0.000135518	0.763782	0.271093
Tor3a	1.31067	1.56107	2.25077	1.96524	2.44315	1.96931	0.00839379	0.000157316	4.48151e-10	2.49805e-10	1.41925e-15	6.73967e-11
Gm43218	-5.52028	-0.103373	-0.293563	3.72436	0.591036	-4.21826	0.00840375	0.970309	0.904594	0.0105568	0.790342	0.00239627
Iglc2	-3.47113	-0.435175	-0.614128	4.64076	-0.807172	-4.86825	0.00840375	0.803558	0.638371	2.95369e-08	0.5458	1.84991e-09
Fam3c	-0.517654	-0.901772	-0.432843	-0.219764	-0.473896	-0.435025	0.00856393	4.96132e-09	0.00420463	0.210466	0.000705377	0.000989514
Igkv1-133	-3.74609	0.930621	-0.107853	5.8842	0.0123232	-5.07986	0.00858059	0.56896	0.950019	2.7538e-11	0.995179	7.74236e-09
Ighv1-7	-4.33541	0.738771	0.792564	4.12819	1.56744	-4.40533	0.00880358	0.716954	0.631025	0.000250291	0.277975	3.87725e-05
Cpne4	-5.07561	-0.174338	-3.82031	4.22672	-2.81704	-2.24948	0.00886206	0.946039	0.0138253	0.000533683	0.0427453	0.0955591
Ighv1-19	-4.32917	2.03857	0.309104	5.07818	0.0670857	-3.7697	0.00886419	0.180959	0.865448	1.80831e-06	0.976058	0.000460066
Ighv2-9-1	-5.16567	1.19758	0.410261	6.75166	0.484117	-3.12476	0.00891873	0.575764	0.85112	1.69395e-08	0.827356	0.0215044
Dpysl4	-2.62178	-0.36615	-0.868766	0.147624	-0.397302	-1.74806	0.00895661	0.729989	0.301237	0.911391	0.67524	0.00662777
Bcl3	0.859959	1.04589	1.05892	0.431116	1.17202	1.20542	0.00915031	0.000126645	1.50062e-05	0.113703	3.2256e-08	2.2769e-09
Tnni2	-3.67746	-0.0196353	-0.71045	0.501362	0.227942	-0.526114	0.00927259	0.992783	0.592878	0.779358	0.896704	0.69371
Cebpd	1.29303	2.72583	3.13384	0.871126	1.74054	2.41491	0.00929135	5.21353e-13	5.05996e-19	0.0170063	4.98513e-08	1.4646e-16
Helz2	1.13586	0.362307	0.64706	0.751852	1.54555	1.02271	0.00938126	0.444574	0.0666444	0.0200482	3.86363e-08	0.000377256
Cr2	-3.31952	-0.967248	-1.00274	4.36896	-0.0765327	-4.99206	0.00938126	0.492968	0.383132	6.64553e-08	0.965443	1.129e-10
Gdpd2	-3.57577	1.53386	-0.574685	4.31709	0.589146	-4.0584	0.00941979	0.259954	0.682891	9.41563e-07	0.694735	2.52198e-06
Scn8a	2.09973	1.32597	4.75546	1.76223	1.59016	2.47925	0.00947157	0.0662065	1.30992e-16	0.00152175	0.00649733	5.39401e-07
Sit1	-4.25073	-0.394866	1.22415	3.47866	-0.0441233	-2.16458	0.00947517	0.849106	0.398497	0.0015417	0.985186	0.060603
Fxyd2	-3.94958	-3.77299	-0.935937	2.36588	-1.08067	-2.97093	0.00952008	0.00200688	0.509633	0.0385796	0.438879	0.00562319
Fcrl1	-3.27574	-0.253462	0.60339	4.20144	-0.0516513	-3.1802	0.00952849	0.88683	0.627174	1.84008e-07	0.977058	9.86049e-05
Loxl2	1.06355	1.32794	3.39783	0.288301	1.2115	1.73387	0.0095431	8.25461e-05	1.708e-32	0.504432	1.05647e-05	1.40463e-12
Jhy	-4.44991	-0.817089	-1.64292	1.47646	-1.61884	-3.60629	0.0096957	0.678798	0.31888	0.397164	0.350501	0.00430319
Obp2a	-1.15252	-24.9573	-1.33777	0.13726	-2.44871	-1.95959	0.856554	3.83101e-42	0.561187	0.970222	0.246451	0.328543
Upp1	1.36894	3.95583	3.92956	1.39048	2.48772	3.06978	0.0139679	5.11065e-23	1.00241e-24	0.000118831	1.3209e-13	3.59486e-22
Gzmb	1.22863	6.35523	6.01004	4.17987	5.92305	5.58002	0.454886	5.06902e-20	2.10905e-19	4.40333e-13	9.02842e-26	1.44918e-24
Wfdc1	-0.95806	-2.99474	-3.22718	-0.473457	-1.07428	-1.58589	0.081523	1.0112e-16	1.50141e-21	0.270873	0.00140124	5.21016e-08
CT010462.2	-3.07097	-18.3216	-1.65091	-0.151571	-1.07221	-0.648033	0.610653	5.10292e-16	0.566675	0.971378	0.733458	0.819005
Cadm3	-0.622875	-2.32923	-1.71644	-0.493006	-0.791676	-1.41309	0.255232	8.03792e-16	4.68365e-10	0.117007	0.00451916	1.46246e-09
Gsdma2	-12.3162	-42.2713	-2.60657	1.10172	-0.387314	-0.150171	0.199373	2.6763e-15	0.719344	0.914723	0.968207	0.986119
Clec4f	-0.876883	-6.95199	-8.49094	-0.36448	-0.435787	-2.37017	0.745895	2.62114e-14	3.94726e-23	0.819992	0.750081	0.00390181
Col4a1	0.991393	2.23696	2.41377	0.729053	1.75514	1.29696	0.0131499	5.88582e-14	4.85949e-18	0.0100889	5.47623e-13	9.82304e-08
Myd88	0.555105	1.54218	1.75553	0.58114	1.28043	1.20293	0.0833929	5.8898e-14	7.09153e-20	0.00194403	1.66876e-14	1.03329e-13
Hdc	0.483401	3.48258	3.1037	0.767357	2.302	2.0573	0.72069	6.84198e-14	1.93525e-12	0.137805	3.41501e-09	6.11447e-08
Ms4a6d	1.10041	3.40783	3.86572	2.21241	3.19335	3.39925	0.170842	2.24496e-13	5.08696e-19	1.14423e-08	1.37758e-17	1.87373e-21
Ccl12	2.63678	5.97573	7.58799	5.28589	5.18737	5.51175	0.0202846	2.24496e-13	2.75004e-20	4.40333e-13	4.67519e-15	7.1767e-18
Chp2	-1.01192	-4.16945	-3.77025	-0.455529	-1.70945	-2.09898	0.419729	5.8989e-13	4.37029e-12	0.573121	0.00127237	8.78854e-06
Fam72a	0.388161	2.14463	1.00381	0.23073	0.93011	0.648172	0.640148	6.39906e-13	0.000757631	0.60908	0.000759194	0.0227912
Vipr1	-0.851311	-2.81568	-2.77798	-0.667155	-1.50767	-1.76991	0.247228	8.4851e-13	5.7617e-14	0.117728	1.37383e-05	2.70214e-08
Socs3	0.974006	2.89011	2.80397	0.320824	2.21643	1.88028	0.167222	2.29695e-12	4.40358e-13	0.591964	5.7942e-11	1.48461e-08
Car14	-0.986318	-5.36557	-4.18204	-0.405083	-1.71959	-1.4893	0.633316	3.93201e-12	1.12992e-08	0.743832	0.0256552	0.043226
Gbp2	1.20147	3.43512	4.87938	3.38978	3.83229	4.74088	0.159979	9.62536e-12	7.39673e-26	1.24082e-17	5.40268e-22	5.37138e-36
Gsdma3	10.9143	-26.7951	24.8822	1.04236	-0.556185	-0.121769	0.0646028	1.24396e-11	1.97697e-11	0.88276	0.933236	0.984158
Cyp2a4	-0.757484	-6.4074	-1.29936	0.29948	-0.319938	-0.483886	0.7948	2.05999e-11	0.215704	0.859182	0.828543	0.67805
Cd207	-1.2587	-5.71818	-5.78124	-1.05103	-3.04555	-3.07988	0.559355	5.26081e-11	1.90483e-12	0.315972	5.57924e-05	1.27053e-05
Il12rb1	-0.161792	3.28153	2.96402	1.40353	2.35601	1.65725	0.938176	1.08608e-10	6.53778e-10	0.00219041	2.57619e-08	0.000108273
Gbp5	1.75141	3.6896	4.58993	2.91932	3.85172	3.8651	0.0266796	1.08608e-10	3.19536e-18	2.60985e-10	1.54905e-17	5.286e-19
Vsig4	-0.867788	-5.50969	-8.55398	-1.10507	-2.04607	-3.12188	0.720811	1.42245e-10	3.15593e-26	0.280758	0.013878	8.82792e-06
Serpina3g	0.853257	2.86777	3.24611	1.60874	3.34833	2.71823	0.36767	3.25366e-10	1.21767e-14	2.91306e-05	4.70061e-21	7.04615e-15
Cyp2a5	0.0674527	-5.69926	0.745731	0.140087	-0.37475	-0.290569	0.988121	4.27757e-10	0.494245	0.936675	0.784247	0.808989
Mup-ps6	-1.77191	-5.98371	-5.64985	-0.645457	-2.69998	-2.81892	0.179408	6.29293e-10	9.19254e-13	0.547301	0.000113264	1.54655e-05
Ube2h	-0.17022	-0.93327	-0.905468	-0.205042	-0.53007	-0.48804	0.680307	6.55796e-10	1.11551e-10	0.245989	6.75068e-05	0.000109647
Nrep	-0.682909	-3.13072	-3.59262	-0.881246	-1.66843	-1.56656	0.600103	7.95878e-10	2.01399e-14	0.0976383	0.000251364	0.000254337
Col4a2	0.867207	1.95559	2.18161	0.592928	1.60582	0.869308	0.0646028	8.05352e-10	1.06559e-13	0.0678874	5.37217e-10	0.00159605
Cyp2b10	-0.437172	-5.86065	-2.36913	-0.221073	-2.51794	-2.58527	0.899657	1.01247e-09	0.0122393	0.900343	0.00466377	0.00153822
C5ar1	1.14546	3.21863	4.33428	1.94545	2.32636	2.91026	0.234697	1.24816e-09	3.33953e-19	1.46035e-05	1.45916e-07	1.45311e-12
Angptl6	-0.942051	-2.96078	-2.71496	-0.605826	-0.70715	-1.42557	0.332487	1.67425e-09	2.39346e-09	0.30235	0.185155	0.000570707
Prok2	2.62622	7.51365	7.96124	2.0562	6.41069	4.06641	0.243809	1.67425e-09	1.1028e-11	0.158143	3.05651e-10	0.000103374
Cryl1	-0.616254	-1.51586	-1.74552	-0.281673	-1.01214	-0.967998	0.124334	1.79216e-09	4.6377e-14	0.373121	2.15079e-06	1.98097e-06
Ifitm1	0.573327	2.29532	2.0355	0.873043	1.72789	1.20343	0.547427	2.06704e-09	1.33775e-08	0.0155496	4.85533e-08	0.000178549
Ranbp10	-0.255757	-1.4837	-0.990627	-0.0413254	-0.613348	-0.382502	0.712282	2.16237e-09	2.76341e-05	0.930696	0.00949688	0.118199
Il1r2	0.506117	5.33576	7.10413	3.14614	3.0795	2.63746	0.873538	2.38193e-09	2.39933e-17	0.000156138	0.000101512	0.000662537
Lilra5	-1.0916	-2.4521	-2.8529	-0.332621	-0.669241	-1.43509	0.0765999	3.28141e-09	9.04339e-14	0.561928	0.126408	2.44759e-05
Cyp2a21-ps	0.00252052	-5.64993	0.608536	0.143085	-0.389964	-0.314916	0.999654	3.46993e-09	0.599809	0.936526	0.778892	0.795586
Cyp8b1	-1.02321	-4.83072	-2.95022	-0.340634	-0.840402	-0.647098	0.635068	4.50278e-09	0.000181398	0.804624	0.394549	0.485563
Grem2	-0.339875	-2.88379	-1.27089	-0.285281	-0.543104	-0.643224	0.830305	5.70348e-09	0.00915236	0.706317	0.346889	0.200798
Rtn4rl2	1.60127	3.28968	4.43484	1.81523	2.71235	2.62105	0.0643849	5.92333e-09	1.15207e-16	0.000327718	9.51559e-09	1.09727e-08
6430571L13Rik	-0.726862	-2.62777	-0.801941	0.0447231	-0.529333	-0.0836165	0.438081	6.02203e-09	0.0632241	0.95672	0.265973	0.883782
Car3	-0.671654	-4.98632	-5.68623	-0.696268	-2.07394	-1.5077	0.797313	6.89454e-09	5.69851e-13	0.559677	0.0116664	0.0664065
Stfa2	0.559567	7.55549	7.25087	0.923617	5.21759	3.81	0.915019	7.37733e-09	1.74991e-09	0.668034	1.01034e-06	0.000581302
ENSMUSG00000115100	-0.411155	-2.94502	-1.75311	-0.364829	-0.628425	-0.480192	0.781306	8.97542e-09	0.000231142	0.604104	0.26065	0.369612
Paxx	-0.195603	-1.67202	-2.31784	-0.250909	-0.59957	-0.549285	0.837391	1.04565e-08	2.10449e-18	0.527846	0.0386958	0.0444569
Atp8b4	-0.0223431	2.03449	1.89517	0.323565	1.10388	1.08899	0.988887	1.06699e-08	9.36007e-09	0.498552	0.00054867	0.0002548
Bak1	0.593999	1.61271	1.9744	0.717004	1.2491	1.10308	0.258341	1.42946e-08	2.93615e-14	0.00522495	9.70731e-08	1.2424e-06
Mup-ps1	-1.69836	-5.69942	-6.03521	-0.71781	-1.70466	-1.53376	0.339734	1.43143e-08	6.33032e-12	0.55924	0.0579799	0.071829
Ccl3	2.24571	3.90385	6.37404	3.71725	3.66883	5.0324	0.0153049	1.5125e-08	1.95549e-22	1.9701e-10	6.59673e-11	1.57822e-21
B430219N15Rik	-2.43867	-4.41005	-4.02094	-1.50301	-1.59658	-0.640062	0.0127024	1.64332e-08	1.57938e-08	0.0497763	0.0396081	0.462029
Cib3	-0.866237	-4.71385	-3.59626	-0.947163	-1.99588	-0.934236	0.70004	2.00289e-08	3.6932e-06	0.348761	0.0107778	0.276344
Hao2	-2.04551	-6.92357	-7.58366	-0.55926	-0.736073	-2.11677	0.420475	2.00836e-08	2.32708e-10	0.772018	0.655865	0.0689356
Gm13773	-1.61417	-6.24613	-6.54523	0.263165	-2.88583	-3.2121	0.453365	2.28345e-08	1.81318e-11	0.87837	0.00114907	7.17874e-05
Ephx1	-0.434202	-2.60845	-1.27047	-0.111506	-0.603202	-0.191917	0.74561	2.34466e-08	0.00542828	0.896641	0.246766	0.741703
Inhbb	1.05981	2.42538	3.15854	0.851213	1.81288	1.78139	0.126755	2.69713e-08	1.73879e-15	0.0493921	6.83782e-07	2.54892e-07
Rab20	0.211189	1.00457	1.52806	0.308229	0.782297	1.17589	0.663235	2.78343e-08	6.79275e-21	0.106212	1.85981e-07	4.23508e-18
Mup-ps13	-1.74893	-5.95625	-5.89631	-0.408007	-1.7508	-2.18358	0.448467	2.81946e-08	1.51811e-09	0.816328	0.107475	0.0209849
Mup-ps4	-2.09844	-5.76113	-6.04031	-0.669438	-2.85503	-2.78778	0.230172	2.827e-08	1.13302e-10	0.636294	0.00144289	0.000799186
Vnn1	1.38276	4.22547	-0.0470971	-0.134556	0.486469	0.865086	0.387496	4.37515e-08	0.967536	0.926027	0.640758	0.278793
1200007C13Rik	2.07541	3.94264	4.90409	1.1668	2.14401	3.20696	0.0281837	4.41183e-08	8.88598e-15	0.119111	0.00084124	1.75746e-09
Lilr4b	0.815423	3.10634	3.94878	2.45291	3.10423	3.07744	0.559982	4.41183e-08	1.71909e-14	8.53428e-08	4.47151e-12	9.59514e-13
Gm26526	-0.104681	-0.874473	-0.913462	-0.232508	-0.43927	-0.518161	0.842774	5.48086e-08	5.57315e-10	0.192404	0.00297386	8.67199e-05
Mmp8	1.69448	5.01342	7.85919	2.73581	2.83845	1.96641	0.377087	5.65298e-08	1.95717e-20	0.000836466	0.00054867	0.0184362
AC159886.3	-0.560907	-8.91044	-7.73333	0.669184	-1.16134	-1.10541	0.919622	6.1602e-08	2.19976e-07	0.784428	0.545927	0.511249
Ifi204	1.05843	2.79017	3.32966	1.95874	2.69161	2.42469	0.266013	6.16815e-08	1.21747e-12	3.33106e-06	4.67003e-11	1.14407e-09
Lrrc29	-0.254954	-1.36738	-1.1674	0.105675	-0.597698	-0.109106	0.714874	6.16815e-08	8.80117e-07	0.797989	0.0119109	0.72472
Nrg1	1.04224	2.78863	5.67815	2.24907	1.57879	2.24848	0.295752	6.46479e-08	5.02674e-35	1.80388e-07	0.000858147	2.66546e-08
4930430E12Rik	2.59978	5.15737	7.65977	1.34585	1.88015	2.78596	0.0678905	6.52653e-08	1.19772e-14	0.173275	0.0318416	0.000177801
Junb	0.915824	1.85468	2.98486	0.496081	1.40927	1.92117	0.067306	6.95444e-08	2.7966e-22	0.193427	7.7321e-07	1.3289e-13
Gbp4	1.34396	3.22077	3.51233	2.84893	3.68115	3.6355	0.179408	7.00738e-08	1.28235e-10	1.84993e-09	2.16689e-15	4.04975e-16
Ckap4	1.15161	2.47603	3.42283	0.988007	1.69024	1.03421	0.104215	7.58089e-08	1.93605e-16	0.0238843	1.66561e-05	0.0115707
Macrod1	-0.512516	-2.27684	-3.38325	-0.33325	-0.920223	-1.23816	0.64376	8.21584e-08	6.80851e-19	0.568225	0.0247531	0.000455234
Wars	0.232442	1.72011	1.82172	0.796146	1.38057	1.24323	0.813684	8.21584e-08	5.37413e-10	0.00563194	1.48661e-07	1.01039e-06
Slfn4	2.298	4.11349	5.73137	4.07318	4.14929	4.46348	0.0266796	8.66079e-08	1.98947e-16	1.38157e-11	7.88685e-12	1.30306e-14
Cyp4a10	0.0675081	-5.29264	-4.11125	-0.181455	-2.28873	-1.16776	0.988709	8.86964e-08	8.84188e-06	0.923171	0.0150619	0.24878
Il1f9	0.831808	4.3406	6.68668	2.25212	3.23212	3.36721	0.717208	9.27924e-08	4.24368e-17	0.00279422	1.81829e-06	2.45825e-07
Dusp4	0.897489	2.42723	2.90548	0.430712	1.91657	0.855889	0.312657	1.2169e-07	2.65392e-12	0.474094	4.49213e-07	0.0442393
Hcn3	-0.886097	-3.7935	-1.64996	-0.281704	-2.40258	-2.61746	0.632931	1.21989e-07	0.0196544	0.812429	0.00010783	4.40253e-06
Plod3	0.161681	0.806306	1.00813	0.25086	0.675593	0.519578	0.694964	1.23866e-07	2.70947e-13	0.115319	5.20049e-08	2.43314e-05
Slc6a16	-1.31353	-5.43386	-5.2687	-0.669074	-1.61382	-2.86274	0.489155	1.293e-07	2.17141e-08	0.550063	0.0529635	4.84271e-05
Cxcl5	2.28466	4.41826	4.12952	1.27096	4.08425	3.9236	0.0640972	1.29433e-07	1.74122e-07	0.180216	9.31516e-10	1.68955e-09
Zbtb32	-0.416304	2.32442	0.972791	0.406494	1.78084	0.425299	0.74561	1.38058e-07	0.0290365	0.491395	1.29903e-06	0.369596
Batf2	1.16137	3.21464	4.81937	2.87599	3.96996	4.04172	0.348578	1.41557e-07	4.71549e-18	5.92236e-09	6.43996e-17	6.58629e-19
Pdk1	-0.52769	-2.01527	-2.47335	-0.407956	-1.01398	-1.44805	0.579847	1.45669e-07	9.84179e-13	0.392673	0.00403929	1.86797e-06
Arhgef9	-0.333294	-1.84048	-2.53724	-0.219551	-0.73565	-1.3395	0.728945	1.5648e-07	1.62909e-15	0.662947	0.0284852	1.1863e-06
Gm43668	-0.284351	-1.20625	-0.943928	-0.437134	-0.791941	-0.584258	0.633633	1.58647e-07	9.32004e-06	0.0584524	9.84098e-05	0.00397386
Slc15a3	0.904713	2.02046	3.20304	1.3499	2.16023	1.94608	0.146118	1.58647e-07	1.39494e-20	2.10284e-05	7.74341e-13	3.29928e-11
Mxi1	-0.34596	-1.01713	-1.03117	-0.319775	-1.13946	-1.02733	0.396276	1.77701e-07	7.5239e-09	0.115464	6.10674e-14	4.16353e-12
Irf1	0.688986	1.65569	2.23201	1.36358	1.89331	2.24489	0.206929	1.77701e-07	5.2131e-15	7.47667e-08	1.28405e-14	4.89002e-22
Plau	1.34422	2.24161	3.90696	1.89193	2.1315	2.21008	0.0177474	1.91057e-07	2.75882e-24	4.97779e-08	5.13795e-10	1.40413e-11
Il10	0.0271599	4.69579	4.74582	1.10807	3.39985	2.45379	0.995405	2.04901e-07	1.74143e-07	0.32281	1.86961e-05	0.00225717
Usb1	0.306512	0.895776	1.42017	0.568684	0.918042	0.94404	0.400326	2.13792e-07	3.1861e-20	8.16174e-05	1.56567e-11	4.05902e-13
Chrna2	-1.49455	-2.9043	-2.9827	-0.289455	-1.18493	-1.62795	0.0586577	2.32439e-07	4.73344e-09	0.733052	0.0263024	0.000380067
2810030D12Rik	-0.17725	-2.02714	-1.67638	-0.281377	-1.17324	-0.463137	0.897194	2.35343e-07	5.11879e-06	0.60239	0.000601294	0.239561
Asb4	0.355281	1.84044	2.341	0.339694	1.78542	1.34392	0.729427	2.46721e-07	3.76217e-13	0.497076	3.43672e-09	5.96076e-06
Mgll	-0.672713	-2.15943	-2.40134	-0.296191	-1.24327	-1.25564	0.475955	2.48363e-07	2.65412e-10	0.616608	0.000871037	0.000269274
Ntm	-0.556707	-1.80278	-1.54733	-0.33321	-1.33306	-1.14385	0.478393	2.80606e-07	1.96286e-06	0.451635	6.45707e-06	6.37568e-05
Slc34a2	-0.21569	-4.58554	-2.21569	-0.858241	0.194681	0.190147	0.951754	2.93111e-07	0.0107401	0.452234	0.890742	0.874338
Cyp2c53-ps	-0.97612	-5.26217	-5.3399	-0.671768	-1.81503	-2.73161	0.718396	2.9454e-07	1.33775e-08	0.62972	0.0650284	0.000992126
Lrrc56	-0.0706198	-1.11496	-1.36553	-0.113399	-0.489171	-0.345602	0.933554	2.9454e-07	7.18266e-12	0.733018	0.0175907	0.095315
1810046K07Rik	0.123149	-2.72791	-2.96372	-0.0641078	-0.97543	-1.2601	0.952894	3.03356e-07	1.25382e-09	0.95005	0.0624366	0.0057201
Efhd2	0.300857	1.27393	2.65776	0.640222	0.87689	1.02994	0.641852	3.14346e-07	6.03796e-34	0.00339544	3.65902e-05	1.09434e-07
Morn1	-0.345011	-1.12142	-0.739798	-0.148322	-0.319052	-0.423242	0.490136	3.17211e-07	0.000343546	0.629905	0.169079	0.034839
Adamts9	1.13868	1.96963	3.44576	0.70447	1.48545	1.56723	0.0287395	3.17692e-07	1.0645e-23	0.0699979	4.1771e-06	2.11698e-07
Psme2	0.380932	1.00864	0.792759	0.474924	0.857542	1.16357	0.314776	3.38447e-07	1.69579e-05	0.00746853	8.98069e-08	2.59693e-15
Sdf2l1	0.590629	1.81074	1.0948	0.0842864	0.688173	0.447338	0.445971	3.42287e-07	0.0011926	0.895993	0.0499656	0.210102
Etnppl	-1.17888	-4.36668	-4.55816	-1.09149	-2.38203	-1.35099	0.576745	3.44847e-07	5.17771e-09	0.270085	0.00212021	0.0994959
Exosc3	0.0608219	0.711859	0.593743	0.138625	0.384403	0.100622	0.905633	3.66895e-07	5.47896e-06	0.444493	0.00264489	0.523511
Fech	-0.115121	-1.25689	-1.24759	-0.197758	-0.969926	-0.521291	0.895213	3.70332e-07	3.56427e-08	0.556859	2.2537e-06	0.0180379
2010005H15Rik	1.07639	5.55701	6.3515	1.71935	3.78073	3.25016	0.763333	3.72471e-07	1.65307e-10	0.178345	2.57315e-06	0.000389818
Gm44421	0.0289254	-3.38346	-1.66694	0.23949	-0.599887	-0.188696	0.991825	3.9191e-07	0.0063288	0.818436	0.426025	0.814825
Oxld1	-0.459952	-1.5092	-1.62447	-0.240089	-0.670495	-0.530299	0.500405	4.02752e-07	1.97824e-09	0.550031	0.0174308	0.0545928
Hsf4	-0.0461496	-1.5399	-0.781834	-0.232033	-0.31951	-0.480495	0.972126	4.24322e-07	0.00749709	0.57731	0.363385	0.0971648
Gm15912	-1.0681	-2.47674	-1.09621	-0.170759	-1.19771	-1.25344	0.204354	4.41369e-07	0.031585	0.831616	0.00812067	0.00490407
Clec4e	2.27872	4.06513	7.80173	3.88501	3.49735	5.38286	0.0456728	4.66722e-07	1.53604e-25	3.10072e-09	8.98069e-08	3.95802e-19
Fcgr4	0.0509571	2.28417	2.82793	1.40858	2.60127	2.12898	0.980245	5.18984e-07	5.67089e-12	0.000224615	1.71626e-13	1.00318e-09
Mup-ps22	-0.766138	-4.04303	-4.50592	-0.638679	-2.23261	-1.34798	0.728236	5.29394e-07	6.39844e-10	0.556859	0.00204425	0.0733942
Gm15348	2.13025	4.49659	2.33142	1.56852	3.82615	3.36069	0.120291	5.4237e-07	0.00645691	0.0751314	1.36842e-07	1.06018e-06
Ly6i	1.775	4.33621	7.41906	5.06275	5.80972	5.06935	0.277234	5.46618e-07	3.22674e-19	4.46651e-12	1.3264e-17	1.7654e-14
Ctsc	0.489692	1.27589	1.09249	-0.0200915	0.83223	1.12406	0.314569	5.50845e-07	3.61176e-06	0.96737	0.000166644	1.01833e-08
Acaa1b	-0.64386	-3.05725	-3.24842	-0.480434	-1.3772	-1.83954	0.693189	5.67997e-07	5.10245e-09	0.564365	0.0175907	0.000240328
Notumos	-0.986839	-3.54757	-2.72194	-0.427335	-1.00929	-1.80473	0.552728	5.70861e-07	2.24626e-05	0.666511	0.16788	0.00191757
Atp10a	1.63485	2.71228	3.99184	2.33747	2.63761	2.61392	0.0262927	6.16568e-07	8.13847e-16	1.46249e-07	1.17936e-09	3.87827e-10
Gpnmb	2.25105	3.64673	7.72718	4.47804	3.67993	4.05609	0.0199309	6.17389e-07	1.11603e-32	2.17974e-15	2.62686e-10	1.01443e-13
Apol6	-0.325251	3.74275	1.76392	0.712703	3.70846	1.89476	0.912291	6.90677e-07	0.0219974	0.487117	6.68592e-10	0.00382242
Mmp12	1.85987	4.03298	4.83675	3.38929	2.04208	0.948621	0.159638	7.04729e-07	4.32773e-11	2.20406e-07	0.0064819	0.250896
Col24a1	-0.813865	-3.6856	-1.25997	-0.762027	-1.5187	-1.08792	0.552728	7.17753e-07	0.0225912	0.238144	0.00672162	0.0513317
Mmp13	0.806477	3.78701	3.34346	1.9372	3.73519	2.36892	0.693546	7.47634e-07	2.05909e-06	0.00549352	5.63266e-10	0.00023241
Rwdd3	-0.281282	-1.27858	-1.63323	-0.36057	-0.795282	-0.415587	0.680994	8.27952e-07	2.51435e-12	0.208831	0.000515377	0.091914
Fcgr1	0.678314	2.21702	3.58394	1.62611	2.80513	2.76583	0.521332	8.28077e-07	2.93002e-19	9.10937e-06	4.21521e-16	9.06396e-17
Tubb6	0.403718	1.55973	3.58143	0.546871	0.937261	0.997228	0.615524	8.61224e-07	2.65911e-38	0.0873573	0.000861368	0.000103001
Igfbp5	-0.132481	-1.77102	-1.31004	0.0673431	-0.76395	-1.30265	0.919764	8.62877e-07	9.75465e-05	0.920327	0.0267154	4.51054e-06
Cyp2c37	-0.984054	-4.42115	-4.19918	-0.914627	-1.65192	-2.09539	0.679369	8.76022e-07	3.44003e-07	0.415425	0.0646599	0.00705363
Gm15408	-0.574327	-2.55602	-2.5054	0.180426	-1.05634	-0.693822	0.669547	9.23252e-07	1.27327e-07	0.83348	0.0337317	0.171168
Stradb	-0.147357	-1.06921	-0.990549	-0.250163	-0.781442	-0.388641	0.829912	9.25585e-07	7.38588e-07	0.33922	2.06235e-05	0.053602
Tln2	-0.339462	-1.80275	-1.25207	-0.309343	-0.697521	-1.03112	0.73846	9.63395e-07	0.000251724	0.52286	0.0529762	0.000647633
Ms4a4d	0.205567	1.88566	1.45421	0.744897	1.88941	1.04327	0.876542	1.09123e-06	5.84755e-05	0.0476894	6.12576e-10	0.00130939
Cers6	0.439517	1.7143	2.3737	0.295748	1.04002	1.48632	0.627614	1.09616e-06	4.1329e-14	0.527846	0.000838755	4.16607e-08
Tmem2	0.337488	1.3811	1.972	0.0789753	0.916946	0.64674	0.646651	1.14558e-06	6.07217e-15	0.873046	0.000197378	0.00875655
Gm16536	0.0660407	-1.0467	-0.868454	-0.129504	-0.670184	-0.426791	0.936417	1.15944e-06	1.27927e-05	0.682497	0.000366225	0.027007
Fcna	-1.57797	-2.67862	-2.91498	-0.222393	-0.914567	-3.02642	0.0345242	1.18512e-06	5.68418e-09	0.804932	0.104048	1.91552e-13
Rmnd5a	-0.528503	-1.34689	-1.52912	-0.411994	-1.06862	-0.965819	0.319545	1.259e-06	1.09533e-09	0.166641	3.25684e-06	1.15798e-05
Ly6c1	0.353038	3.34709	4.44788	2.71856	3.56726	3.80591	0.881835	1.27357e-06	7.16469e-13	9.07518e-07	3.92975e-11	1.3289e-13
Cux2	-0.153036	-3.13796	0.165982	-0.485982	-0.0735748	0.357577	0.952866	1.30904e-06	0.851775	0.591529	0.945639	0.636383
Ttll13	-0.246123	-1.88312	-1.24554	-0.112086	-0.665638	-0.436	0.835185	1.35272e-06	0.000494539	0.861308	0.0880145	0.260378
Gm10447	-0.335721	-3.70516	-1.3937	0.0916683	-0.160906	-0.597989	0.891494	1.39571e-06	0.0509711	0.946902	0.887778	0.442149
Arrdc3	-0.637412	-2.40479	-2.9792	-0.352527	-1.35572	-1.36311	0.612078	1.41519e-06	2.87285e-11	0.612339	0.00257998	0.00102337
Kyat1	-0.313274	-2.65557	-1.90819	-0.350359	-0.794703	-0.656939	0.863786	1.41903e-06	0.000205912	0.659574	0.172555	0.235504
Rilpl2	-0.0365327	1.37754	1.20244	0.456727	0.907515	0.387436	0.97671	1.46351e-06	5.57958e-06	0.126326	0.000267714	0.168937
Zadh2	-0.341996	-1.60334	-1.38767	-0.249592	-0.429092	-0.635047	0.701551	1.55309e-06	6.39704e-06	0.586553	0.236861	0.0354773
Lox	-0.222231	3.16925	4.62598	0.713576	2.06999	0.147559	0.931733	1.5976e-06	5.72245e-15	0.396574	0.000342896	0.869188
Angptl7	-1.34395	-2.83335	-2.81946	-0.355739	-2.26404	-3.55786	0.164141	1.63068e-06	9.01689e-07	0.677718	3.74141e-06	1.75014e-13
Pa2g4	0.00490965	0.806435	0.487818	0.143304	0.313516	0.0939788	0.995235	1.63377e-06	0.00226908	0.520499	0.0591622	0.627986
Hk3	0.377132	2.4952	3.66953	1.86828	2.48948	2.35007	0.811134	1.72969e-06	2.83643e-15	9.73441e-06	1.47959e-09	3.70933e-09
Creld2	0.273078	1.72721	1.418	0.194127	0.703353	0.269758	0.799401	1.97864e-06	2.36081e-05	0.723948	0.047478	0.498695
Hmga1	0.207908	1.80196	2.41556	0.682528	1.02885	0.642975	0.870506	2.02194e-06	9.80721e-13	0.067932	0.00257894	0.0685595
Tef	-0.334083	-2.15622	-2.3342	-0.0506971	-1.71912	-1.55024	0.804411	2.02473e-06	1.30561e-08	0.953876	4.50176e-06	1.62688e-05
Pde6c	-0.746604	-5.03269	-3.10424	-0.337667	-1.8046	-2.5839	0.775316	2.13242e-06	0.000347551	0.822994	0.046721	0.00160471
Tbcel	-0.0637544	-1.34881	-1.15291	-0.0971234	-0.731612	-0.404974	0.954014	2.13402e-06	1.0665e-05	0.838636	0.00472593	0.141171
Plscr1	1.07349	1.62541	2.39556	0.660662	0.953133	2.27963	0.0134871	2.13402e-06	3.3378e-15	0.0443608	0.00191961	6.04784e-20
Pgm1	0.497237	1.20846	2.77388	0.404927	0.551125	0.835097	0.304627	2.21879e-06	1.52584e-35	0.131498	0.0234248	4.6803e-05
Ccdc86	0.210888	0.976972	1.46212	0.421089	0.714563	0.489824	0.707205	2.31973e-06	1.41473e-15	0.0304101	4.49251e-05	0.00569981
Prss29	-1.24648	-6.77648	-3.05305	0.443972	-2.03294	-5.04972	0.741011	2.39458e-06	0.0397847	0.842782	0.129249	1.5081e-05
Mapt	-0.678183	-1.78826	-2.30374	-0.306091	-1.02166	-1.57471	0.374352	2.53633e-06	2.49465e-11	0.540936	0.00259612	6.69044e-08
Ier3	1.58289	2.32675	5.48608	1.46937	1.55506	2.89274	0.0127174	2.60991e-06	1.2845e-36	0.000560469	0.000325571	4.5626e-15
Serpinh1	1.03156	1.81384	2.58671	0.723171	1.183	1.06151	0.0592353	2.82521e-06	5.64767e-14	0.0537416	0.000451512	0.000920728
Sh3pxd2b	1.32984	2.24703	4.89156	1.29031	1.76524	1.96079	0.0457881	2.82521e-06	1.26899e-31	0.00168271	9.55223e-06	1.09205e-07
Tmie	-0.21053	-2.64702	-3.03314	-0.133713	-0.710263	-1.20509	0.918492	2.94877e-06	2.42799e-09	0.894909	0.247736	0.0147421
Retnlg	0.824235	4.12734	5.56524	2.02779	2.81198	1.9243	0.736124	3.00604e-06	2.929e-12	0.0117007	0.000222821	0.0126338
Nr1h5	-0.739421	-3.57117	-3.43843	-0.880481	-1.67382	-2.12134	0.714258	3.01554e-06	6.21682e-07	0.316464	0.0185953	0.000642904
Ly6a	1.94887	3.33001	3.59808	1.73594	3.31789	2.88941	0.0481323	3.01554e-06	2.31563e-08	0.00551967	3.41501e-09	1.37057e-07
Tarm1	3.24082	4.94265	7.9667	4.75122	3.54898	4.59706	0.0617587	3.12532e-06	4.06818e-13	1.65855e-06	6.87762e-05	1.15882e-07
Slc26a11	-0.205577	-0.814478	-0.487167	-0.1924	-0.433099	-0.680111	0.64828	3.12532e-06	0.00320765	0.358779	0.00656633	4.92075e-07
Spata2l	-0.314133	-2.24754	-1.83324	-0.07397	-0.717315	-0.811146	0.837181	3.13068e-06	3.65443e-05	0.93373	0.152921	0.0693579
Ppp1r9a	-0.488753	-1.31272	-1.39796	-0.230425	-1.29265	-1.01493	0.406668	3.45584e-06	6.17561e-08	0.538252	7.90106e-09	5.31465e-06
Ggnbp1	-0.632455	-1.75837	-2.24696	-0.410104	-1.19507	-0.725232	0.430703	3.51921e-06	3.45507e-11	0.370979	0.000260767	0.0326431
Fn3k	-0.221729	-1.92867	-3.09121	-0.256628	-1.25978	-0.95165	0.873538	3.58897e-06	5.32369e-17	0.668621	0.000493607	0.00779086
Coq10a	-0.471868	-1.11913	-1.39602	-0.264945	-0.579479	-0.693674	0.288653	3.61692e-06	9.81665e-11	0.362976	0.00911971	0.000434322
Tmem44	-0.0454479	-1.3858	-0.373702	-0.341725	-0.838534	-0.821175	0.971835	3.61827e-06	0.230921	0.326059	0.00139444	0.000728129
Mup-ps7	-1.76039	-4.60018	-5.82884	-0.820732	-2.10238	-1.81419	0.348578	3.74585e-06	9.26154e-11	0.510804	0.0196527	0.0353648
Syt3	-0.377544	-2.57809	-4.30917	-0.676315	-1.42738	-1.87697	0.825003	3.74585e-06	4.26447e-18	0.289772	0.00452908	1.89548e-05
Npr3	-0.551489	-1.61673	-1.00589	-0.436177	-0.478703	-0.77704	0.465879	3.78887e-06	0.00180651	0.271095	0.194204	0.00963144
E230016M11Rik	-0.401682	-2.42512	-2.50814	-0.26209	-0.877774	-1.53924	0.787778	3.79126e-06	2.89257e-07	0.73633	0.0923191	0.000330757
Gpr12	-0.970675	-4.15932	-4.14749	-0.543155	-1.41601	-0.972374	0.653677	3.79345e-06	9.44283e-08	0.648264	0.100039	0.251287
Rnase13	-0.871763	-5.25432	-2.15061	-0.0274989	-0.818954	-0.829765	0.725855	4.00513e-06	0.0206743	0.987208	0.447012	0.378606
Timd4	-1.157	-3.01887	-4.60147	-0.00426184	-0.741225	-2.67187	0.38011	4.00513e-06	5.90061e-15	0.99761	0.310628	1.1761e-07
Jun	0.244454	1.59381	2.19253	0.440888	1.48458	1.71435	0.814828	4.10238e-06	9.23891e-13	0.261547	8.05043e-08	3.15443e-11
Tmem266	-0.398802	-2.89309	-3.63462	-0.40566	-0.910205	-1.11495	0.83216	4.20747e-06	2.49975e-10	0.626674	0.149896	0.0405174
Kcne4	-0.442233	3.29519	4.54295	1.17826	3.17926	0.740304	0.856342	4.2821e-06	3.50797e-12	0.123315	3.02447e-08	0.323032
Gm26588	-0.860316	-3.22614	-3.71616	-0.256614	-1.45673	-1.22325	0.627614	4.33294e-06	4.28072e-09	0.823239	0.0284087	0.055928
Phf11c	0.403847	1.38942	0.88688	0.632136	1.52027	1.22941	0.588765	4.33363e-06	0.00191748	0.0243134	1.10039e-10	1.28954e-07
Fbxl20	-0.464869	-1.15745	-0.80597	-0.210681	-0.47068	-0.382954	0.341121	4.33363e-06	0.000597175	0.525969	0.0563904	0.109341
2018-03-02	-0.293342	-0.92388	-0.871092	-0.200867	-0.988928	-0.474617	0.53929	4.33363e-06	2.10169e-06	0.420713	2.80988e-10	0.00570494
Hk2	0.697686	2.36867	3.67449	1.55561	1.94352	1.80589	0.586086	4.33363e-06	1.01755e-15	0.000313156	4.94382e-06	9.1776e-06
Rabggta	-0.147171	-0.82931	-0.813862	-0.124475	-0.371894	-0.36843	0.777295	4.46567e-06	7.41366e-07	0.622123	0.0312693	0.020787
2410022M11Rik	-0.730023	-1.40373	-2.11268	-0.402784	-0.769221	-0.682386	0.117883	4.62559e-06	1.40488e-14	0.244085	0.00629681	0.0116957
Tarsl2	-0.150065	-0.855096	-1.16204	-0.123038	-0.439099	-0.593616	0.781421	4.71911e-06	2.84457e-12	0.640775	0.010889	7.28052e-05
ENSMUSG00000112148	0.864394	2.77288	3.74763	1.8879	2.52535	2.06401	0.552906	4.86986e-06	4.37029e-12	0.000166458	2.1978e-07	1.66887e-05
Il2ra	-0.72908	3.67047	2.8572	1.08412	2.52561	1.20255	0.754284	5.13526e-06	0.000158745	0.236136	0.000287787	0.118723
Hdac11	-0.245016	-1.8921	-2.54166	-0.294888	-0.516935	-0.711963	0.856503	5.23159e-06	5.84235e-12	0.605327	0.250894	0.0621735
Tom1l2	-0.0389658	-0.894586	-0.113603	-0.0746989	-0.354917	-0.238071	0.960783	5.23159e-06	0.633589	0.816199	0.0667452	0.221687
Gpat2	-0.538406	-2.6033	-3.06251	-0.637623	-1.53227	-1.70431	0.721721	5.30237e-06	1.67672e-09	0.334431	0.00222007	0.000165972
BC100530	-0.971784	7.4668	6.94822	2.56766	3.50368	3.41741	0.865746	5.30237e-06	3.17101e-06	0.143625	0.0133665	0.0149098
Slc40a1	-0.315965	-1.30731	-1.49462	-0.325179	-0.651255	-0.608839	0.672082	5.38619e-06	6.836e-09	0.341434	0.0149769	0.0152902
Smpdl3b	0.894131	2.12035	3.56897	0.885488	1.71948	2.20743	0.33467	5.46326e-06	6.54017e-18	0.0464962	7.96554e-06	2.20601e-10
Ube2r2	0.0702617	-0.809333	-0.679824	-0.141079	-0.437951	-0.305569	0.913263	5.50297e-06	3.2393e-05	0.554062	0.00705358	0.0624516
BC048644	0.473547	-3.74916	-1.75112	0.0379997	-0.559297	-0.799399	0.860096	5.90893e-06	0.0288171	0.980038	0.594541	0.345462
Cd163	-1.30184	-3.3917	-4.87737	-0.963907	-1.37195	-2.96155	0.394599	5.94045e-06	2.76316e-13	0.251582	0.0612104	2.80644e-07
Reln	-0.89839	-2.59895	-1.2497	-0.744754	-1.39368	-1.30033	0.48178	6.12518e-06	0.0254495	0.247839	0.00791263	0.00839469
Kcnc3	-0.257149	-1.65692	-0.420921	-0.538341	-0.852972	-0.842827	0.81401	6.23312e-06	0.279464	0.162631	0.0120626	0.00683791
Arl4d	-0.0871461	-1.97197	-1.3684	-0.144347	-0.440903	-0.0532383	0.96007	6.38307e-06	0.000755362	0.842788	0.378856	0.931749
Fos	0.858771	2.24793	3.61286	1.21117	1.77123	2.31367	0.409809	6.51691e-06	1.45242e-16	0.00588746	2.30583e-05	7.88965e-10
Gpr146	-0.350749	-1.53047	-1.66034	-0.365856	-0.829817	-0.85374	0.694964	6.55107e-06	5.69112e-08	0.372567	0.00734434	0.00267613
Prpf31	-0.0610405	0.981488	0.912308	0.271904	0.315437	0.173717	0.94348	6.55107e-06	4.72832e-06	0.277567	0.166189	0.46032
Adra2b	-0.286292	-2.3691	-2.40139	-0.421755	-1.1693	-1.38526	0.867552	6.55107e-06	4.0838e-07	0.541923	0.0167003	0.00135242
Ttc38	-0.329543	-2.18398	-1.44148	-0.171088	-0.532774	-0.443001	0.824816	6.55107e-06	0.00148712	0.831128	0.327347	0.382587
Galnt18	0.870383	1.37447	0.884749	0.293584	0.935085	0.293394	0.037426	6.64397e-06	0.00223605	0.45189	0.000419294	0.356851
Mup-ps9	-1.50294	-4.35374	-5.20321	-0.768972	-2.03354	-1.9346	0.448467	6.72644e-06	1.16058e-09	0.524543	0.0185953	0.0165784
Ank	-0.238974	-1.11452	-1.04693	-0.168184	-0.862145	-0.756239	0.721136	6.74053e-06	3.48861e-06	0.626482	3.18145e-05	0.000144122
Krt10	-0.366273	-1.34462	-0.762904	-0.151307	-0.859023	-0.631225	0.639148	6.74053e-06	0.00901056	0.746857	0.00169171	0.0204843
Chtf8	0.0174276	0.51031	0.413852	0.0720532	0.232874	0.113297	0.971777	6.75038e-06	7.35809e-05	0.657348	0.0312762	0.332739
Apobec1	0.538136	1.18778	1.94829	0.310785	0.763968	1.66125	0.247228	6.82173e-06	4.24288e-17	0.315791	0.0010052	4.12228e-18
Tbc1d2	0.444442	1.21303	1.08098	0.271388	0.814789	0.116954	0.448467	6.87935e-06	1.06576e-05	0.413704	0.00047953	0.714062
Zbtb44	-0.408801	-1.02463	-1.32205	-0.470791	-0.967316	-0.758239	0.365371	7.20534e-06	7.58069e-11	0.0252208	1.1019e-07	2.61596e-05
Ptpn1	0.430985	1.50389	1.80137	0.728061	1.22135	0.942957	0.602784	7.25834e-06	1.8853e-09	0.0165112	1.03499e-05	0.000567913
Mmp3	0.566736	4.53364	2.71555	1.10511	4.62077	1.38984	0.86884	7.32984e-06	0.0052758	0.405425	8.14378e-09	0.183144
Gm13594	-0.612124	-3.13413	-1.19166	-0.262764	-0.97992	-0.589716	0.648743	7.51718e-06	0.023971	0.736618	0.0903411	0.277775
Serpinb9	0.198268	1.42447	0.884869	0.487514	1.16666	1.16358	0.845716	7.53379e-06	0.00324903	0.141598	8.76718e-06	2.55716e-06
Sema6c	-0.895466	-1.81681	-2.66354	-0.570263	-1.37033	-1.94354	0.170114	7.93152e-06	4.21557e-13	0.188425	7.64516e-05	4.39525e-10
Nr1i3	-0.273582	-3.36489	-2.81509	-0.452531	-1.18691	-0.874645	0.919752	7.98445e-06	4.54021e-05	0.676789	0.121459	0.243829
2018-09-11	0.544136	1.18193	1.87022	0.462204	0.868574	0.715738	0.2409	8.22314e-06	1.03279e-15	0.0775079	0.000114837	0.00105307
Dcaf6	-0.185141	-0.94881	-0.872308	-0.337961	-0.572329	-0.254683	0.757654	8.30367e-06	6.93568e-06	0.120131	0.00257998	0.228436
Gstm2-ps1	-0.0896628	-2.83423	-1.40531	-0.149413	-0.385674	-0.585958	0.97388	8.42725e-06	0.0225684	0.894921	0.645798	0.376887
Sema6b	0.361084	1.13553	1.79851	-0.0680394	0.568726	0.746594	0.557985	8.8373e-06	1.21563e-15	0.877917	0.0173602	0.00031229
Phf11a	0.896595	2.33977	2.92299	2.3182	2.60535	2.54539	0.419729	8.90679e-06	7.73513e-10	2.39543e-08	1.97623e-10	1.14853e-10
Slc27a6	-0.881936	-2.83944	-3.82641	-0.620968	-1.56777	-3.18981	0.552906	9.16104e-06	1.27537e-09	0.445768	0.0115828	8.7342e-08
Pklr	-0.626049	-2.96358	-1.79763	-0.269831	-0.771925	-1.36406	0.730174	9.39871e-06	0.00446632	0.801992	0.296872	0.0199669
Dapk2	-0.288206	-1.08939	-0.141889	0.0999377	-1.02335	-0.516361	0.647813	9.53334e-06	0.633503	0.800968	1.95398e-07	0.0163823
Decr2	-0.391615	-2.50145	-1.25415	-0.086852	-0.383141	-0.333801	0.818623	9.91605e-06	0.0220789	0.933374	0.595939	0.600058
Adamts12	1.10534	1.89646	3.47153	0.537971	1.27764	1.6468	0.0800091	1.02376e-05	2.31999e-20	0.29839	0.000740349	1.12234e-06
Tmem88b	-0.142424	-2.69304	-1.5497	-0.603416	-1.3538	-0.707484	0.951937	1.0246e-05	0.00756897	0.414426	0.017899	0.238669
Ctsf	-0.550772	-1.67114	-1.24568	-0.46639	-1.07539	-0.91431	0.536612	1.06273e-05	0.000378495	0.280702	0.00127395	0.00421388
Mcmbp	0.0563086	0.554787	0.428654	0.141803	0.378591	0.14298	0.899657	1.09507e-05	0.000232799	0.346154	0.000545554	0.25924
Pde4c	-0.191436	-2.41905	-1.85272	-0.243984	-0.578321	-0.646765	0.923933	1.1094e-05	0.000257718	0.778044	0.352187	0.2356
Fendrr	-0.295213	-2.62239	-1.53904	-0.445385	-1.06118	-0.975207	0.881835	1.12188e-05	0.00621719	0.575273	0.0709254	0.0747012
Il4ra	0.263835	0.735467	0.797089	0.222065	0.540823	0.361646	0.476957	1.15671e-05	1.26611e-07	0.233106	0.000148031	0.0125841
Tubb3	2.47631	4.85199	6.78503	4.55749	3.90536	4.39964	0.188943	1.16368e-05	2.07418e-10	8.40066e-06	3.02643e-05	3.36034e-07
Oas2	1.525	2.82738	3.45749	2.63707	3.82293	3.10874	0.12165	1.19802e-05	2.2787e-09	1.9496e-07	4.82173e-15	1.05189e-10
Gm16124	-0.308731	-1.90842	-2.22542	-0.269091	-1.02208	-0.667306	0.809925	1.20179e-05	1.2867e-08	0.660245	0.00961267	0.0993507
Il1r1	1.38909	2.15	1.84335	-0.454428	0.400778	1.31971	0.0340384	1.24836e-05	4.14626e-05	0.463958	0.505561	0.00108784
Cry2	-0.031514	-1.58881	-0.922576	0.0714818	-0.260149	-0.0828518	0.985131	1.25759e-05	0.00747122	0.913752	0.569153	0.862706
Cdkn1a	1.51318	2.45753	3.88224	1.81031	3.01771	2.81912	0.0502796	1.26091e-05	3.42981e-15	7.00544e-05	2.31013e-12	1.18553e-11
AC125484.1	-0.891169	-4.73996	-6.13537	-0.988783	-1.94067	-1.04748	0.771025	1.26967e-05	2.36502e-10	0.464895	0.0643308	0.341764
Map2k6	-0.592002	-1.45969	-2.36093	-0.401754	-1.12917	-0.959291	0.369622	1.30189e-05	1.86957e-15	0.292482	5.5248e-05	0.000386757
Vegfa	0.167574	-1.51994	-0.622984	-0.0258103	-0.212043	-0.353148	0.885875	1.33719e-05	0.0724285	0.968332	0.643967	0.321363
2900052L18Rik	-0.158211	-2.09932	-2.46249	-0.289251	-0.677176	-0.448408	0.928966	1.39786e-05	1.07558e-08	0.672385	0.178475	0.365581
Foxo3	-0.152668	-0.910459	-0.688996	0.127274	-0.567063	-0.218822	0.804448	1.45363e-05	0.000371966	0.672351	0.00231202	0.303915
Inmt	-0.614934	-4.49778	-3.97334	-0.511403	-1.70049	-1.60393	0.855414	1.45922e-05	2.63293e-05	0.744461	0.101953	0.0982837
Cyp2b13	-0.333437	-7.04551	-3.18396	0.488541	1.67428	-2.30782	0.954894	1.5223e-05	0.0394489	0.846458	0.323583	0.138403
Tmem250-ps	-0.193351	-1.02633	-0.965326	-0.162157	-0.321867	-0.326055	0.775316	1.528e-05	7.23199e-06	0.621219	0.196267	0.151221
Nudt5	-0.0178897	0.684333	0.404689	0.0794531	0.0764401	0.331275	0.979687	1.53948e-05	0.00720507	0.742442	0.726922	0.016687
Jdp2	0.505173	2.17505	3.824	0.935927	1.28503	1.03995	0.710891	1.54814e-05	5.67192e-18	0.0558534	0.00465934	0.0184338
Steap1	1.94514	2.68953	4.90942	1.49647	1.43329	2.82215	0.0115033	1.54814e-05	2.65617e-20	0.0147194	0.0190413	4.37017e-09
Serpina3i	0.512432	3.09394	3.54326	1.8908	2.72167	3.48696	0.810056	1.55402e-05	3.18848e-08	0.00185385	2.88553e-06	5.39095e-11
Ppil1	0.14471	1.0603	0.137091	0.15767	0.206228	-0.0776289	0.856903	1.58849e-05	0.646645	0.650348	0.488137	0.800973
1500009L16Rik	-1.62811	5.46442	3.03768	2.58978	3.78977	1.88871	0.656353	1.59287e-05	0.0207168	0.056448	0.000371005	0.11741
Acsl1	-0.568593	-2.68032	-3.16502	-0.445094	-1.16159	-1.14787	0.736727	1.59287e-05	1.0797e-08	0.59862	0.0533842	0.0385726
Pth1r	-0.315752	-1.50062	-2.18706	-0.509524	-0.664894	-1.12381	0.739379	1.59287e-05	9.23891e-13	0.162631	0.0467718	4.07835e-05
Spatc1	0.997309	1.96612	2.6272	0.65395	1.55356	1.47236	0.17272	1.60197e-05	2.11852e-11	0.157216	1.54875e-05	1.35437e-05
Klra2	0.493966	1.90314	2.43785	0.934928	2.39031	2.28434	0.665232	1.62665e-05	5.11485e-10	0.0209313	1.52048e-12	2.37461e-12
Ly6c2	0.473281	3.02704	5.22619	3.22545	3.71101	4.42572	0.826382	1.63347e-05	1.60283e-17	2.56985e-09	4.76506e-12	2.25172e-18
Fmo3	-1.47023	-5.72274	-1.26274	-0.184326	0.707117	-0.0815747	0.663235	1.67058e-05	0.385248	0.939875	0.69247	0.965933
Hpca	1.3742	3.11976	2.52313	1.25119	2.82392	1.45364	0.379236	1.72068e-05	0.000363137	0.227267	1.65806e-05	0.0371303
Pgm5	-0.842305	-1.73413	-1.05957	-0.412247	-0.531503	-0.652742	0.215	1.8126e-05	0.0043723	0.379165	0.199562	0.0689356
Cdh13	-0.726969	-2.22301	-1.38453	-0.367343	-0.851369	-1.11798	0.549311	1.83214e-05	0.00385785	0.594645	0.0939474	0.0104586
Apold1	0.647145	1.50209	3.08843	0.227211	0.580168	1.71505	0.348158	1.92671e-05	3.81169e-24	0.661281	0.108184	1.19032e-10
Gstm1	-0.310023	-2.74418	-1.49514	-0.205888	-0.273192	-0.493516	0.885716	1.92671e-05	0.0147643	0.847258	0.7633	0.473674
Mup-ps3	-1.62166	-4.31319	-5.03116	-1.06564	-2.54759	-1.8107	0.417544	1.92775e-05	1.08462e-08	0.349603	0.00315261	0.0355656
Ly6g	2.16857	4.23885	5.6108	2.23459	1.6517	0.868371	0.21586	1.9504e-05	5.35526e-09	0.014866	0.0918872	0.405635
Lppos	-0.33311	-1.55018	-1.80867	-0.377639	-0.749013	-0.224809	0.733458	1.98175e-05	2.22652e-08	0.385519	0.0276706	0.574515
A2m	0.880063	4.19187	7.14883	-3.14662	1.64733	2.85543	0.747105	1.99223e-05	9.28349e-17	6.44665e-05	0.0902499	0.00028803
Sh3pxd2a	-0.306082	-1.18346	-0.041908	-0.300158	-0.435357	-0.716732	0.665341	2.02702e-05	0.915981	0.365328	0.121054	0.00170551
Ccr1	1.08328	3.37726	6.73906	3.37994	2.36216	3.04602	0.571138	2.05704e-05	6.52404e-22	8.48517e-08	0.000547469	5.8668e-07
Cadm1	-0.0912871	-0.983097	0.444668	0.0183244	-0.356333	-0.390679	0.910869	2.05704e-05	0.0487987	0.965965	0.129037	0.0644116
AC156802.1	0.327679	-3.66083	-0.993027	-0.116677	-0.391324	-0.292973	0.90838	2.10296e-05	0.245371	0.938036	0.730928	0.767628
Dkk4	-0.224021	-4.82	-1.94682	0.47623	-1.90162	-0.771955	0.95274	2.10324e-05	0.0400592	0.747974	0.0476218	0.461945
Plac8	0.591118	2.639	3.71396	2.34891	2.57456	2.31294	0.722062	2.11816e-05	1.11285e-11	1.49875e-06	1.67072e-07	1.18847e-06
Ran	-0.122479	0.864892	0.369745	-0.0457262	0.0885076	-0.0502615	0.851599	2.13345e-05	0.065676	0.899575	0.756003	0.848773
Gm29371	1.32108	2.85119	3.82403	0.746465	2.16876	1.57311	0.272961	2.15453e-05	1.05492e-10	0.351311	0.000244932	0.00567439
Gm826	0.287444	-2.12672	-1.79804	0.351654	-0.685594	0.0647694	0.856131	2.2497e-05	8.52708e-05	0.594942	0.181317	0.925509
Chil3	0.932831	5.161	7.31622	3.1221	1.1269	1.50006	0.791039	2.28561e-05	1.0658e-11	0.00271856	0.426699	0.208143
Gm9531	0.149225	0.960395	0.560075	0.1594	0.393601	0.0903896	0.833335	2.29334e-05	0.0093598	0.608791	0.0781517	0.740679
Cyp2c54	-0.722773	-3.92061	-4.01394	-0.641117	-1.72773	-2.12885	0.78641	2.35378e-05	1.5184e-06	0.613571	0.0535179	0.00657734
Kcnj16	-1.90628	-3.44485	-6.25238	0.0603566	-2.20955	-4.28599	0.125229	2.35378e-05	3.55139e-12	0.968179	0.00206343	3.60857e-11
AC121583.1	-0.155472	4.71187	3.49004	1.28968	2.36457	2.76895	0.97671	2.36665e-05	0.000251356	0.370682	0.00916529	0.00274713
Epm2a	-0.0421244	-1.58338	-1.66265	-0.0819	-0.331258	-0.40345	0.978924	2.38788e-05	7.77952e-07	0.90219	0.452783	0.282255
Mup4	-1.13042	-4.02751	-4.72141	-0.451842	-2.3033	-1.58035	0.575243	2.47769e-05	1.41029e-08	0.710065	0.0017788	0.0322206
Tcta	-0.0690599	-0.854191	-0.844527	-0.0450741	-0.141631	-0.0938741	0.925868	2.65349e-05	4.09192e-06	0.900343	0.577713	0.691075
Mpp4	-0.610637	-2.24291	-1.28908	-0.406162	-0.631533	-0.711778	0.646466	2.65731e-05	0.0091683	0.565136	0.278847	0.160018
ENSMUSG00000115509	0.221965	-6.58038	-4.66732	0.166811	-2.07123	-0.190768	0.970444	2.78154e-05	0.000624932	0.950184	0.160657	0.922478
Tap1	1.25468	1.67316	2.42182	2.11111	2.36033	2.47328	0.0105629	2.81759e-05	4.86867e-12	1.68826e-12	3.07055e-15	5.65032e-18
Tma16	-0.155672	0.722251	0.983628	0.066297	0.225163	0.109022	0.750995	2.81759e-05	1.21145e-10	0.816528	0.222362	0.574076
Sbno2	0.478579	1.31231	1.96091	0.667893	1.06682	0.873266	0.4943	2.8365e-05	9.18289e-13	0.0176612	4.04915e-05	0.000553229
Cpsf4l	-0.785975	-2.16966	-2.67626	-0.0598208	-1.00522	-0.931015	0.493924	2.91064e-05	7.01312e-09	0.951068	0.0407737	0.0446839
Osmr	0.625704	1.80265	3.3904	0.956657	1.07933	1.32124	0.535226	2.92875e-05	1.19686e-19	0.0128637	0.0052102	0.000113109
Ifng	-0.612741	4.78175	8.50915	4.29644	4.39478	5.1283	0.889394	2.93917e-05	1.33111e-13	4.12614e-05	2.89837e-06	5.52078e-09
Pcolce2	-0.478472	-2.75883	-2.6809	-1.22145	-1.54102	-2.60941	0.800758	2.95123e-05	7.05679e-06	0.0483364	0.0096978	3.02397e-07
Ecscr	0.634758	1.50239	2.06877	0.808567	1.0177	1.24486	0.378162	2.97637e-05	9.46544e-11	0.013143	0.00129243	9.46825e-06
Cyb5r3	-0.387415	-1.93383	-1.35846	-0.122871	-0.304848	-0.46374	0.766542	3.02803e-05	0.0015488	0.876662	0.605828	0.323527
Aldoa	0.124188	1.16439	1.83895	0.493763	0.848755	0.627812	0.89826	3.05447e-05	4.50446e-14	0.0669763	0.000366225	0.0079368
Slc25a10	-0.31859	-1.81982	-1.71055	-0.23169	-0.550555	-0.74835	0.801471	3.05743e-05	1.45341e-05	0.720015	0.235505	0.0581716
Crebl2	-0.435328	-1.19243	-0.966763	-0.415039	-1.1455	-0.848561	0.494539	3.06552e-05	0.000213923	0.165836	4.83393e-07	0.000194015
Slc29a1	-0.223634	-1.36315	-1.50834	-0.260819	-0.535318	-0.389585	0.819482	3.07058e-05	2.44342e-07	0.543208	0.0999861	0.224027
Ltbp4	-0.993483	-1.50368	-1.77526	-0.322789	-1.32574	-2.15469	0.0395246	3.14331e-05	3.27743e-08	0.479486	6.38429e-06	1.16724e-16
Ttc39c	-0.831025	-2.92467	-2.6542	-0.467441	-1.23667	-0.920998	0.636073	3.15291e-05	3.05716e-05	0.629905	0.0710855	0.172717
Retsat	-0.538995	-2.4202	-2.38159	-0.191149	-1.09313	-0.886511	0.730174	3.16043e-05	5.58102e-06	0.842237	0.0501375	0.101738
Mup-ps11	-1.5709	-4.36429	-4.88942	-1.00107	-2.4805	-1.7557	0.478706	3.16043e-05	9.60459e-08	0.415632	0.00649376	0.0550283
Cyp2u1	-0.637956	-2.91308	-3.02752	-0.10764	-0.754113	-0.261332	0.735778	3.16043e-05	1.44674e-06	0.932376	0.332302	0.757561
D930048N14Rik	0.304739	-2.13402	-0.0475127	0.258136	-0.360714	-0.412855	0.852387	3.18714e-05	0.94936	0.73649	0.574548	0.446143
Sirt4	-0.194205	-0.979377	-0.782314	-0.0905125	-0.170154	-0.197835	0.771102	3.18838e-05	0.000281347	0.809845	0.560844	0.423511
Cbln3	-0.0374721	-2.31814	-2.90322	-0.253221	-0.586777	-1.17521	0.988162	3.27228e-05	4.16983e-09	0.763299	0.342229	0.0135132
Ces2b	-2.66439	-5.32888	-3.47075	-0.0250437	-1.62024	-1.21752	0.194245	3.32437e-05	0.00308536	0.991484	0.215922	0.334984
Chil4	0.310544	5.8606	7.00667	1.77398	0.933493	0.892645	0.954894	3.3686e-05	8.51203e-08	0.277028	0.588522	0.554884
Gm13880	-0.384835	-2.80561	-2.93896	-0.418001	-0.932493	-0.277428	0.845449	3.40386e-05	9.97155e-07	0.635556	0.181263	0.708858
Marveld1	0.0228756	-0.883485	-0.687367	-0.0869273	-0.492104	-0.33807	0.980389	3.40452e-05	0.000436613	0.796961	0.0112445	0.0852467
Nr1d1	-0.0865035	-2.87353	-3.32521	-0.170826	-1.22248	-1.74389	0.97671	3.44148e-05	7.45152e-08	0.887651	0.0704142	0.00230431
Thrsp	-0.880505	-3.84515	-3.44647	0.100073	-1.86769	-1.46956	0.722062	3.44148e-05	4.26952e-05	0.954611	0.0327895	0.0862413
Etv4	-0.199743	3.16257	2.85845	-0.0285566	1.7847	0.409844	0.952977	3.44148e-05	6.18022e-05	0.985308	0.0101687	0.658432
Hmga1-rs1	0.112592	1.62168	2.31309	0.734412	0.993837	0.596859	0.940572	3.46102e-05	1.79201e-11	0.0467167	0.00443173	0.102258
1700034P13Rik	-0.069465	-1.98495	-1.31359	-0.161795	-0.119365	-0.395612	0.972818	3.50164e-05	0.0033127	0.836003	0.867539	0.429499
Zfp467	0.17431	-1.41272	-1.56525	-0.10522	-0.405266	-0.480508	0.87751	3.50164e-05	2.84264e-07	0.852244	0.272129	0.136509
Myo1e	-0.136954	-1.03816	-0.548677	0.0378861	-0.0340677	-0.247311	0.866102	3.51314e-05	0.0225709	0.933782	0.93293	0.332199
Gpr84	0.535117	1.67518	2.26442	0.147115	1.24163	1.83633	0.587555	3.52256e-05	1.41937e-10	0.825978	0.000434286	1.19762e-09
Nlrc5	1.18565	1.78697	2.3934	1.79683	2.41408	1.80907	0.0406636	3.53694e-05	3.44998e-10	8.02506e-08	1.26964e-13	2.60315e-08
Fgf23	1.90114	5.77692	9.14914	3.1865	3.45445	7.61143	0.615524	3.58922e-05	6.72863e-13	0.0148318	0.00788935	8.05168e-13
Cyp2c50	-0.817742	-3.8482	-4.08364	-0.596629	-1.76383	-2.14354	0.751088	3.6205e-05	1.03046e-06	0.647103	0.048276	0.00628547
Tsc22d1	-1.05348	-1.75921	-2.97719	-0.262309	-1.44962	-1.34395	0.0871654	3.72713e-05	1.00923e-15	0.663958	4.08823e-05	6.11974e-05
Ifitm6	0.9104	3.02922	4.04228	2.34519	1.95757	1.56864	0.623058	3.75009e-05	8.20828e-10	0.000102017	0.00256382	0.0132757
Ugt1a10	-4.11683	-5.43524	-0.457364	-2.35422	-1.16428	-1.35866	0.0110564	3.75009e-05	0.78768	0.0617589	0.451408	0.304721
Aimp2	-0.143236	0.778681	0.519444	0.0145099	0.0730661	-0.0559475	0.797223	3.802e-05	0.00332375	0.967653	0.786304	0.814701
Odf3b	-0.253837	-2.28223	-2.26686	-0.376269	-0.845397	-0.593855	0.891967	3.80336e-05	5.38116e-06	0.618685	0.129939	0.281106
Scap	-0.287268	-1.52299	-0.909654	-0.392979	-0.716178	-0.841069	0.78705	3.85945e-05	0.00923052	0.373986	0.0421548	0.00706708
Ecm2	-0.705027	-1.10713	-1.24442	-0.208128	-0.769729	-0.983199	0.077516	3.87565e-05	1.28138e-06	0.588822	0.00156473	1.66887e-05
Selp	0.908686	1.30298	3.01903	0.445803	1.01345	1.21164	0.0323675	3.87565e-05	3.50198e-28	0.20523	0.000164318	8.16323e-07
Fam13a	-0.489114	-2.20241	-2.50726	-0.274517	-0.598538	-1.13661	0.734354	3.9394e-05	1.51638e-07	0.730043	0.30867	0.0132053
Ccrl2	1.12208	1.7885	3.55278	2.13866	1.83342	3.28609	0.0682094	3.96354e-05	4.60164e-21	1.14622e-10	8.71415e-08	1.25643e-26
Hpse	0.535166	1.37795	2.10728	1.06529	1.21955	1.13463	0.460949	3.97472e-05	8.41578e-13	8.5321e-05	8.11044e-06	1.32326e-05
Dyrk2	-0.269317	-0.982043	-1.20535	-0.243103	-0.474059	-0.39023	0.656908	4.0321e-05	1.2867e-08	0.400708	0.0359873	0.0745955
Enc1	0.489023	1.44009	2.5999	0.873926	1.01625	1.50395	0.559355	4.18021e-05	1.55005e-17	0.00374825	0.000850698	1.19982e-08
Tatdn3	-0.270421	-0.697886	-1.09159	-0.172544	-0.56611	-0.400515	0.461603	4.21399e-05	4.29604e-13	0.404063	6.95115e-05	0.00519264
Gm43181	2.85056	4.95359	7.80726	3.7568	4.09337	5.51197	0.178552	4.23706e-05	1.17343e-12	0.000318756	4.71405e-05	6.07566e-09
Colec10	-0.908873	-3.69864	-3.5193	-1.10033	-1.95962	-1.89298	0.70004	4.25901e-05	1.60613e-05	0.280213	0.0188799	0.0147432
Gm43611	-0.436868	-3.92687	-3.99476	0.0875725	-0.738883	-0.463665	0.885572	4.25901e-05	1.2298e-06	0.958738	0.502848	0.651792
Pcmtd2	-0.276667	-0.801917	-0.995368	-0.215338	-0.461648	-0.338174	0.549345	4.29107e-05	1.00997e-08	0.351311	0.00930967	0.056441
Slfn3	1.93029	2.65339	4.09471	3.00058	2.39959	2.62307	0.029714	4.31267e-05	3.19882e-12	1.02762e-08	4.42978e-06	1.03328e-07
Podn	-0.638091	-1.5614	-1.63851	-0.214133	-0.537674	-1.07329	0.419729	4.34087e-05	2.18041e-06	0.701465	0.174824	0.000529552
Gm5483	2.48927	4.99379	7.0506	3.88697	4.18658	3.54207	0.33377	4.34901e-05	1.371e-09	0.000543192	2.06235e-05	0.000333749
Gpbp1l1	-0.119421	-0.402587	-0.535703	-0.0831797	-0.197555	-0.157214	0.629981	4.4359e-05	7.51103e-10	0.513022	0.0340728	0.0844822
Nadsyn1	-0.132773	-1.24677	-0.502423	-0.145724	-0.324087	-0.213784	0.901335	4.4566e-05	0.0980235	0.752483	0.340076	0.516996
Gstt3	-0.218384	-2.56442	-2.15414	-0.0780341	-0.681421	-0.583717	0.922974	4.55235e-05	0.000168454	0.947312	0.327931	0.36619
N4bp1	0.772095	1.13107	1.86086	0.726426	1.20253	1.33628	0.0357786	4.55235e-05	1.28472e-14	0.00180296	3.0408e-08	5.9899e-11
Txnrd3	-0.12067	-1.29405	-1.01751	-0.325341	-0.665247	-0.866338	0.9145	4.62171e-05	0.000445367	0.392708	0.0241696	0.000740489
Skap2	0.0701229	0.658619	0.756685	0.0705515	0.315411	0.376669	0.902333	4.63052e-05	1.62788e-07	0.781732	0.0401812	0.00564228
Ehhadh	-0.455728	-2.78929	-2.57874	-0.452162	-0.743559	-0.599664	0.827177	4.65718e-05	3.17079e-05	0.632559	0.327043	0.399801
Daxx	1.02397	1.44945	1.84001	1.30338	1.72731	1.46405	0.0266796	4.70848e-05	5.23757e-09	3.23073e-06	2.53023e-10	4.77246e-08
Msantd3	0.549109	1.8556	2.56523	0.577182	0.536358	0.94862	0.646466	4.70879e-05	2.37387e-10	0.29681	0.285579	0.0189001
Sec31b	-0.254164	-1.87624	-1.70705	-0.158987	-0.602729	-0.984865	0.86459	4.73036e-05	4.26952e-05	0.831791	0.211954	0.0122011
Trim7	-0.672206	-1.72324	-1.38416	0.274879	-0.908715	-1.44246	0.459918	4.81639e-05	0.000363551	0.641193	0.0207306	1.1254e-05
Tbc1d16	-0.213703	-1.43594	-0.826962	-0.367307	-1.10377	-1.1037	0.848861	4.81955e-05	0.0134677	0.385381	0.000230129	7.15437e-05
Mamdc2	-0.169825	-2.04894	-2.02941	-0.507354	-0.896104	-1.20878	0.925423	4.81955e-05	7.49219e-06	0.404859	0.0679115	0.00418222
Stx17	-0.0109363	-0.716123	-0.641917	0.151826	-0.0641819	0.118316	0.988709	4.81955e-05	5.97065e-05	0.499902	0.79979	0.536692
Gm25149	0.19638	-4.50332	-2.4548	-0.647591	0.339862	-2.02565	0.954014	4.83178e-05	0.00959927	0.606808	0.838882	0.0170047
G3bp1	0.0586257	0.70895	0.803217	0.199013	0.254023	0.179372	0.927137	4.83374e-05	2.5419e-07	0.327776	0.156247	0.307544
Pqlc1	-0.288538	-1.38839	-1.77528	-0.233083	-0.67957	-0.693354	0.762916	4.84017e-05	4.09666e-09	0.619045	0.0350809	0.0190328
Tlr13	0.328684	1.9042	3.44433	1.35443	1.88805	2.23735	0.813684	4.84394e-05	2.66236e-17	0.000443671	4.11685e-07	1.129e-10
Abcb6	-0.0408177	-1.23985	-1.28455	-0.410192	-0.910211	-0.843171	0.974429	4.97599e-05	2.60652e-06	0.207113	0.000419294	0.000558958
Gm44220	-0.880799	-2.1752	-3.8522	-0.393054	-2.43825	-2.75569	0.419729	4.97649e-05	1.19772e-14	0.576196	1.36784e-08	1.3391e-10
Ihh	-0.740038	-2.96288	-2.93118	-0.486195	-1.42984	-1.61565	0.690444	4.97649e-05	6.12998e-06	0.621555	0.0351876	0.00789833
Polg2	-0.322283	-0.945958	-2.23125	-0.246319	-0.715858	-0.846318	0.559355	4.97649e-05	6.36799e-28	0.377211	0.000330212	2.90127e-06
Sptlc2	0.383733	0.813903	1.65822	0.12322	0.353724	0.626351	0.294529	4.97649e-05	7.64809e-22	0.664734	0.0707495	7.34836e-05
Gm45727	-0.563852	-3.84899	-3.80051	-0.275348	-2.01029	-1.86845	0.845025	4.98511e-05	7.82986e-06	0.85799	0.0198613	0.0202557
Appl2	-0.423788	-0.787823	-0.0373796	-0.107615	-0.341055	-0.603335	0.174369	5.03187e-05	0.889722	0.706011	0.0725918	8.70393e-05
Gnptab	0.350627	0.946707	1.28253	0.487541	0.788519	0.415907	0.508732	5.08323e-05	5.05063e-10	0.0216041	4.7903e-05	0.0477367
Gm5424	-0.146973	-2.79882	-2.20692	-0.366305	-0.934735	-1.03353	0.955003	5.08561e-05	0.000489523	0.720015	0.194296	0.108984
1700040L02Rik	-0.242343	-1.88286	-2.35657	-0.300776	-0.70848	-0.667537	0.872141	5.08581e-05	1.90776e-08	0.633381	0.131167	0.125662
Gm10649	-0.231702	-3.91682	-3.78892	-0.40671	-1.48971	-1.57754	0.936593	5.10856e-05	3.53071e-06	0.710413	0.0468675	0.0174671
Adck5	-0.520328	-1.38139	-1.90661	-0.412058	-0.428488	-0.825565	0.491638	5.10856e-05	2.07389e-10	0.285655	0.236824	0.0035385
Cep55	-0.139234	3.12348	4.07175	1.49237	2.7273	0.656605	0.965772	5.11254e-05	5.30514e-09	0.0446127	1.65513e-05	0.420189
Apeh	-0.115952	-0.549721	-0.745679	-0.0925211	-0.398675	-0.300685	0.759223	5.19399e-05	4.59321e-10	0.620316	0.000644687	0.00918425
Pyroxd2	-0.154007	-1.91293	-1.77282	-0.236244	-0.241832	-0.181945	0.930098	5.19399e-05	3.41288e-05	0.738969	0.705448	0.748615
Tle2	-0.0542506	-1.77307	-1.78215	-0.207307	-0.687151	-1.05039	0.97671	5.21559e-05	6.6446e-06	0.75489	0.118749	0.00401036
Mycl	-0.767617	-1.30282	-1.93366	-0.291946	-0.646623	-1.00745	0.108075	5.23076e-05	9.61982e-12	0.467997	0.0327048	6.94012e-05
Hist2h2be	-0.474101	-1.45427	-2.03127	-0.165535	-1.31587	-0.950181	0.586961	5.24465e-05	2.1945e-10	0.767892	7.95839e-06	0.00147995
Csf2rb	0.178662	2.09774	2.98986	1.20831	1.74254	1.18095	0.924401	5.24465e-05	5.47141e-11	0.0075758	5.25562e-05	0.0069789
Gm11893	-0.326689	1.37906	0.135877	0.0276794	0.318447	-0.0322229	0.727544	5.24465e-05	0.74185	0.963962	0.380752	0.942588
Lsamp	-0.342285	-2.81426	-2.04691	-0.88234	-1.94601	-1.90398	0.869228	5.37285e-05	0.000514589	0.2103	0.00155013	0.000460496
Ass1	-0.150169	-2.78213	-2.20371	-0.349431	-0.926844	-1.02437	0.954231	5.39245e-05	0.000482317	0.734457	0.197302	0.111945
Stfa2l1	0.888959	4.81884	7.39211	3.08886	2.90901	3.53689	0.822684	5.41133e-05	4.08674e-10	0.008688	0.00506201	0.000342697
F13a1	1.51639	3.11779	6.48422	2.95284	0.876721	2.80405	0.275808	5.41133e-05	1.02353e-21	1.6021e-06	0.299494	2.35177e-06
Clec5a	1.32784	3.35513	5.5824	2.01781	2.3092	2.095	0.478393	5.48344e-05	7.36371e-14	0.00603115	0.00145754	0.00225717
Gm21286	-1.72904	-4.08005	-6.19288	-0.661569	-2.49832	-1.99004	0.365953	5.4896e-05	1.36044e-11	0.621868	0.00412232	0.0189319
Grcc10	-0.491097	-0.819952	-1.20318	-0.183235	-0.711219	-0.554522	0.102109	5.4896e-05	1.90766e-11	0.475013	2.08317e-05	0.000797038
Hyi	-0.264516	-1.61838	-1.5508	-0.0954552	-0.133638	-0.420079	0.829912	5.50694e-05	1.89279e-05	0.891872	0.818101	0.296207
Ifi211	1.13093	2.48559	3.65314	2.49264	2.56527	2.47145	0.334307	5.53125e-05	1.59529e-11	2.10953e-07	1.33993e-07	1.14255e-07
Dcaf8	-0.00791854	-0.754838	-0.322955	-0.0376035	-0.106253	-0.0685328	0.992431	5.53125e-05	0.0812938	0.911347	0.667981	0.762181
Slc31a2	0.0325464	0.784899	1.39863	0.142325	0.480867	0.818494	0.969368	5.61866e-05	1.41002e-16	0.591405	0.00616417	2.38849e-08
Gm12265	-1.24788	-4.0635	-3.24558	-0.0377908	-1.98478	-2.15474	0.494874	5.61866e-05	0.000119688	0.979319	0.0159207	0.00372454
A630012P03Rik	2.83555	4.14066	4.27291	2.83895	4.92586	4.52556	0.0474307	5.67671e-05	3.65852e-06	0.00102873	2.86816e-10	3.73391e-09
Trem3	2.52008	3.88889	6.69465	3.44263	2.3605	3.1535	0.0722427	5.67671e-05	5.09579e-13	1.81262e-05	0.00637572	3.31875e-05
Gm11773	-1.06413	-3.57094	-3.80263	-0.00785504	-1.63846	-1.83565	0.611753	5.68568e-05	1.58951e-06	0.996694	0.0471998	0.0123001
Il27	0.685123	3.06293	3.19508	2.6977	3.14525	2.7253	0.767092	5.73212e-05	6.38291e-06	7.04504e-05	2.42287e-07	6.83185e-06
Mrgpra2b	1.20344	3.91714	5.23721	2.97684	2.90566	2.68662	0.632963	5.73457e-05	6.91243e-09	0.000473711	0.000434286	0.000649356
Gla	0.646632	1.35606	2.44122	0.258965	0.893186	1.14402	0.293545	6.00822e-05	6.6203e-17	0.563351	0.00269269	1.17819e-05
Aox3	-1.47033	-3.62671	-3.90344	-0.798601	-1.53335	-0.932133	0.439379	6.04054e-05	1.46762e-06	0.485411	0.0844024	0.305146
Gm5530	0.967663	1.58525	2.32125	0.689778	0.960774	2.31262	0.0930814	6.04054e-05	1.79201e-11	0.0778958	0.00785006	7.06508e-16
Cd5l	-0.68905	-2.36152	-3.97192	-0.125743	1.02651	-0.604896	0.641852	6.13554e-05	9.85012e-15	0.904805	0.0742795	0.307429
Folr2	-0.848307	-3.31347	-3.35019	-0.348333	-0.199435	-1.34062	0.687279	6.13554e-05	1.01341e-05	0.784428	0.872297	0.0732169
Urod	-0.298543	-0.957328	-1.05308	-0.191632	-0.970999	-0.280489	0.611753	6.13554e-05	8.58671e-07	0.539852	2.77199e-07	0.231461
Coq8a	-0.287208	-2.64227	-3.37854	-0.366271	-0.4861	-1.05663	0.901132	6.14527e-05	6.77465e-09	0.703737	0.550097	0.0808126
Tkfc	-0.543503	-2.43753	-1.09666	0.0578234	-0.273538	-0.54011	0.743625	6.17247e-05	0.0665037	0.959795	0.745708	0.391212
Fam214a	-0.4532	-1.29786	-2.10713	-0.205807	-0.657909	-0.834416	0.552906	6.26657e-05	9.04339e-14	0.649415	0.0305302	0.00164833
Lpcat3	-0.164775	-1.26197	-1.29822	-0.152056	-0.558457	-0.464077	0.874445	6.41499e-05	4.83492e-06	0.749599	0.0685926	0.116128
Mettl7a2	-0.332759	-2.02614	-1.86146	-0.138501	-0.491089	-0.102697	0.829912	6.45029e-05	4.8734e-05	0.870933	0.394922	0.876495
Metrnl	0.549492	1.26758	2.72544	0.753245	1.48011	1.72259	0.398184	6.45857e-05	3.14967e-23	0.00699347	1.86138e-09	1.13098e-13
Fgfr3	-0.0197722	-1.58042	-1.63632	-0.343499	-0.724088	-0.786454	0.990929	6.61416e-05	4.33888e-06	0.495741	0.057574	0.0222732
ENSMUSG00000115007	-0.0361516	-1.29963	-1.04931	-0.358943	-1.19518	-0.592166	0.980245	6.7015e-05	0.000628652	0.358343	6.81601e-06	0.0462417
Vmac	-0.162309	-0.89599	-1.28116	-0.104623	-0.47103	-0.526214	0.803455	6.78478e-05	8.92457e-11	0.76005	0.0242567	0.00519327
Dhrs1	-0.338861	-1.29534	-1.23545	-0.227921	-0.436483	-0.525356	0.688103	7.03571e-05	2.67374e-05	0.60532	0.198548	0.077812
Emilin1	0.579591	1.35176	1.89421	0.654585	1.16826	0.626938	0.399739	7.11763e-05	2.28372e-10	0.0383275	3.08386e-05	0.0373513
Myadml2os	-0.941913	-4.55654	-1.83348	-0.208585	-0.615759	-1.51908	0.728916	7.15473e-05	0.0716395	0.90914	0.656041	0.115981
Rpn1	0.26854	0.877909	-0.179211	-0.172692	0.194416	0.227685	0.627614	7.18816e-05	0.469833	0.552865	0.453736	0.304937
Cpne8	0.87682	1.58471	2.13759	-0.0237085	1.02453	0.994633	0.169023	7.3114e-05	1.28116e-09	0.974531	0.00403929	0.00272713
Pdcd4	-0.0476398	-1.15815	-1.77768	-0.146693	-0.307746	-0.314568	0.969698	7.35593e-05	3.23367e-12	0.73649	0.343799	0.279863
Gm13461	-0.110002	0.892902	0.437214	-0.0679569	0.0932462	-0.0466688	0.88489	7.60922e-05	0.0462417	0.856979	0.768527	0.874533
AC124179.2	-0.143642	-2.20956	-1.82191	-0.10114	-0.143211	-0.225392	0.946097	7.69103e-05	0.000299037	0.918829	0.861464	0.727775
Apoc2	-0.287904	-3.71247	-2.17991	0.20156	-0.408927	-0.401801	0.933164	7.75976e-05	0.0120368	0.900201	0.746619	0.704115
Tprkb	-0.374627	-1.62319	-1.2453	-0.260616	-0.457365	-0.465933	0.734354	7.79289e-05	0.000958826	0.648854	0.309921	0.249149
Gm2011	-0.390377	-1.17903	-1.58647	-0.265876	-0.709133	-0.812409	0.58652	7.8358e-05	2.15754e-09	0.475415	0.00824946	0.000740294
Acy3	-0.393353	-2.46825	-1.35464	-0.306905	-0.688592	-0.520517	0.840189	7.85833e-05	0.0233845	0.742901	0.315698	0.425897
Gm45091	-0.43842	-2.13606	-1.96558	-0.351777	-1.48566	-0.79973	0.76401	7.94174e-05	4.56897e-05	0.625239	0.00126412	0.108134
Impa2	-0.223067	1.92386	1.09408	0.285243	1.0108	-0.184061	0.896546	8.03846e-05	0.0197837	0.686608	0.0264085	0.756784
Tmem14a	-0.442172	-1.58749	-2.82986	-0.553648	-1.00052	-0.787664	0.663203	8.14378e-05	1.36552e-15	0.190828	0.00502485	0.0238347
Creb3l1	1.11378	1.83169	2.83169	0.92113	1.82653	1.35346	0.105742	8.14378e-05	4.18864e-12	0.034158	8.57966e-07	0.000260838
Slc16a3	1.05797	2.85155	6.01239	2.77628	1.9013	2.58015	0.528489	8.25461e-05	1.17696e-21	1.19885e-06	0.0028786	3.60755e-06
Abtb1	-0.238894	-0.647423	-1.01068	-0.193679	-0.588599	-0.458917	0.527846	8.34111e-05	2.07754e-12	0.303135	1.08951e-05	0.000516569
Fpr2	0.255733	2.26818	3.37221	1.34428	2.22283	2.49968	0.898372	8.34111e-05	2.58473e-11	0.00746806	1.43108e-06	6.6e-09
Fkbp5	0.523251	1.50708	2.04618	0.618714	0.920622	1.33159	0.561981	8.34111e-05	1.22215e-09	0.104322	0.007351	6.07674e-06
Txnrd2	-0.0918524	-0.910953	-0.391287	0.0702426	-0.700641	-0.179744	0.909594	8.34111e-05	0.0883347	0.855244	0.000366077	0.464541
Nkain1	0.985876	3.43449	4.90342	0.301743	1.43941	1.87578	0.656159	8.48253e-05	6.26257e-12	0.830623	0.0742807	0.00738357
Ranbp1	-0.170464	1.13194	0.918909	0.178626	0.418139	0.119225	0.853515	8.61752e-05	0.0004868	0.660053	0.156238	0.726104
Porcn	-0.222609	-1.26027	-1.29145	-0.359854	-0.42379	-0.618146	0.813684	8.99594e-05	7.40308e-06	0.333201	0.206395	0.027332
Gm12840	0.381933	1.83208	2.79722	0.401729	1.84521	1.74456	0.773576	9.00321e-05	6.74045e-12	0.505634	1.04806e-06	1.18847e-06
Ipo5	-0.00320433	0.629393	0.906307	0.0130826	0.130438	0.13994	0.99689	9.01871e-05	1.1634e-10	0.964749	0.500156	0.401685
M6pr	0.314631	0.470257	0.584241	0.176281	0.38057	0.482581	0.0565186	9.06633e-05	3.80059e-08	0.156861	0.000160644	8.94404e-08
Bmp2	-0.0568923	-1.06407	-1.42223	-0.340744	-0.333088	-0.733064	0.955689	9.07852e-05	2.70742e-09	0.257787	0.249744	0.000844518
Fasn	-0.160076	-2.43106	-1.97666	0.0898594	-0.846858	-1.3511	0.947207	9.17643e-05	0.0004892	0.936759	0.18821	0.0103255
Gm2602	0.0527312	-3.92617	-3.89956	-0.455631	-0.832181	-0.323933	0.989216	9.20272e-05	6.20442e-06	0.741461	0.444094	0.772299
Adamdec1	-1.36061	-2.75631	-2.77515	0.147686	-1.5451	-1.03455	0.283931	9.27408e-05	1.41577e-05	0.906325	0.0169289	0.115153
Tbc1d17	-0.140476	-0.772185	-0.413794	0.00353972	-0.164911	-0.21051	0.80789	9.27408e-05	0.0288664	0.992443	0.484279	0.284975
Cxcr2	0.934924	3.28453	5.40415	2.71491	2.07685	2.32837	0.663235	9.31189e-05	4.78423e-13	8.52498e-05	0.00546687	0.000590758
Sptssb	-1.46382	-5.26658	-3.92556	-1.37444	-3.20769	-3.48835	0.624602	9.32337e-05	0.00164316	0.339421	0.00725627	0.00164833
Wnt7b	-0.67437	-2.63799	-0.621948	-0.545443	0.145502	-0.942899	0.700722	9.32337e-05	0.360347	0.49381	0.880243	0.11753
Mettl7a3	-0.586994	-2.66132	-2.2454	-0.165439	-0.371179	-0.353142	0.751088	9.32337e-05	0.00025779	0.889181	0.684501	0.646988
Slc22a4	-0.336172	-1.46305	0.353975	-0.181199	-1.16415	-0.741963	0.741232	9.45955e-05	0.384993	0.746857	0.000219584	0.0227582
Gm6560	0.809156	2.45436	4.36754	1.8934	1.76181	1.64551	0.592708	9.51365e-05	1.23021e-15	0.000205764	0.00123445	0.00128272
Kcnk5	-0.405543	-1.62572	-1.89383	0.137004	-0.408821	-0.333959	0.712418	9.54804e-05	3.14317e-07	0.840709	0.385927	0.446128
Gm7390	0.0968223	1.10429	0.471506	0.192135	0.25331	-0.115846	0.925868	9.54985e-05	0.0939333	0.624468	0.443027	0.73126
4930516B21Rik	-0.123839	-1.59767	-0.631061	-0.33244	-0.651603	-0.226188	0.935552	9.55133e-05	0.121511	0.535825	0.121054	0.622475
Hnf4aos	-0.0903336	-3.44438	-3.7038	-0.432164	-1.19741	-1.26444	0.980946	9.58145e-05	2.86898e-06	0.736883	0.182165	0.117813
Fcgbp	-0.553219	-3.41872	-2.74546	-0.461563	-0.937071	-1.73339	0.834743	9.79824e-05	0.000465239	0.714175	0.321283	0.0196233
Dyrk1b	-0.184773	-1.1616	-1.61003	-0.345722	-0.414369	-0.476604	0.843423	9.88096e-05	7.32224e-10	0.310346	0.177034	0.0799482
Dmpk	-0.547538	-1.70268	-1.67986	-0.206223	-0.478741	-1.79107	0.608652	9.91776e-05	2.01472e-05	0.754814	0.318803	4.93649e-08
B4galt6	0.401038	1.3474	2.1845	0.489972	0.748573	0.611697	0.653677	0.000100755	6.91207e-13	0.192644	0.0198351	0.0520314
Olfr56	2.78362	3.65569	4.78278	3.17102	3.20338	4.33498	0.0208175	0.000100922	1.17317e-08	4.22469e-05	4.26795e-05	1.28192e-09
Gamt	-0.552483	-2.51891	-2.7767	-0.43164	-0.914864	-0.938946	0.758276	0.000102224	1.58489e-06	0.626638	0.169207	0.120828
Akr1b8	0.790619	1.25586	2.23902	0.161969	0.404188	1.07333	0.094454	0.000103615	1.84052e-15	0.741612	0.240519	2.04229e-05
Afmid	-0.163687	-2.04742	-2.26316	-0.32267	-0.723843	-0.295782	0.933596	0.000103642	1.50424e-06	0.662947	0.183512	0.613519
Atp6v1b2	0.13996	0.585618	1.4936	0.238503	0.484699	0.713951	0.728694	0.000103683	1.85178e-31	0.115167	0.000121295	1.19211e-10
AC022682.1	-0.502183	-2.51095	-2.52968	-0.289889	-0.602914	-1.13766	0.774265	0.000104158	1.75283e-05	0.758828	0.398858	0.0466344
Foxo4	-0.166422	-0.736755	-0.941292	-0.242857	-0.542745	-0.386145	0.74986	0.000105377	1.92813e-08	0.246042	0.000926609	0.0183483
Cd209g	-1.00405	-4.68745	-6.98942	-2.37423	-1.15777	-6.61623	0.754664	0.000105377	6.34903e-09	0.0231261	0.376366	1.61339e-12
Gm4617	0.0126251	1.16407	0.852387	0.508199	0.432891	0.0614663	0.992431	0.000105712	0.00210381	0.0819215	0.157968	0.875351
Ppp6r2	-0.0250569	-0.664702	-0.993888	-0.0383569	-0.23835	-0.348007	0.972801	0.000106948	3.22055e-11	0.898498	0.177425	0.0183257
Prkag2	-0.0811719	-1.24303	-1.11794	-0.185388	-0.544853	-0.478707	0.947671	0.000107808	0.000117383	0.685257	0.0818899	0.10775
Fam161a	-0.228255	-1.37879	-0.770797	0.161255	-0.136269	0.234659	0.835185	0.000108341	0.0223192	0.763467	0.784592	0.538137
E030037K01Rik	-0.50523	-2.2129	-3.30138	-0.337823	-1.22769	-0.901607	0.727423	0.00010904	9.42379e-11	0.659812	0.0191014	0.0745426
Gm10804	0.166969	-3.93921	-5.27298	-0.205468	-0.61828	-2.22899	0.967902	0.000110481	3.22992e-08	0.912373	0.656158	0.034839
Wdr55	0.0179341	0.556564	0.56881	-0.0193506	0.0383549	0.224113	0.97671	0.000111262	1.21092e-05	0.942808	0.857442	0.0932071
Whamm	-0.0167802	-1.3614	-0.980803	0.164759	0.0911115	0.330564	0.991222	0.00011257	0.00259052	0.757455	0.861859	0.357036
Hectd3	-0.0913966	-0.949007	-1.21446	-0.163853	-0.317495	-0.507275	0.916471	0.000114607	2.10664e-08	0.626236	0.216748	0.016045
Gm15222	-0.258416	-2.51076	-1.77236	-0.941068	-1.52409	-0.486559	0.906456	0.000114705	0.00293633	0.185483	0.0190958	0.490976
Gpt	-0.0413876	-2.44095	-1.64188	-0.209076	-0.468914	-0.504201	0.988709	0.00011696	0.00539177	0.839785	0.545703	0.448933
Fam26f	1.12589	2.2772	3.85319	2.44033	3.00591	3.54024	0.29728	0.000117935	8.7316e-14	1.01326e-07	1.9881e-11	5.55298e-17
Papln	-1.00052	-2.07942	-1.73089	0.210401	-0.462894	-1.00739	0.297858	0.000118422	0.000360798	0.797338	0.452016	0.027564
Wwox	-0.229981	-0.865977	-1.02726	-0.289139	-0.212712	-0.689009	0.692218	0.000118588	2.73858e-07	0.239875	0.40523	9.87599e-05
Mmp25	0.83643	3.54754	5.08612	2.85694	2.37924	1.91627	0.751088	0.000119242	3.14357e-09	0.00038395	0.00331893	0.0166911
Rhob	0.477123	1.00642	2.49654	0.558579	0.910814	1.55508	0.332533	0.000119479	2.53366e-29	0.0163484	2.0191e-05	7.94772e-17
Mmp9	0.0284228	3.13882	4.32878	2.24371	2.07652	1.29442	0.993517	0.000121355	1.95423e-09	0.00096193	0.00398471	0.0839967
Stx1b	-0.338493	-1.88783	-1.73575	-0.158498	-0.641165	-0.662126	0.813684	0.00012188	8.66274e-05	0.843009	0.209103	0.152324
Sfxn5	-0.106615	-1.43209	-1.3703	-0.180794	-0.173196	-0.634653	0.940126	0.00012188	4.36204e-05	0.744756	0.733687	0.0575853
AC122840.2	-0.616846	-2.97096	-3.1901	-0.0725545	-0.960406	-0.688367	0.763059	0.0001231	7.10058e-06	0.958363	0.247402	0.372858
Gm10461	-0.142713	-1.6132	-1.83972	-0.279637	-0.532755	-0.704805	0.919842	0.000123773	6.06175e-07	0.607615	0.232144	0.0601796
Tgfbi	0.33382	1.23199	1.75487	0.390629	0.992049	0.783285	0.687107	0.000123931	4.04189e-10	0.277875	0.000244932	0.0030479
Gm12315	-0.626818	-4.54537	-4.69589	-0.199862	-2.4588	-2.07503	0.848355	0.000126585	2.36727e-05	0.914794	0.0263176	0.0306412
G630022F23Rik	0.470548	-3.68567	-2.59686	-0.224505	-0.926155	-0.739208	0.826908	0.000127676	0.000681257	0.848577	0.243755	0.32204
2810410L24Rik	-0.296484	-1.41804	-2.32445	-0.312261	-0.932752	-0.707834	0.775316	0.000129756	1.30396e-12	0.508138	0.00480962	0.0290161
Cct3	-0.0582224	0.624823	0.5667	0.0351233	0.151066	0.210291	0.919764	0.000130501	0.000123624	0.903443	0.420337	0.177997
Gm44243	0.288102	-2.64644	-0.235597	-0.748621	-0.683969	-0.650339	0.902498	0.000132325	0.786173	0.349802	0.386786	0.352129
Aacs	-0.157166	-2.1662	-1.93733	-0.0780011	-0.874983	-1.06043	0.942002	0.000133118	0.000156352	0.939875	0.12258	0.032566
Osgin1	-0.228792	-2.56658	-0.327717	-0.574144	-0.305642	-0.0854263	0.924473	0.000134478	0.690263	0.500247	0.739677	0.927634
Phf11b	0.847345	2.27803	3.51542	2.57885	2.71062	2.41825	0.543751	0.000136035	1.69428e-11	1.903e-08	3.41501e-09	6.28997e-08
Mpo	-0.48107	4.60339	5.05225	3.47241	1.42166	-1.27547	0.909225	0.00013686	3.44886e-06	0.000444937	0.271635	0.288883
4931406C07Rik	-0.32282	-1.88668	-1.2307	-0.209555	-0.457751	-0.365366	0.830305	0.000138051	0.0077456	0.785158	0.419876	0.487787
Cnot9	0.130026	0.491052	0.471224	0.16735	0.26861	0.153219	0.70004	0.000139873	4.98345e-05	0.239302	0.0248646	0.223343
Adamts15	0.276274	1.4304	1.72581	0.0288553	0.399693	-0.0111005	0.805652	0.000140266	2.70616e-07	0.967508	0.337176	0.984158
Gm10602	-0.737306	-1.76471	-1.3661	-0.185221	-0.677959	-0.91423	0.448467	0.000140266	0.00226057	0.795105	0.152076	0.0217261
Rcn1	0.19643	1.07996	1.21687	0.560598	0.874401	0.599613	0.81534	0.000141566	1.56758e-06	0.0316204	0.000261792	0.0133062
Cd209f	-0.95158	-4.52631	-7.37768	-2.16807	-1.08965	-6.42595	0.770279	0.000141566	5.45653e-10	0.0438577	0.409438	1.56845e-12
Mup-ps10	-1.56163	-3.87675	-5.42706	-0.807386	-2.10674	-1.42478	0.471383	0.000142438	1.8853e-09	0.534618	0.0233519	0.130061
Sirt3	-0.319917	-1.81172	-1.99067	-0.194518	-0.442209	-0.239596	0.821351	0.000142634	2.7117e-06	0.794717	0.416869	0.656625
G6pc	-0.790799	-3.43283	-3.83924	-0.752338	-1.08905	-1.0839	0.748591	0.000142842	1.74861e-06	0.512832	0.256309	0.214772
Gm43254	-0.076403	-1.06375	-1.35836	-0.146133	-0.810027	-1.07329	0.946499	0.000142842	3.54241e-07	0.741317	0.00110755	2.74934e-06
Rbpms2	-0.142206	-1.55995	-1.09501	-0.185143	-0.387257	-0.429364	0.922423	0.00014377	0.00392382	0.767743	0.405927	0.291944
C2cd4d	-0.769105	-3.01501	-3.09852	-0.553527	-1.2254	-1.03011	0.694964	0.000143927	8.36161e-06	0.582363	0.106273	0.1517
Col27a1	-0.597144	-2.23935	-2.96083	-0.399709	-0.926757	-1.23601	0.694006	0.000143927	1.02712e-08	0.617279	0.11291	0.0135624
Tfdp1	0.0622576	0.97806	0.445402	0.0192395	0.183259	-0.198153	0.950189	0.0001453	0.0777765	0.967858	0.563622	0.466965
Fzd8	-0.597812	-1.54007	-2.01125	-0.552288	-1.073	-1.18328	0.508732	0.000146675	1.65391e-08	0.198783	0.00241954	0.000216934
Cd300lf	0.575173	2.75493	5.19794	2.78918	2.25941	1.95236	0.77949	0.000148035	1.26362e-16	8.40603e-07	0.000209852	0.000832482
AC138292.1	-0.527692	-3.01234	-1.99058	-0.303994	-0.626666	-0.816014	0.814578	0.000150817	0.00534943	0.799163	0.494727	0.279836
Clec4d	0.809127	3.14361	6.83125	2.88115	2.36238	3.34859	0.718813	0.000150817	1.11741e-19	2.42344e-05	0.000858238	1.04352e-07
Zfyve21	-0.296798	-1.50776	-2.09433	-0.231306	-0.892934	-0.751204	0.794104	0.000151204	1.75738e-09	0.682341	0.0132924	0.030086
Ddx24	0.438961	0.622158	0.863589	0.476633	0.745951	0.506868	0.0475893	0.000151746	1.89683e-09	0.000338961	3.15111e-09	7.71286e-05
Tmem57	0.0925813	-0.564531	-0.464715	-0.0577818	-0.357672	-0.193653	0.842774	0.000152204	0.000606954	0.80647	0.00714169	0.17191
Gm37736	-0.295538	-3.3226	-2.30314	-0.175319	-1.36665	-1.44431	0.924232	0.0001532	0.00427906	0.90985	0.114255	0.0656929
Shpk	-0.151851	-1.99328	-1.44752	-0.142558	-0.412694	-0.639339	0.939132	0.000155352	0.00287279	0.871671	0.516384	0.208908
Arvcf	-0.466489	-1.15138	-1.48145	-0.11698	-0.834066	-1.3959	0.48178	0.000156964	3.45207e-08	0.808422	0.00158504	4.93017e-10
Cyp7a1	-0.965594	-3.88483	-3.35834	-0.221723	-0.833325	-1.54773	0.722062	0.000157316	0.000307895	0.902572	0.497536	0.10244
Gm45495	-0.403093	-1.13756	-2.23938	-0.460832	-1.26016	-1.42877	0.575741	0.000158588	7.23137e-16	0.146563	3.51255e-07	1.35132e-09
Flot1	0.694346	0.925234	1.18101	0.421422	0.84856	0.840689	0.0282376	0.000158588	4.55559e-08	0.0745421	2.13128e-05	7.62899e-06
Nlrp5-ps	-1.51049	-2.84675	-5.35618	-1.18817	-0.809953	-0.990223	0.202693	0.000158618	6.15636e-13	0.10122	0.340464	0.164065
1810010H24Rik	-0.0263516	-1.60636	-0.941563	-0.0217925	-0.734559	-0.454165	0.988709	0.000160808	0.0181569	0.976878	0.0756739	0.281712
Gm13822	2.1428	2.70228	2.52039	4.06809	3.05498	4.04781	0.0402837	0.000161643	0.000343563	1.37796e-09	3.19143e-08	3.94755e-14
Acot7	-0.0751943	0.867749	-0.212818	-0.121519	0.241987	-0.250067	0.92932	0.000165275	0.396165	0.719532	0.341948	0.272193
Hmgn2-ps1	0.218633	1.35979	0.51507	0.520909	0.491306	-0.0168278	0.851036	0.00017439	0.164877	0.181609	0.189662	0.974903
Fbln2	-0.823398	1.79811	0.951408	0.205161	0.469787	-0.80124	0.39102	0.000175085	0.0394763	0.784742	0.385488	0.0649277
Lactb2	-0.591779	-2.34946	-2.32508	-0.560923	-1.22611	-1.12707	0.720925	0.000175294	3.4045e-05	0.470524	0.036128	0.0408196
Atp2b2	-0.251807	-3.034	-2.01837	-0.329651	-0.16641	-0.641513	0.933152	0.000175554	0.00699491	0.792535	0.892181	0.444193
Papss2	0.0867005	-2.10662	-1.60274	-0.177874	-0.442948	-0.393177	0.970688	0.000175554	0.00183418	0.846615	0.511916	0.512704
Cyp1a1	-0.523419	-2.8563	-2.4498	-0.270031	-0.860539	-1.05158	0.81401	0.00017956	0.000373847	0.825435	0.295384	0.139947
Ly75	0.950863	1.16146	1.74801	1.02623	1.36422	1.94679	0.0129053	0.000182193	1.04224e-10	3.0372e-05	1.26584e-08	7.26424e-19
Sucnr1	-0.494991	-2.92095	-4.51295	-0.788816	-1.92168	-1.20725	0.83696	0.000182585	2.76286e-11	0.396239	0.00532338	0.0904747
Cd209b	-0.687402	-3.31018	-4.23012	0.490667	-1.5621	-0.999998	0.782407	0.000186277	6.52917e-08	0.699307	0.0665413	0.24608
Nop14	0.0963704	0.430604	0.532333	0.0508441	0.232259	0.111601	0.766907	0.00019035	1.81307e-07	0.777669	0.0312963	0.339791
Gm26809	1.13343	1.62998	3.16923	-0.0129462	0.59565	1.14672	0.0567051	0.000191456	2.13978e-17	0.987229	0.183927	0.00109566
Mitd1	0.652978	0.866118	0.667808	0.593527	1.02856	1.09647	0.03058	0.000191967	0.0017344	0.00225155	8.56516e-09	1.08402e-10
Zmym5	-0.176596	-0.677768	-0.463407	-0.0299772	-0.4783	-0.307076	0.711456	0.000191967	0.00604096	0.927108	0.00257333	0.0598749
Ruvbl2	-0.126755	1.19363	0.971271	0.386725	0.548207	0.109956	0.908714	0.000191967	0.000865438	0.280084	0.0767763	0.776479
Tnip3	1.06441	2.83396	4.28421	2.50452	1.50992	2.26934	0.59777	0.000192568	5.17662e-10	0.000383792	0.0397367	0.000250914
Gm9800	-0.0932271	1.12467	0.900745	0.50605	0.434481	0.0566073	0.933709	0.000192894	0.0010696	0.0834966	0.155745	0.886572
Taar8c	-1.58961	-3.9412	-4.01166	-1.10554	-1.26016	-1.55545	0.256051	0.000192894	7.52928e-06	0.21468	0.164671	0.0321399
Pls1	-0.251264	-1.73671	-2.43923	-0.29849	-0.654388	-0.776693	0.865441	0.000193018	1.87968e-09	0.636546	0.163569	0.0603877
Elf5	0.0165173	-4.04155	-2.59812	-0.391088	-0.856057	-0.505854	0.996898	0.000193018	0.00249829	0.763467	0.390466	0.584284
AC027700.1	1.60504	3.80498	3.97654	2.87574	4.77942	4.87349	0.559982	0.000193524	2.98291e-05	0.00106534	8.01884e-10	2.71867e-10
CT009713.3	-1.06705	-4.14446	-1.71242	-0.5157	-0.275851	-0.209416	0.656159	0.000194486	0.0707384	0.716001	0.845357	0.866229
Clybl	-0.195519	-1.5543	-1.48998	-0.227923	-0.687774	-0.483526	0.886915	0.0001984	6.87532e-05	0.705755	0.0908837	0.231771
Gm20703	-0.79101	-2.59313	-1.37459	-0.625768	-1.53068	-0.526251	0.632466	0.000198552	0.0307639	0.461499	0.0143308	0.475805
Creb5	0.725384	2.06123	4.71485	2.36846	2.10159	3.04196	0.604226	0.000202864	8.26928e-23	2.10953e-07	2.59986e-06	3.33622e-13
Kctd2	-0.210013	-0.819099	-0.448385	0.126762	-0.299892	-0.362321	0.719885	0.00020668	0.033761	0.686456	0.186784	0.06915
Sema4c	0.447817	1.36289	1.74525	0.742759	0.991688	0.809226	0.622292	0.00020668	6.91385e-08	0.0256446	0.00190917	0.008834
Tmem25	0.0161213	-2.9013	-2.52151	-0.162109	-0.738895	-0.406691	0.996796	0.000208122	0.000356544	0.906377	0.402702	0.640968
Ifitm3	1.02578	1.44843	0.797947	0.490297	1.00807	1.28592	0.0511166	0.000208122	0.0320155	0.251565	0.00312799	1.73561e-05
Pkm	0.80084	2.32534	4.34634	1.94193	1.89365	1.82621	0.590825	0.000208122	6.47839e-16	9.74844e-05	0.000326427	0.000211188
Ace2	-0.66437	-1.95947	-2.17673	-0.782863	-1.00077	-0.997113	0.588765	0.00020839	4.35114e-06	0.134781	0.0414899	0.0306614
Paqr7	-0.62272	-1.4138	-1.18113	0.0233781	-0.665384	-0.606114	0.425893	0.000210311	0.000632123	0.973125	0.0692995	0.0792518
Tmem141	-0.261836	-1.05361	-0.637154	-0.412413	-0.724442	-0.199904	0.727423	0.000210311	0.0171649	0.158032	0.00369889	0.509941
Ruvbl1	-0.0490222	0.739362	0.412705	0.154107	0.254571	0.0335352	0.949557	0.00021182	0.0303216	0.555717	0.220908	0.900772
Gm45051	-0.493999	-1.55742	-2.95592	-0.611641	-1.20139	-0.965553	0.612621	0.000212502	4.38023e-13	0.138155	0.00132468	0.0065046
Gdf2	-0.500406	-2.7185	-0.918266	-0.28173	-0.396568	-0.350356	0.816037	0.000212968	0.222621	0.807329	0.681026	0.674355
Snx10	0.758398	1.23089	1.67734	0.340189	0.830867	1.734	0.128599	0.000214605	7.62412e-09	0.389104	0.00452908	3.8445e-13
Cd300lg	-0.683727	-1.50367	-2.90286	-0.151855	-0.582167	-1.58574	0.39999	0.000217622	9.38957e-17	0.814055	0.157247	1.82467e-07
Gm15982	-0.800062	-3.16754	-0.960365	-0.3682	-1.17779	-1.22817	0.717208	0.000218319	0.269901	0.774966	0.175773	0.12066
Fbn1	0.554489	1.63647	2.3434	0.961141	1.50336	1.13998	0.60491	0.000221638	1.31981e-09	0.0136223	3.1971e-05	0.00145949
N4bp2l1	-0.389566	-1.02148	-1.53012	-0.234938	-0.535744	-0.584886	0.543676	0.000222637	1.91538e-10	0.500327	0.0384067	0.0123861
Srm	-0.189159	1.06861	0.613226	0.11507	0.512138	-0.177276	0.829912	0.000223623	0.0256469	0.800221	0.0647264	0.574298
Per3	-0.375849	-2.33289	-2.34344	0.309732	-1.79841	-1.72937	0.850326	0.000225856	3.76072e-05	0.740873	0.000847517	0.000636245
Timp1	0.84284	2.88225	5.46302	1.84196	2.9003	2.51158	0.672899	0.000225892	1.53113e-15	0.00759517	3.46193e-06	4.00778e-05
Gm960	-0.17217	-1.84609	-0.42441	-0.403257	-0.880612	-0.0498992	0.919377	0.000226994	0.409528	0.500013	0.0639332	0.940595
Bnip3l	-0.264717	-0.693637	-0.109771	-0.183874	-0.892897	-0.298381	0.54401	0.000229163	0.61942	0.416554	3.8478e-10	0.0805412
Gm8399	0.453208	1.38882	2.48988	0.665748	0.888877	0.486447	0.627614	0.000229438	1.48977e-14	0.0618312	0.00802228	0.173423
Selenoo	-0.373599	-1.4565	-1.76926	-0.270547	-0.454131	-0.669395	0.719885	0.000230364	3.8036e-07	0.609875	0.284345	0.0575093
Ppdpf	-0.509756	-1.04749	-1.487	-0.240475	-0.673435	-0.612523	0.341121	0.000231222	1.94453e-09	0.502985	0.00771952	0.0104327
Tppp	-0.195626	-1.44111	-1.39881	-0.364919	-0.728473	-0.9715	0.878597	0.000233122	6.54222e-05	0.442974	0.0487421	0.00221581
Hfe	0.181105	-1.10652	-0.69363	-0.249104	-0.194247	-0.180771	0.846835	0.000233376	0.01371	0.512902	0.607022	0.580925
Lifr	-0.677138	-1.81018	-1.97536	-0.610186	-0.947435	-0.534494	0.554982	0.000239877	6.42296e-06	0.259803	0.0398551	0.268709
Gm6750	0.228641	1.34478	0.426306	0.525986	0.493246	-0.01321	0.843636	0.00024559	0.269476	0.182648	0.19266	0.980722
Ptgds	-0.132215	-2.97812	-2.07781	-0.442609	-1.19318	-0.459714	0.968818	0.00024559	0.00550948	0.704423	0.14635	0.606312
Gm11266	-0.611049	-2.42783	-4.41041	-0.434363	-2.00812	-1.27056	0.721979	0.000246357	6.24422e-14	0.624934	0.000286337	0.0250581
Ptrh1	0.176231	1.30903	3.895	0.428134	0.73553	0.569509	0.885716	0.0002495	5.64126e-38	0.29835	0.0280896	0.0856244
Gm44851	-0.036574	-2.69147	-1.68321	-0.130354	-0.768673	-0.705662	0.990678	0.000252995	0.0133426	0.920327	0.338015	0.334661
Agfg2	-0.224951	-0.861116	-0.876907	-0.194776	-0.544282	-0.411803	0.715904	0.000254784	2.90589e-05	0.512542	0.00955078	0.0472702
Ugp2	-0.524943	-1.77225	-1.88546	-0.410616	-1.10374	-0.893556	0.665206	0.000255015	1.20531e-05	0.500728	0.0109704	0.0341891
Rrp1b	0.234647	1.15087	1.10661	0.403617	0.794211	0.0746185	0.794657	0.000256699	9.1654e-05	0.241876	0.00405554	0.853509
Lrg1	1.75422	2.35519	1.9513	0.334389	1.38506	1.81277	0.037426	0.000256977	0.000828686	0.721576	0.018088	0.000361093
2018-09-05	0.794902	1.68035	0.766821	0.0951781	0.146109	0.22185	0.377087	0.000261829	0.0882033	0.908719	0.826051	0.673801
Tnfrsf19	-0.809184	-1.95981	-2.16181	-0.150252	-1.18467	-1.51101	0.486845	0.000261928	5.46913e-06	0.863979	0.014427	0.000373133
Gm10300	0.23515	-2.28436	-1.936	-0.446186	-0.87336	-0.862431	0.905633	0.00026373	0.000708722	0.55527	0.131136	0.117571
Myof	0.710664	1.6742	3.49994	1.34799	1.87328	1.67892	0.4703	0.000265208	3.59657e-19	0.000267673	1.61572e-07	1.21699e-06
Hes1	-0.291221	-1.03034	-1.24225	0.0632948	-0.580279	-0.857504	0.687577	0.000270736	6.53562e-07	0.898087	0.026256	0.000108852
Slc25a42	-0.446397	-1.70362	-1.8767	-0.26026	-0.3817	-0.325929	0.716379	0.00027438	6.12399e-06	0.696591	0.490262	0.512704
AC159886.4	-1.33073	-6.33138	-5.8811	0.283142	-0.966466	-1.79278	0.759689	0.000275269	8.0631e-05	0.921308	0.635186	0.246435
Tcf7l1	-0.308595	-0.839653	-0.63634	0.0246841	-0.44297	-0.531289	0.57099	0.000275269	0.00258868	0.954188	0.0407013	0.00537715
Mup-ps2	-1.53229	-3.89995	-5.47284	-0.851186	-2.04356	-1.43168	0.518468	0.000275617	7.60604e-09	0.529018	0.0382307	0.147938
Casp4	1.0101	2.16145	3.02179	1.99834	2.19409	2.46765	0.395966	0.000275617	6.52996e-09	1.86676e-05	3.37926e-06	1.87641e-08
Cd59a	-0.0809739	-1.69825	-0.672081	-0.101507	-0.311157	-0.061828	0.965772	0.000275617	0.149819	0.900609	0.591392	0.923499
Mrc1	-0.665065	-1.33593	-2.08363	-0.55786	-1.11834	-1.2169	0.329105	0.000275642	5.27094e-11	0.129507	0.000267714	1.41471e-05
Gapdh-ps15	-0.276786	-2.78341	-2.27768	-0.194705	-0.798438	0.492608	0.908665	0.000275701	0.000464744	0.863661	0.2862	0.503046
Ypel5	-0.244844	-0.639979	-0.67868	-0.15523	-0.636344	-0.182071	0.549311	0.000275839	1.45318e-05	0.477753	6.12601e-06	0.294834
D230017M19Rik	0.0915563	-2.12398	-1.88586	-0.0852026	0.0839286	-0.851512	0.970051	0.000275839	0.000312253	0.934516	0.92683	0.109962
Emc9	-0.0957709	-1.12203	-1.80412	-0.0374901	-0.458898	-0.414264	0.933164	0.000279692	1.38179e-11	0.947533	0.136332	0.151619
Gm4673	0.196319	-1.84397	-0.617078	-0.0152744	0.216471	-0.28423	0.910271	0.000283148	0.23461	0.986977	0.755815	0.609674
Cmklr1	0.319291	1.33037	2.18105	0.80294	1.77739	1.2791	0.751008	0.00028554	5.84235e-12	0.0124706	1.5996e-10	4.33033e-06
Fam213a	-0.128424	-1.84327	-0.928595	-0.0691221	-0.68101	-0.271644	0.947433	0.000287018	0.0578216	0.939992	0.190889	0.629332
Itga8	-0.751076	-1.26163	-2.31475	-0.240583	-0.962636	-1.97655	0.170842	0.000288351	1.44387e-14	0.605011	0.00127363	3.23603e-15
Ebna1bp2	-0.210627	0.712053	0.756768	0.0822866	0.167542	0.122687	0.672082	0.000288731	1.50686e-05	0.787312	0.465109	0.565653
Nat8b-ps	-0.630827	-2.58574	-3.16583	-0.55663	-0.884788	-0.704554	0.741044	0.000288843	4.49049e-07	0.54541	0.235015	0.320867
Adamts13	-0.249023	-1.83236	-0.958071	-0.184453	-0.581754	-1.13308	0.88047	0.000288843	0.047085	0.817404	0.278797	0.00660205
6430573F11Rik	-0.393496	-1.86824	-2.15098	-0.214549	-0.382477	-1.39201	0.784612	0.000289987	2.36928e-06	0.785158	0.53601	0.00060561
Pts	-0.151235	-0.63622	-1.20132	-0.0312276	-0.490818	-0.541576	0.751959	0.000290914	1.75976e-15	0.921721	0.00109733	7.15666e-05
Slx1b	-0.309392	-0.737851	-1.16459	-0.131721	-0.269245	-0.50542	0.48178	0.000291762	4.39686e-11	0.6339	0.199238	0.00224658
Lgals3	0.607298	2.19477	4.43254	2.14728	2.17584	2.48865	0.696293	0.000291762	9.32613e-18	4.88867e-06	7.11839e-06	2.75707e-08
Acy1	-0.402264	-1.61701	-2.14278	-0.559319	-0.910357	-0.954142	0.734354	0.000293202	4.02442e-08	0.250646	0.0264352	0.0108416
Mmp15	-0.230733	-1.83838	-2.53327	-0.331786	-0.798254	-0.830456	0.89157	0.000294824	1.01746e-08	0.629905	0.109594	0.0678023
Gm26536	-0.173191	-1.97611	-1.89162	-0.146492	-0.425983	-0.780902	0.920481	0.000294824	9.89959e-05	0.852244	0.489931	0.0912653
Tmem165	-0.0734573	0.847129	0.902361	0.17484	0.246176	0.112102	0.933164	0.000295337	1.49218e-05	0.572186	0.338551	0.674355
Fn3krp	-0.0734834	-0.93405	-1.19477	0.108929	-0.68239	-0.177114	0.940144	0.000295337	1.60026e-07	0.784911	0.00223256	0.520836
Il18	-0.410519	-1.01085	-0.868381	0.0842389	0.258066	-0.137897	0.510395	0.000302434	0.000615828	0.854384	0.416086	0.663131
Dtnb	-0.191572	-0.917603	-0.0435068	-0.252806	-0.511704	-0.199105	0.789306	0.000305443	0.90086	0.403518	0.0290995	0.451906
Cstb	0.274416	1.16952	2.53023	0.230142	0.601556	1.09404	0.757414	0.000306926	3.1281e-20	0.593516	0.0489179	8.95488e-06
Ctps	0.196549	1.3791	1.8127	0.464167	0.562553	0.210103	0.874944	0.000306949	6.33948e-08	0.275931	0.142341	0.61887
Rad51b	1.2259	2.39352	1.3955	0.668339	1.63626	1.82464	0.307219	0.000307497	0.0257932	0.394181	0.00495823	0.000488747
Acly	-0.248389	-1.75721	-1.99837	0.00826764	-0.455238	-0.914923	0.875473	0.000310361	3.52439e-06	0.992607	0.407329	0.0297128
Ppm1b	-0.19511	-0.926259	-1.1945	-0.224335	-0.555617	-0.420623	0.787081	0.000311145	1.08544e-07	0.482442	0.0169927	0.0673576
Pus7l	0.157912	1.07032	1.1296	0.39902	0.597223	0.274603	0.873019	0.00031143	2.50183e-05	0.221144	0.0305822	0.368504
Tert	0.197808	-1.82445	-1.50932	0.192021	0.252022	-0.262094	0.908714	0.000311781	0.000971365	0.808241	0.707433	0.63976
Serpina9	-1.36211	-2.88291	-3.68959	-1.10498	-1.44653	-1.00463	0.378162	0.00031237	1.37577e-07	0.181215	0.054331	0.182077
Mtfp1	-0.191539	-1.32175	-2.03954	-0.122419	-0.456507	-0.547891	0.871666	0.000312445	1.23519e-10	0.8351	0.232465	0.102258
Kctd17	0.64445	1.29736	2.19679	0.690285	0.882105	1.08513	0.344758	0.000313396	1.53337e-12	0.0368818	0.00546057	0.000108242
Zfp629	0.093381	-0.923773	-0.997889	0.0204202	-0.0862451	-0.0406597	0.917218	0.000313396	1.17378e-05	0.96511	0.813411	0.905413
Nod1	0.607941	1.21515	1.45675	0.751887	1.45379	1.11582	0.334698	0.000315531	9.84586e-07	0.00998042	2.01162e-08	1.44205e-05
6430550D23Rik	-0.1858	-1.2209	-1.86394	0.19792	-0.647831	-0.857314	0.861482	0.000316608	5.9966e-10	0.674267	0.0428789	0.00189347
Gm45225	-1.2631	-6.20681	-2.01909	0.488065	0.522973	-2.53585	0.777575	0.000318801	0.21519	0.851814	0.823542	0.118733
AC113107.1	0.455596	-4.0026	-2.72808	-0.0578123	-0.0464194	-0.61401	0.886915	0.000321681	0.00463929	0.974055	0.9786	0.570729
Gm13267	-0.208399	-4.01003	-1.5677	-0.902952	-1.52324	-1.8106	0.950566	0.000322585	0.0807325	0.39486	0.102504	0.0311656
Ces1e	-0.59511	-3.11082	-3.45389	-0.351501	-1.3536	-1.2521	0.813658	0.000322585	6.5423e-06	0.793817	0.111509	0.115858
Gars	-0.0505654	0.556462	0.793552	0.106984	0.21555	0.131578	0.92833	0.000323061	3.50737e-09	0.605186	0.170843	0.408016
Senp3	0.0537809	0.426523	0.403102	0.100563	0.261829	0.119972	0.893377	0.000326082	0.000152949	0.503674	0.0149472	0.309768
Xpo7	0.0715264	-0.998355	-0.643358	-0.0147226	-1.10508	-0.443922	0.94677	0.00033807	0.0132057	0.976071	3.51255e-07	0.0764809
Pygl	-0.446384	-2.02288	-2.23867	-0.366736	-0.565295	-0.605809	0.776673	0.000341236	7.53053e-06	0.632058	0.365563	0.273086
Mup5	-0.870026	-4.05817	-4.08154	-1.59088	-2.77162	-1.15405	0.781422	0.000341445	4.50082e-05	0.167046	0.00471311	0.294676
Lmod3	-0.914934	-3.35196	-2.38989	-0.063764	-2.04657	-1.53987	0.676509	0.000343002	0.00378762	0.968179	0.0107986	0.0472441
Stk39	0.0263306	1.559	1.72372	0.709269	1.32768	0.699163	0.988879	0.000343675	9.6935e-06	0.0996701	0.000267714	0.0765199
Acsm5	-0.140081	-3.12477	-1.90733	-0.158596	-0.333268	-0.286881	0.969698	0.000346933	0.0199888	0.918949	0.784391	0.785389
Psen1	0.351318	0.535868	0.971692	0.161115	0.518144	0.508926	0.108075	0.000346939	3.37811e-14	0.354573	1.78656e-05	7.50645e-06
Car13	1.64239	2.34797	4.59781	1.21552	2.06618	2.32503	0.077516	0.000346973	6.27852e-16	0.0518224	0.000144286	3.03589e-06
Gm35665	0.716532	-4.05948	-1.9652	0.0293039	0.350925	-0.0342829	0.810275	0.000348958	0.0557006	0.987705	0.814414	0.981996
Gm8798	-0.948926	-2.8954	-1.38191	-0.342698	-1.48951	-1.13183	0.632713	0.000351827	0.0768461	0.781732	0.0490849	0.12831
Mup-ps8	-1.47986	-3.55166	-5.26496	-0.825605	-2.23401	-1.63993	0.482504	0.000354054	1.44344e-09	0.499647	0.0102876	0.0587969
Cc2d2a	-0.0857499	-1.13495	-1.802	0.0203723	0.0792122	-0.630123	0.942845	0.000354054	5.77229e-11	0.971975	0.865619	0.0201265
Gm6904	0.918319	2.0827	2.58501	1.80606	2.32625	1.70572	0.490179	0.000356039	1.24176e-06	0.0001957	4.3644e-07	0.000216488
1700018L02Rik	-0.540024	-2.0081	-2.34609	-0.735727	-0.970142	-0.714017	0.708772	0.000356891	2.43138e-06	0.211556	0.0693947	0.174536
Pimreg	0.377172	2.72912	4.08382	0.986922	1.78236	0.600023	0.885716	0.000359624	4.26834e-09	0.264221	0.00888594	0.457419
Extl1	-0.165362	-1.56667	-1.76731	-0.141934	-0.516652	-1.26151	0.914036	0.000360931	5.34169e-06	0.841492	0.265934	0.000241715
Catsperd	-0.345342	-1.76874	-0.289559	-0.680641	-0.767867	-0.981643	0.803014	0.000361336	0.602862	0.174813	0.111607	0.0169389
Ranbp3l	-0.704058	-2.20138	-4.70284	-0.634745	-1.3456	-2.73898	0.634093	0.000361336	1.04223e-13	0.391195	0.0175112	3.28668e-07
Cyp4a31	-0.160716	-3.22023	-1.47032	-0.0798778	-1.70458	-0.28039	0.964429	0.000363895	0.0943305	0.961595	0.0427939	0.797956
Ppp1r1b	-0.70267	-2.45989	-2.75461	-0.534524	-0.95302	-0.585907	0.687044	0.000366295	5.7155e-06	0.543208	0.170366	0.401532
Jpx	-0.203547	-1.16278	-1.7258	-0.0407267	-0.314119	-0.258827	0.836008	0.000366295	1.31013e-09	0.945633	0.389027	0.444577
Cyp2c29	-0.626281	-3.32421	-3.85686	-0.604042	-1.61209	-2.13114	0.818996	0.000366295	2.77547e-06	0.633313	0.0706502	0.00553792
Pard3bos3	-0.134456	-3.0653	-3.73176	-0.271875	-1.34334	-1.08846	0.964349	0.000366635	8.5082e-07	0.817046	0.0590382	0.120945
Mup2	-1.05333	-3.28015	-3.77125	-0.662294	-2.03448	-1.98702	0.643873	0.000370491	3.55037e-06	0.586184	0.014054	0.00978873
Cyp2c55	-0.436207	-4.03708	-3.57535	0.189582	-2.32449	-2.77989	0.90838	0.000371824	0.000330479	0.9239	0.0207123	0.00175416
Tmem63b	-0.0316615	-1.36491	-0.999232	-0.296452	-0.563217	-0.484893	0.985286	0.000371824	0.00451036	0.549195	0.14214	0.181112
Atp1b1	0.0647324	-1.27961	-1.02307	-0.175983	-0.40869	-0.286048	0.964349	0.000371824	0.00171738	0.739836	0.287511	0.442424
Psmb9	0.782871	1.47723	2.15642	1.93274	2.11347	2.58312	0.290392	0.000372365	2.06037e-09	4.1579e-10	9.00597e-12	6.56954e-19
Actg-ps1	0.409602	1.41342	2.51481	0.71376	0.833532	0.457173	0.687279	0.000372731	1.54342e-13	0.0545992	0.0213113	0.23251
Scnn1a	-0.307377	-1.891	-2.35301	-0.284804	-0.735658	-0.363618	0.854624	0.000374821	4.5824e-07	0.710277	0.172143	0.519373
Sema3f	0.406282	1.17423	1.22341	0.493341	0.675434	0.642512	0.612463	0.000374936	3.18701e-05	0.139682	0.025925	0.0232268
Ccr5	0.0113966	1.50028	2.28163	0.917687	1.31865	1.6619	0.995405	0.00037514	3.88192e-10	0.0125367	0.000161921	1.12471e-07
Srms	-0.480483	-1.62941	-2.99953	-0.294397	-1.04811	-1.92924	0.677834	0.000381004	1.43819e-13	0.644385	0.0143567	5.21833e-08
Nup205	-0.185851	0.874088	0.675908	0.111484	0.514454	0.159593	0.789293	0.000383254	0.00262624	0.763876	0.0219251	0.546372
Rufy3	-0.0652909	-0.835919	-0.557456	-0.0849696	-0.00358384	-0.141767	0.940976	0.000388215	0.0107401	0.821212	0.993363	0.578539
Gpx6	-0.919839	-3.7863	-3.2146	-0.622561	-0.662837	-0.537662	0.722062	0.000388901	0.000398255	0.646065	0.586506	0.622412
Gm37072	0.438818	-3.11247	-1.49017	-0.107033	-0.200326	-0.617256	0.873538	0.000390264	0.07088	0.945633	0.875857	0.493439
Miga2	0.058916	-1.47143	-1.68532	0.0326179	-0.30302	-0.394244	0.973005	0.000390404	4.20352e-06	0.965503	0.545822	0.341312
2310040G24Rik	-0.415644	-1.24751	-2.07336	-0.199549	-0.465046	-0.628608	0.629849	0.00039204	1.81318e-11	0.683897	0.194268	0.0396766
Mid1ip1	0.178165	-1.3127	-1.76507	0.139688	-0.397141	-0.843584	0.883999	0.000396405	4.65145e-08	0.809845	0.323043	0.00567646
Fam83f	-0.00185475	-1.96462	-1.20123	-0.00821165	-0.430671	0.123093	0.999613	0.000396809	0.0201833	0.993759	0.513484	0.860966
Abcb4	-0.364759	-1.62081	-0.932847	-0.311696	-0.846536	-0.46849	0.774494	0.000397829	0.0312039	0.609517	0.0491271	0.298128
Gm26697	-1.30316	-3.63142	-3.3462	-1.0511	-1.53243	-0.902065	0.454886	0.000399764	8.59906e-05	0.257815	0.0911406	0.295042
Dock6	0.191434	-1.06844	-1.00271	0.130079	-0.3166	-0.329279	0.835336	0.000402933	0.00020551	0.778233	0.33681	0.262431
Psme1	0.563744	0.817111	0.74002	0.833382	1.00135	1.18056	0.0826217	0.000405143	0.00035995	2.81284e-06	1.39918e-08	8.65049e-13
Etv6	0.476478	0.861344	0.952765	0.456002	0.790818	0.798756	0.25769	0.000405143	9.92124e-06	0.0415657	7.22823e-05	1.66313e-05
Hand2	-0.550212	-1.30336	-0.122763	-0.584096	-1.24	-0.993577	0.489158	0.000409804	0.787669	0.102324	3.55729e-05	0.000662537
2610008E11Rik	-0.403105	-0.789332	-1.30115	-0.286206	-0.601978	-0.494558	0.329105	0.000409804	1.54707e-11	0.236602	0.0017403	0.0079368
Slc39a6	0.3257	1.43151	2.55391	0.895033	1.09444	0.792629	0.775151	0.000411597	2.38562e-13	0.01165	0.00172129	0.0227081
Psat1	-0.532008	2.65028	4.72295	2.01665	1.78226	1.25513	0.805428	0.000418469	2.63157e-13	0.00107917	0.0071722	0.0607823
Gm6522	0.658083	5.66817	7.28796	0.848299	0.838466	0.303052	0.913434	0.000418469	8.13961e-07	0.710924	0.674862	0.878874
Slco2b1	-0.0254604	-1.76027	-1.90637	-0.169061	-0.29119	-0.582684	0.990448	0.00041916	1.60058e-05	0.832218	0.648604	0.223484
Slc25a21	-0.393616	-1.32926	-1.86909	-0.255403	-1.08633	-0.675493	0.680307	0.000421764	1.18103e-08	0.611497	0.000620282	0.0396643
AV356131	-0.660944	-1.54274	-0.514842	-0.153058	-1.48676	-1.15981	0.490519	0.000424407	0.238849	0.827137	3.77758e-05	0.00159919
Ptprb	-0.489639	-1.08172	-2.17402	-0.332746	-0.432676	-1.01418	0.439587	0.000431086	8.06407e-17	0.346675	0.162279	1.38057e-05
Prss53	-0.149432	-2.2239	-1.39973	-0.429712	-0.423493	-0.271003	0.947671	0.00043186	0.0141306	0.583646	0.567051	0.686466
AC124413.2	-1.03064	-3.04008	-0.49439	-0.42218	-2.30759	-1.21941	0.602827	0.000432129	0.60582	0.7255	0.00117627	0.107814
AC155293.1	0.687836	2.36822	4.56216	1.95757	1.68467	1.51199	0.69038	0.000432129	4.17765e-15	0.000324603	0.00410027	0.00667537
Dexi	-0.0438813	-0.88676	-0.789461	-0.150408	-0.291106	0.0136607	0.965455	0.000432129	0.000481086	0.666943	0.27661	0.969412
Dhdh	-0.217458	-2.06918	-1.83285	-0.191028	-0.403737	-0.481113	0.915911	0.000432129	0.000519776	0.840152	0.574548	0.426003
Nsmf	-0.191616	-1.54961	-1.27334	-0.399706	-0.635417	-0.716773	0.898168	0.000432129	0.00139932	0.456419	0.150027	0.0682009
Gm38416	-0.996112	-3.01379	-2.49189	-0.279047	-0.677057	-0.599409	0.632931	0.000432258	0.00119433	0.838223	0.501253	0.503591
A230056P14Rik	-0.297076	-1.17309	-0.143343	-0.152185	-0.998416	-0.26128	0.754664	0.000436221	0.735411	0.766248	0.000261596	0.465706
Gm12715	0.498773	1.43531	2.50345	0.735447	0.886873	0.615775	0.612621	0.00043737	8.04879e-13	0.0521322	0.0159024	0.0972142
Col14a1	-0.410387	-0.682231	-0.349174	-0.0661268	-0.329115	-0.753937	0.182911	0.000442536	0.0612022	0.831354	0.0771373	1.62912e-07
Plekha6	0.110148	-1.18245	-1.02196	-0.0292359	-0.0468821	-0.148933	0.927382	0.000445253	0.000751804	0.96225	0.929398	0.698613
Nuak1	-0.226605	-0.937177	-0.159787	0.111716	-0.248565	-0.523815	0.757414	0.000447638	0.606259	0.787923	0.41193	0.0222238
Izumo4	0.211767	-1.454	-1.34621	0.272151	-0.585322	-0.079954	0.874625	0.000451514	0.000303787	0.626499	0.160739	0.881129
Agl	-0.293652	-1.33207	-1.32727	-0.274669	-0.507598	-0.753608	0.781712	0.000451514	8.54813e-05	0.581691	0.190033	0.01932
Cyp2c44	-0.767696	-3.5994	-3.48427	-0.529285	-1.08379	-0.819926	0.79068	0.000454176	0.000141995	0.72203	0.331869	0.439382
Uck2	-0.0993988	1.33895	1.00234	0.291343	0.40477	-0.182728	0.946097	0.000462394	0.00426642	0.556859	0.330214	0.672354
Copg2	-0.264653	-0.543351	-0.812246	-0.173764	-0.222404	-0.205157	0.38011	0.000467043	1.41233e-09	0.325595	0.153593	0.157745
Maats1	-1.15666	3.62973	5.13361	1.06738	2.02603	1.69465	0.733572	0.000468504	4.36506e-07	0.501481	0.0506457	0.116066
Ptgs2	2.30291	3.51718	6.20987	3.69517	4.36159	5.22538	0.178609	0.000469396	1.51807e-11	0.000105045	1.12969e-07	8.45322e-12
Gyg	0.115245	1.2479	1.60025	0.461526	0.761773	0.499097	0.929575	0.000469396	3.24711e-07	0.232056	0.0184944	0.131493
Plk5	-0.291911	-2.61989	-2.43431	-0.284518	-0.413353	-0.41156	0.907528	0.000476731	0.000237347	0.803952	0.665837	0.608179
Slc30a5	0.217584	0.691457	0.250716	-0.165032	0.197067	0.322691	0.659168	0.000477717	0.212739	0.506661	0.367479	0.0674987
Srebf1	0.231053	-1.80317	-2.18482	-0.137477	-0.718885	-0.980849	0.893377	0.000479788	1.4346e-06	0.872486	0.16788	0.0265722
Lhx2	-0.237493	-1.82545	-0.749433	-0.589985	-0.919616	-0.602729	0.889583	0.000482695	0.144546	0.314225	0.0635915	0.22594
Fahd2a	-0.313232	-1.15934	-1.77257	-0.222477	-0.564232	-0.577794	0.718396	0.000483262	6.14694e-10	0.616498	0.0757382	0.0469267
Pdgfra	0.44486	1.21642	1.32837	0.421379	0.797662	0.293615	0.589925	0.000488263	1.75736e-05	0.277324	0.0101973	0.412805
Ptms	-0.127914	-1.4154	-1.74606	-0.308255	-0.518214	-0.261463	0.931733	0.000488263	9.2311e-07	0.556811	0.214302	0.546598
Dnah11	-0.768559	-2.36716	-2.00023	-0.471351	-0.469213	-1.46569	0.634093	0.00048916	0.00110264	0.581433	0.593843	0.0109478
Kifc2	-0.0854994	-1.41816	-1.58109	-0.0295389	-0.635755	-0.825851	0.954894	0.000490197	1.23403e-05	0.96816	0.110474	0.0162017
Dbp	-0.711503	-3.13665	-4.03539	0.20557	-2.65166	-3.15503	0.775316	0.000490197	3.3692e-07	0.894507	0.000411393	3.26542e-06
AC148324.1	-0.105125	-0.90914	-1.09099	-0.00726491	-0.0112347	0.0916591	0.906641	0.000491917	2.46309e-06	0.988094	0.98039	0.76676
Tspo	0.166443	0.932937	0.494761	0.249676	0.615105	0.684511	0.839139	0.000493219	0.0532691	0.439174	0.00955078	0.00138072
Fanca	-0.0618477	2.51522	2.77125	1.60779	1.76024	0.616621	0.984939	0.000494513	1.73407e-05	0.0103986	0.00533833	0.404142
ENSMUSG00000030786	1.36169	2.56603	5.93243	2.02907	1.42086	2.5184	0.314569	0.000502417	8.32317e-21	0.00081226	0.0377569	6.73598e-06
Narf	-0.0658918	-1.06876	-0.772222	-0.0124617	-0.563677	-0.300897	0.954014	0.000502417	0.00622581	0.981971	0.0503723	0.32259
Dnajb11	0.235673	0.739984	0.152163	-0.0724547	0.0726128	0.0918415	0.655565	0.000504079	0.523355	0.831178	0.810041	0.7062
Il6	-0.427075	2.73094	3.54108	1.25907	1.98705	2.76189	0.883289	0.000507631	5.53859e-07	0.22687	0.00413919	4.74178e-05
Mir6397	-0.564868	-3.76461	-2.53235	-0.464315	-0.370269	-2.03499	0.816225	0.000507637	0.00197415	0.713118	0.761734	0.00700743
Zranb1	-0.33205	-0.821767	-1.34615	-0.369785	-0.80343	-0.381523	0.538042	0.000507637	3.27285e-11	0.110914	2.45475e-05	0.0709412
Gm28055	-0.508171	-3.62004	-2.33511	-0.399479	-1.34118	-1.64382	0.860096	0.000509285	0.00820119	0.772575	0.199167	0.0752034
Aoah	0.931199	2.01982	3.14419	1.01219	1.92187	1.95048	0.444892	0.000510374	4.42338e-10	0.0684379	5.62701e-05	1.18212e-05
Fam198a	-0.669187	-2.70208	-3.77043	-0.392165	-0.583262	-1.15601	0.749093	0.000511552	2.31388e-08	0.727397	0.530793	0.101317
Iqcg	0.0135225	-3.07069	-1.7021	-0.91499	-1.6158	-0.490491	0.99798	0.000516186	0.0414101	0.37319	0.0500623	0.609674
Slco1a4	-0.549792	-3.44607	-4.607	-0.0825745	-1.54118	-1.1243	0.861444	0.000519539	9.9726e-08	0.963962	0.11288	0.239373
Golt1b	0.152612	1.09564	1.78941	0.452556	0.574155	0.360575	0.884105	0.000519787	4.71019e-11	0.166641	0.0541922	0.23785
Pcsk4	0.216499	-1.87219	-1.5448	-0.0602645	-0.776237	-0.1217	0.906258	0.000520766	0.00156587	0.952079	0.150329	0.859601
Gm42944	-1.34743	-3.07783	-2.65115	-0.945279	-0.936388	-0.521787	0.431297	0.000521658	0.000795879	0.318616	0.306704	0.56737
Aes	-0.207248	-0.964308	-1.50191	-0.307501	-0.455788	-0.352302	0.791039	0.000521658	3.43222e-10	0.332333	0.0890595	0.178175
Omd	-0.730244	-2.47983	-2.76538	-0.279642	-2.1078	-1.3946	0.682076	0.000523588	1.0238e-05	0.797779	0.000369963	0.0203504
A430046D13Rik	-0.254853	-0.884777	-1.33162	0.0344978	-0.509552	-0.278766	0.702852	0.000524978	5.28156e-09	0.941892	0.0336671	0.271178
Npb	-0.540767	-1.55822	-2.86647	-0.430244	-1.17531	-1.79601	0.634135	0.000527222	1.78898e-10	0.442432	0.00322888	1.99069e-06
Cdk4	-0.0717964	0.917686	0.911574	0.1944	0.202081	-0.00930848	0.9428	0.000527222	0.000111516	0.574905	0.523554	0.980722
Col1a1	0.157714	2.04951	2.83313	0.960155	2.04962	0.175418	0.943844	0.000527222	3.54409e-08	0.0934197	1.49871e-05	0.807913
Dct	-0.948896	-4.31827	-3.20141	-0.635501	-1.74407	-1.0418	0.777146	0.000527222	0.00367763	0.714912	0.148125	0.395041
Fuk	-0.0519219	-0.720663	-0.805544	-0.150934	-0.264839	-0.40927	0.947433	0.000527222	1.09228e-05	0.577785	0.214939	0.0200398
Pafah1b2	0.0677214	0.353863	0.671053	0.0562102	0.0960888	0.273967	0.824173	0.000527222	1.15536e-14	0.702696	0.40276	0.000744691
Iscu	-0.302666	-0.731777	-0.972271	-0.199938	-0.515013	-0.184631	0.520511	0.000528026	1.27059e-07	0.429703	0.00528497	0.388105
Smn1	-0.126207	0.883296	0.715906	0.295083	0.353046	-0.0188759	0.881835	0.000530751	0.00209255	0.310567	0.172675	0.958223
Gm4450	-1.16935	-3.34026	-4.05346	-0.82914	-1.756	-1.40267	0.614166	0.000530886	1.66578e-06	0.486529	0.0518872	0.110474
Lmnb2	0.0589261	0.865564	0.592672	0.229874	0.589362	-0.219942	0.951546	0.000530886	0.010576	0.451059	0.00754733	0.386482
AC167669.2	-0.392473	-3.25044	-2.83081	-0.391048	-1.30491	-0.545016	0.902333	0.000537504	0.000791402	0.784911	0.167775	0.590325
Bcas3	0.055181	-0.781954	-0.779788	-0.178047	-0.281588	-0.348033	0.948566	0.000537504	0.000103389	0.536547	0.227839	0.087415
Cir1	-0.18746	-0.657096	-0.532264	-0.0840909	-0.454975	-0.116526	0.700314	0.000539027	0.00208089	0.769706	0.00635218	0.570479
Bop1	-0.196939	0.574818	0.262918	0.0432283	0.275738	-0.0828627	0.629849	0.000539027	0.105844	0.876171	0.0846482	0.65568
Csrnp1	0.157582	1.2904	2.36819	0.748183	0.990946	1.14719	0.902333	0.000540493	1.02149e-13	0.0241062	0.00196558	6.29169e-05
Hdhd5	-0.226668	-0.610768	-0.718657	-0.12119	-0.174579	-0.304965	0.587555	0.000544327	3.77886e-06	0.605011	0.371519	0.0491925
Glrx5	-0.392807	-0.967332	-0.749701	-0.218523	-0.897683	-0.428768	0.538881	0.000544327	0.00328027	0.541935	8.48842e-05	0.0899712
Shank2	0.12277	-2.42586	-2.31462	-0.300598	-0.467843	-0.732884	0.964861	0.000549449	0.000217014	0.778874	0.58795	0.285462
4930534D22Rik	-0.068868	-3.61893	-2.09435	-0.463732	-0.497809	-0.925836	0.984939	0.000549702	0.00708984	0.675897	0.639238	0.24887
Msr1	0.177814	1.34421	1.8032	0.256347	1.00451	1.30006	0.889612	0.000553803	1.03379e-07	0.625135	0.00281144	1.00895e-05
Mrgpra2a	1.08679	3.44441	5.3457	2.79906	2.83943	2.71701	0.675545	0.000558856	5.03927e-09	0.00130552	0.000706083	0.000615947
Piwil2	1.18137	2.00691	2.4746	0.505517	1.41201	1.40343	0.239928	0.000560433	2.23736e-06	0.49881	0.00591211	0.00363384
Gm11341	-1.26944	-3.81975	-5.06977	-1.09305	-0.883504	-0.537438	0.623635	0.000563627	2.73068e-07	0.377211	0.477542	0.649037
R3hdml	0.276824	-4.04187	0.949355	-0.187578	-0.909532	-1.9558	0.946097	0.000566656	0.409194	0.922324	0.473879	0.0398052
Carhsp1	-0.026747	-0.702862	-0.182667	-0.0174392	-0.446423	-0.0855507	0.974444	0.000568445	0.405546	0.962919	0.0146399	0.715318
Chrne	-0.332272	-2.63266	-2.6976	0.0334658	-0.437171	-1.95654	0.899721	0.000571034	0.000267632	0.980771	0.657681	0.0034915
Gm38317	0.0784898	-1.16672	-0.641229	-0.136449	-0.157453	-0.200928	0.951546	0.000571034	0.0456777	0.793817	0.728411	0.581932
Tdg-ps	0.111054	0.644806	0.483858	-6.41179e-05	0.165495	-0.0172688	0.85219	0.000571449	0.00483522	0.999781	0.443759	0.947899
Gm43667	-0.297498	-1.60909	-2.40926	-0.594703	-1.18095	-1.0602	0.83137	0.000571449	3.44828e-09	0.232892	0.0034555	0.00551915
Ugt1a7c	0.237273	1.58268	2.60028	0.866404	0.816066	0.93649	0.877875	0.000572432	9.58634e-11	0.0488851	0.0650284	0.0181108
Tap2	0.864206	1.13831	1.85457	1.24887	1.65628	1.76577	0.0496814	0.000572937	6.57281e-11	7.40933e-07	1.64996e-11	4.80901e-14
Itgb5	0.0139407	-1.17008	-0.688437	-0.150643	-0.160276	-0.131246	0.992495	0.00057401	0.0316314	0.769014	0.724471	0.740829
Kcnk3	-1.2088	-1.84569	-3.18353	0.0181711	-0.96956	-1.77489	0.155635	0.000574066	5.17662e-10	0.98465	0.054512	2.31833e-05
Fbxo3	-0.251194	-1.09163	-1.59448	-0.377321	-0.749509	-0.588622	0.775316	0.000575651	5.98824e-09	0.281131	0.0072038	0.0310006
Ins1	0.740195	7.47765	-1.99183	-1.08423	1.30311	-0.946115	0.929086	0.000575651	0.421191	0.739046	0.630738	0.720213
1110002J07Rik	-0.0593032	-1.55477	-0.864834	0.0575103	0.067233	0.126618	0.9741	0.00058051	0.0407608	0.944237	0.924043	0.816585
Mcu	-0.103361	-0.978567	-0.959094	-0.20939	-0.0368843	-0.258247	0.916921	0.000583319	0.000150106	0.572046	0.935048	0.366208
P4ha1	0.65843	0.965162	2.34874	0.6363	0.731537	0.942718	0.106851	0.000590585	2.90856e-23	0.00824317	0.00254799	9.14638e-06
Igfbp2	-1.25552	-2.48742	-2.47583	-0.469012	-1.40478	-1.10146	0.363439	0.000591098	0.000120825	0.631084	0.0354376	0.0925212
Gm3470	-0.0105728	-1.63128	-1.11636	-0.141719	-0.417121	-0.403173	0.995804	0.000591098	0.0103958	0.852568	0.438754	0.40094
Gm5837	0.0426705	0.884603	0.375365	0.136114	0.226588	0.0971279	0.968477	0.000592286	0.142546	0.717331	0.443686	0.750338
Lancl1	-0.240469	-0.629292	-0.300865	-0.114736	-0.0802022	0.325941	0.575243	0.000595126	0.0906604	0.646778	0.746354	0.0405021
Sybu	2.3806	2.87336	2.83064	0.990177	2.46704	2.56395	0.0253365	0.000595126	0.000159282	0.289195	0.000452179	7.4549e-05
Acp5	-0.221277	-0.538347	-0.415387	-0.113069	-0.368986	-0.250469	0.533874	0.000595742	0.00367288	0.582281	0.00744029	0.0739097
Mup-ps16	-1.13848	-3.5894	-4.53541	-0.823764	-1.86167	-1.91838	0.653035	0.000610236	8.5082e-07	0.522685	0.0524043	0.0288539
Slc48a1	-0.0196806	-0.597469	0.532029	-0.0249077	-0.244938	-0.0727085	0.978364	0.000610236	0.000669702	0.936294	0.161976	0.71721
Gm14221	-0.825296	-1.48699	0.158472	0.319333	-0.277836	-0.0383341	0.279405	0.00061035	0.765089	0.564652	0.601831	0.948447
Gm10614	-0.756594	-1.93478	-1.34258	-0.605683	-0.482268	-0.836004	0.552906	0.000615029	0.0103218	0.326546	0.468996	0.103345
Cxcl16	0.263108	0.954026	1.96541	0.530336	0.846951	1.01311	0.719806	0.000636122	1.00251e-16	0.037307	0.000261792	1.2341e-06
Art4	-0.343107	-1.55713	-0.674879	0.290926	-1.92853	-0.989036	0.791474	0.000638551	0.139833	0.642346	3.17259e-08	0.00998625
Pkp4	-0.130971	-1.11278	-0.784961	-0.21965	-0.400706	-0.544072	0.905854	0.000639703	0.00885311	0.612339	0.23565	0.0584813
Hal	-0.255474	-2.54729	-2.14989	-0.367535	-0.710266	-0.569053	0.922292	0.000641892	0.00139648	0.736301	0.392653	0.462224
Tmem203	-0.243547	-0.783271	-1.00546	-0.36674	-0.26552	-0.606762	0.672082	0.000648844	5.75025e-07	0.0978058	0.272129	0.000863798
Gpr35	1.07447	2.17487	4.26251	2.60027	2.0141	2.37689	0.398184	0.000648844	5.7119e-15	1.12276e-07	0.00011548	5.92005e-07
Gadd45g	0.263557	1.97036	1.4202	-0.0195142	1.84437	1.66323	0.889394	0.000649168	0.00741831	0.98465	9.11103e-05	0.000207819
Zfp512b	0.0199314	-0.975109	-1.05854	-0.00618052	-0.0412755	-0.339557	0.987893	0.000649496	2.73818e-05	0.990595	0.92612	0.212045
Amhr2	-0.439167	-1.48448	-2.48355	-0.636853	-1.11903	-1.29872	0.679912	0.000653007	6.44562e-10	0.137311	0.00337561	0.000745707
Sprn	-0.621654	-2.38142	-3.18679	-0.903595	-2.19187	-1.95787	0.730214	0.000653071	2.0503e-07	0.213714	0.00015866	0.000359036
Ahsa1	-0.148148	0.605738	0.244023	0.0528555	0.181538	0.312745	0.759509	0.00065621	0.16964	0.855089	0.34951	0.0434258
Ocstamp	0.0970642	1.41935	1.73905	0.282135	0.920142	0.850234	0.951546	0.000657402	1.74685e-06	0.621009	0.0144452	0.0155253
Auh	-0.0668636	-0.69405	-1.12539	-0.11442	-0.179728	-0.200519	0.926584	0.000659685	1.25288e-10	0.688652	0.438217	0.31858
Rab27a	0.167238	1.73637	1.66113	0.726196	1.06411	0.350537	0.927648	0.000663711	0.000281861	0.167471	0.0214377	0.517156
C330021F23Rik	-0.788199	-3.31293	-4.5409	-0.504526	-2.10533	-1.46772	0.766542	0.00066525	8.79409e-08	0.717582	0.0156038	0.0939033
Ptk6	-0.385707	-2.49284	-3.83864	-0.394891	-1.11667	-1.6048	0.866911	0.00066525	1.71495e-09	0.703737	0.119731	0.00788189
Mcpt1	0.181179	4.63845	-1.93595	1.30174	2.94166	-3.13391	0.978715	0.00066525	0.226544	0.483997	0.00957759	0.0111619
AC153899.1	-0.31007	-1.00808	-1.53783	-0.303779	-1.22046	-0.857019	0.676169	0.00066525	1.70941e-09	0.380641	8.78669e-08	0.000198829
Gab1	-0.207844	-0.676494	0.0591275	-0.0552365	-0.381608	-0.133518	0.678523	0.00066525	0.817292	0.86463	0.0377569	0.526562
BC117090	-0.303074	6.08631	6.24693	1.76616	3.07803	2.92015	0.970051	0.00066525	7.82272e-05	0.430882	0.0578931	0.067464
A530064D06Rik	1.53502	2.42143	3.39669	1.75506	1.98713	2.19207	0.182876	0.000671421	1.67313e-07	0.00439001	0.000935445	8.51296e-05
Mogat1	-0.566887	-3.2817	-2.16601	0.26105	-0.79553	-1.27208	0.80789	0.000671456	0.00414266	0.834941	0.382309	0.0777817
Arhgef37	-0.48631	-1.67499	-1.54193	-0.145746	-0.307809	-0.29774	0.696042	0.000672564	0.000433432	0.853898	0.614482	0.571551
3930402G23Rik	0.920756	2.56983	1.78644	0.125806	0.381451	2.44642	0.606608	0.000676056	0.00818688	0.92419	0.709425	9.06594e-06
Pdia3	0.445467	0.801013	0.355467	-0.0445425	0.303309	0.43347	0.282509	0.000676675	0.124693	0.914219	0.208478	0.0325903
Dlst	-0.188093	-0.722746	-0.680307	-0.145955	-0.395674	-0.436541	0.738378	0.000680852	0.000338662	0.604104	0.0461268	0.0143434
Stfa1	-0.343424	5.75342	5.18246	1.2951	2.84984	1.4456	0.962041	0.000680852	0.000616448	0.585058	0.049999	0.368648
Zfp523	-0.105105	-0.86734	-0.843766	-0.106033	-0.188389	-0.280416	0.903704	0.000680852	0.000201097	0.785518	0.538279	0.254267
Tlcd2	-0.509517	-2.29517	-2.68832	-0.471086	-0.857052	-0.80919	0.787081	0.000682455	6.02821e-06	0.597332	0.216162	0.207938
Gm32391	0.00463057	-1.97819	-1.47536	-0.122582	-0.397	-0.292523	0.998912	0.000683527	0.00491298	0.900438	0.571783	0.641772
Gm45890	-0.125188	-1.83513	-1.02318	0.237761	-0.650315	-0.20132	0.953897	0.000685203	0.0722162	0.770878	0.23437	0.752226
Fkbp1a	0.248885	0.652549	1.14365	0.197536	0.448367	0.434572	0.581985	0.000686295	3.30778e-12	0.379829	0.00812025	0.00586977
Tprgl	-0.283384	-0.529832	-0.4573	-0.0981739	-0.64974	-0.59307	0.320066	0.000686313	0.00114703	0.645036	5.66565e-08	3.02397e-07
Dnajc12	1.00349	1.97598	1.03525	0.338951	1.18329	2.06099	0.366908	0.000689282	0.0633084	0.675897	0.0256552	2.20048e-06
1700017B05Rik	0.224393	1.03527	1.38128	0.4531	0.589945	0.379537	0.794463	0.000691651	1.99088e-07	0.138341	0.0361299	0.187281
Gm7931	0.30438	1.36465	0.552559	0.638772	0.409965	0.0189511	0.789264	0.000691683	0.172905	0.112524	0.352934	0.973949
Cyp4a32	-0.400192	-2.92604	-2.61833	-0.489374	-1.62913	-0.876455	0.885774	0.000693616	0.000697309	0.684461	0.0414899	0.298227
Vmn1r90	-0.783681	-3.27187	-6.14315	-1.00613	-0.974642	-1.71405	0.761392	0.000695945	1.69842e-12	0.358635	0.351221	0.0385318
S100a8	1.27107	3.35804	5.88079	2.86277	1.1989	0.411086	0.586961	0.000696585	4.39173e-12	0.000293205	0.245425	0.718223
Plpp5	0.161939	0.700401	0.66803	-0.0621261	0.089053	0.137705	0.777585	0.000700554	0.000292802	0.852987	0.751506	0.530568
Grwd1	0.0997003	0.804802	1.06872	0.284498	0.52442	0.288158	0.902815	0.000701745	2.53365e-07	0.279588	0.0136242	0.203094
Brdt	-0.259211	-1.08377	-0.995805	-0.123583	-0.157986	0.0458967	0.764289	0.00070578	0.000457279	0.801992	0.706717	0.914342
Pgd	0.336043	0.775557	1.08301	0.276079	0.591248	0.277478	0.500565	0.00070578	4.89409e-08	0.271149	0.00269269	0.201692
Notum	-0.646351	-2.58032	-2.09542	-0.47747	-1.21543	-1.2423	0.753858	0.000707637	0.00237378	0.645267	0.0997234	0.0659866
Noc4l	-0.0916941	0.90803	0.661965	0.286104	0.535212	0.123406	0.922748	0.000710516	0.00732344	0.357285	0.0294142	0.684408
Tlcd1	-0.092319	-1.47944	-1.69379	-0.0696591	-0.654748	-0.610022	0.954542	0.000711171	1.06585e-05	0.928388	0.128809	0.12886
AC116503.1	-1.02149	-4.01807	-0.357319	-0.46192	-1.28861	0.226761	0.717845	0.000711277	0.79589	0.794175	0.338124	0.875924
Samd9l	1.17161	1.5591	2.14387	1.54308	1.6491	1.89755	0.0605936	0.000712305	8.59502e-08	1.47519e-05	6.13349e-06	1.81241e-08
Prss50	-0.532739	-2.01578	-0.654139	0.0851813	-2.05649	-1.87	0.740638	0.000714512	0.290989	0.935674	8.20369e-06	6.12023e-05
Gm45453	-0.61071	-1.37062	-1.74004	-0.97596	-1.33985	-1.01811	0.48178	0.000719005	1.40703e-06	0.00413956	8.40243e-05	0.0027824
Enpp2	-0.309369	-1.04316	-1.6171	-0.345997	-0.589406	-0.468941	0.691987	0.000719298	1.09942e-09	0.321053	0.0386854	0.0921013
Lpin1	-0.126177	-1.73314	-0.0381379	0.127886	0.0984469	0.0375767	0.947671	0.000726874	0.958025	0.881427	0.899233	0.958223
Frzb	0.394754	2.0913	3.18958	1.53856	1.48529	0.60144	0.833943	0.000732608	2.8179e-09	0.00275138	0.00613678	0.327004
Elane	-0.0721137	3.47404	3.50581	2.81112	1.02572	-1.69205	0.988018	0.000735303	0.000166571	0.00087301	0.36323	0.0658494
Mup-ps17	-1.02488	-3.23036	-3.80452	-0.497432	-1.87877	-2.26125	0.665232	0.000740053	6.06014e-06	0.71848	0.0325269	0.0035482
Ppt2	-0.199644	-0.795641	-0.506565	-0.135307	-0.130138	-0.154823	0.754664	0.000740469	0.0213672	0.682341	0.669654	0.536461
Taz	-0.110229	-0.613586	-0.401	0.112131	-0.186488	-0.20019	0.844529	0.000742055	0.0181041	0.652742	0.347541	0.254765
ENSMUSG00000115124	-0.268978	-1.31649	-1.3463	-0.210563	-0.670476	-0.372279	0.808537	0.000742055	8.25865e-05	0.696591	0.0674181	0.323725
Zfp395	0.172871	-1.20464	-1.94439	-0.120901	-0.377033	-0.247133	0.881835	0.000746181	2.18484e-10	0.831354	0.32882	0.510981
Faah	-0.00965839	-1.62663	-1.85673	-0.209854	-0.365636	-0.446481	0.996861	0.000757887	1.24757e-05	0.773964	0.525607	0.354185
Agfg1	-0.0521964	0.700694	1.25732	0.185446	0.325402	0.37873	0.947433	0.000763497	1.41971e-12	0.466745	0.108971	0.03549
Dcxr	-0.261299	-1.71803	-2.23965	-0.289462	-0.840559	-0.408261	0.873538	0.000768894	4.84626e-07	0.685017	0.0862302	0.43614
Nup62	0.0998298	1.00289	1.52901	0.39212	0.43498	0.106785	0.924538	0.000772675	2.69977e-09	0.214381	0.142341	0.761953
Hsph1	0.308871	1.06929	0.95828	0.219234	0.487628	0.0438304	0.705423	0.000773667	0.000773806	0.602932	0.117419	0.918643
Plpp6	-0.0125736	-0.676593	-0.772617	-0.152405	-0.0390687	-0.222293	0.988709	0.000773667	1.24579e-05	0.555717	0.897982	0.250799
Gm42375	-0.418044	-4.84716	-1.35351	0.485911	-0.783179	-1.71726	0.923316	0.000773667	0.297124	0.804801	0.625724	0.153314
Sf3b3	0.114962	0.666824	0.764888	0.328647	0.414438	0.220539	0.853493	0.000784741	1.20597e-05	0.0830741	0.0210003	0.248948
ENSMUSG00000115643	-0.232224	-2.23027	-2.02902	-0.347804	-0.862475	-0.621999	0.919752	0.00078597	0.000628045	0.715181	0.202181	0.345065
Igip	-0.522617	-1.09217	-1.69999	-0.572282	-1.47654	-1.35467	0.430066	0.000794399	1.33037e-09	0.0592605	1.86138e-09	1.47684e-08
Gm42711	-0.605082	-3.98915	-2.78583	0.24951	-1.62934	-1.10901	0.854521	0.000794399	0.00914379	0.888092	0.147903	0.287009
Mpst	-0.341645	-1.30905	-1.93174	-0.224208	-0.645341	-0.579043	0.741547	0.000801257	9.55146e-09	0.680392	0.0843065	0.101738
Kctd6	-0.0787536	-0.514569	-0.202022	0.05219	-0.198856	-0.0119622	0.874887	0.000805584	0.191168	0.832862	0.208581	0.955539
Arid3a	-0.00916707	2.17451	2.68717	1.56093	1.53075	0.220506	0.99805	0.000805584	2.44172e-06	0.00408792	0.00713866	0.775876
Slc46a3	-0.170794	-1.29721	-1.70679	-0.601785	-0.921896	-0.656667	0.894512	0.000805584	4.05408e-07	0.111302	0.00642521	0.0530432
Ccnjl	0.183674	1.61008	0.602169	-0.269071	0.462114	-0.688787	0.922292	0.000805971	0.228006	0.725675	0.412799	0.15392
AC098716.1	-0.718364	-2.21822	-2.48912	-0.320103	-0.942931	-0.365921	0.656159	0.000805973	1.98763e-05	0.736301	0.150285	0.605837
Aktip	-0.378212	-0.466777	-0.407547	-0.309295	-0.652261	-0.679841	0.03816	0.000805973	0.00118445	0.00998188	5.63266e-10	1.5045e-11
AC142113.1	0.105916	-3.97263	-1.08343	-0.278503	-0.329781	0.872765	0.980623	0.000808182	0.326183	0.871022	0.832099	0.413677
Il33	0.515981	1.60097	1.65608	-0.437922	0.757024	0.976807	0.663663	0.000808182	9.31094e-05	0.448817	0.101315	0.0145309
Gm15417	-0.563786	-1.42949	-1.30062	-0.350843	-1.10084	-0.423514	0.565391	0.000810493	0.000636792	0.508138	0.00259612	0.309871
Abca13	2.9067	4.51112	5.60052	4.20613	2.68597	0.801515	0.287051	0.000811327	2.15577e-05	0.000407275	0.0261389	0.586039
[truncated: 8,311 more rows]

## Sheet: D1 Lethal Spleen
Ingenuity Canonical Pathways	-log(p-value)	z-score	Molecules
[truncated: 442 more rows]

## Sheet: D3 Lethal Spleen
Ingenuity Canonical Pathways	-log(p-value)	z-score	Molecules
[truncated: 394 more rows]

[truncated: 36 more sheets: D5 Lethal Spleen, D1 Tolerant Spleen, D3 Tolerant Spleen, D5 Tolerant Spleen, D1 Lethal Liver, D3 Lethal Liver, D5 Lethal Liver, D1 Tolerant Liver, D3 Tolerant Liver, D5 Tolerant Liver, Spleen DE miRNA, Liver DE miRNA, D5 lethal spleen miRNA, D5 tolerant spleen miRNA, D5 lethal liver miRNA, D5 tolerant liver miRNA, Spleen miRNA-mRNA pairs, Liver miRNA-mRNA pairs, D3 Lethal Spleen miRNA-mRNA, D5 Lethal Spleen miRNA-mRNA …]
