# Supplementary material for: Transcriptional Correlates of Tolerance and Lethality in Mice Predict Ebola Virus Disease Patient Outcomes
Source: Cell Rep. Author manuscript; Available in PMC 2024 May 1. (PMC11062563; doi:10.1016/j.celrep.2020.01.026)
Supplement: Supplemental Sheet 3 [file NIHMS1986033-supplement-Supplemental_Sheet_3.xlsx]

## Sheet: Spleen Classifier
Sample ID	Gene IDs											Outcome	Condition	Time Post-Infection	CC line
	Rps15a.ps8	Gm8420	Gm27177	AC153864.1	Gjb4	ENSMUSG00000115681	AC154248.1	Gm12229	Clec2j	Igkv15.97	ENSMUSG00000115633
TCC_0001	1.13006	6.78034	18.0809	3.39017	2758.47	0	13.5607	0	0	0	0	Tolerant	Mock	D1	CC011
TCC_0002	15.1125	3.0225	0	13.6013	2745.94	6.045	16.6238	0	0	0	3.0225	Tolerant	Mock	D1	CC011
TCC_0003	25.5935	1.96873	8.85928	7.87492	3389.17	0	33.4684	1.96873	0	0	3.93746	Tolerant	Mock	D1	CC011
TCC_0004	7.00089	0	16.3354	9.33453	240.364	0	4.66726	0	0	0	2.33363	Tolerant	Mock	D3	CC011
TCC_0005	0	0	0	0	175.93	0	4.56962	0	0	0	0	Tolerant	Mock	D3	CC011
TCC_0006	11.342	0	6.80519	2.2684	188.277	0	9.07358	0	0	0	0	Tolerant	Mock	D3	CC011
TCC_0007	13.9407	9.95762	27.8813	7.9661	2210.59	9.95762	11.9491	0	0	0	1.99152	Tolerant	Mock	D5	CC011
TCC_0008	1.04015	0	19.7628	3.12044	1903.47	1.04015	5.20074	1.04015	1.04015	2.0803	2.0803	Tolerant	Mock	D5	CC011
TCC_0009	1.1855	3.55651	22.5245	8.29851	1855.31	1.1855	4.74201	1.1855	4.74201	2.371	2.371	Tolerant	Mock	D5	CC011
TCC_0019	22.8883	5.44961	17.4387	15.2589	1758.04	2.17984	47.9565	4.35969	0	0	1.08992	Tolerant	MA-EBOV	D1	CC011
TCC_0020	3.17616	1.05872	12.7046	6.35232	1997.81	1.05872	9.52849	0	0	0	0	Tolerant	MA-EBOV	D1	CC011
TCC_0021	10.637	3.27293	16.3646	7.36409	1983.39	2.4547	19.6376	0	0.818232	1.63646	3.27293	Tolerant	MA-EBOV	D1	CC011
TCC_0022	11.5185	2.30369	0	2.30369	96.7552	0	9.21478	0	0	0	2.30369	Tolerant	MA-EBOV	D3	CC011
TCC_0023	0	0	0	2.36891	97.1252	0	4.73781	0	0	0	0	Tolerant	MA-EBOV	D3	CC011
TCC_0024	12.4005	1.7715	5.31449	7.08598	113.376	0	5.31449	1.7715	0	0	0	Tolerant	MA-EBOV	D3	CC011
TCC_0025	27.739	8.09054	10.4021	8.09054	3352.95	0	15.0253	0	0	2.31158	8.09054	Tolerant	MA-EBOV	D5	CC011
TCC_0026	2.59318	0.864393	16.4235	2.59318	1703.72	3.45757	15.5591	0.864393	0	0.864393	0.864393	Tolerant	MA-EBOV	D5	CC011
TCC_0027	12.6945	8.46301	0	21.1575	5894.48	0	4.2315	0	0	0	0	Tolerant	MA-EBOV	D5	CC011
TCC_0037	14.3203	4.77345	26.254	8.75132	3.97787	8.75132	19.8894	0.795575	85.1265	0	0.795575	Lethal	Mock	D1	CC042
TCC_0038	2.85077	2.13808	15.6792	4.98885	0.712693	12.1158	10.6904	0.712693	71.982	1.42539	0.712693	Lethal	Mock	D1	CC042
TCC_0039	11.0039	2.75098	28.8853	5.50197	1.37549	9.62844	11.0039	0.687746	97.6599	1.37549	0	Lethal	Mock	D1	CC042
TCC_0040	2.02578	2.02578	8.10313	2.02578	2.02578	0	0	0	6.07735	0	0	Lethal	Mock	D3	CC042
TCC_0041	0	0	4.00522	0	2.00261	0	4.00522	2.00261	16.0209	0	0	Lethal	Mock	D3	CC042
TCC_0042	0	0	3.96621	0	0	0	0	0	23.7972	0	0	Lethal	Mock	D3	CC042
TCC_0043	15.5914	6.41997	21.0942	7.33711	2.75142	9.17138	3.66855	0	64.1997	0.917138	5.50283	Lethal	Mock	D5	CC042
TCC_0044	10.649	3.87235	22.266	10.649	3.87235	15.4894	20.3298	0.968087	62.9257	0	0	Lethal	Mock	D5	CC042
TCC_0045	22.9691	2.0881	10.4405	8.35241	22.9691	0	18.7929	0	18.7929	0	0	Lethal	Mock	D5	CC042
TCC_0055	1.5117	10.5819	9.07018	9.07018	19.652	12.0936	9.07018	0	10.5819	0	1.5117	Lethal	MA-EBOV	D1	CC042
TCC_0056	5.06787	8.44645	23.6501	1.68929	3.37858	6.75716	5.06787	1.68929	45.6108	0	5.06787	Lethal	MA-EBOV	D1	CC042
TCC_0057	25.3397	2.30361	29.1791	11.5181	2.30361	7.67871	29.1791	1.53574	66.8048	1.53574	0.767871	Lethal	MA-EBOV	D1	CC042
TCC_0058	8.19744	0	0	24.5923	0	0	24.5923	2.73248	2.73248	0	2.73248	Lethal	MA-EBOV	D3	CC042
TCC_0059	9.93307	1.65551	13.2441	6.62205	6.62205	0	1.65551	1.65551	9.93307	0	0	Lethal	MA-EBOV	D3	CC042
TCC_0060	0	2.33358	7.00073	2.33358	4.66716	0	2.33358	0	32.6701	0	2.33358	Lethal	MA-EBOV	D3	CC042
TCC_0061	18.906	2.466	13.974	8.22	21.372	6.576	22.194	2.466	22.194	0	1.644	Lethal	MA-EBOV	D5	CC042
TCC_0062	1.63985	4.91955	20.4981	4.09962	5.73947	3.2797	9.01917	1.63985	23.7778	0	0	Lethal	MA-EBOV	D5	CC042
TCC_0063	4.59094	2.29547	0	2.29547	20.6592	0	6.88641	0	89.5233	0	0	Lethal	MA-EBOV	D5	CC042
TCC_0073	3.8315	7.66299	11.4945	17.2417	7.66299	1.91575	24.9047	0	0	208.817	318.014	Lethal	Mock	D1	CC043
TCC_0074	10.7017	0	6.42105	4.2807	6.42105	0	4.2807	0	0	543.649	224.737	Lethal	Mock	D1	CC043
TCC_0075	3.13847	3.13847	14.6462	8.36925	0	4.18463	10.4616	0	0	227.016	281.416	Lethal	Mock	D1	CC043
TCC_0076	15.1536	0	0	7.5768	5.0512	0	15.1536	0	0	2.5256	111.126	Lethal	Mock	D3	CC043
TCC_0077	0	2.33285	2.33285	2.33285	0	0	13.9971	0	0	0	76.9842	Lethal	Mock	D3	CC043
TCC_0078	0	2.01766	8.07065	8.07065	2.01766	0	20.1766	0	2.01766	0	86.7595	Lethal	Mock	D3	CC043
TCC_0079	6.67485	1.9071	27.653	3.8142	0	2.86065	5.7213	0	0.95355	257.459	180.221	Lethal	Mock	D5	CC043
TCC_0080	6.91193	6.91193	11.0591	15.2062	8.29432	1.38239	5.52954	0	0	217.035	370.479	Lethal	Mock	D5	CC043
TCC_0081	1.52319	3.04638	20.5631	3.80798	0	0	9.90074	0	0	258.942	189.637	Lethal	Mock	D5	CC043
TCC_0091	3.32817	2.21878	8.87511	2.21878	1.10939	1.10939	12.2033	2.21878	1.10939	348.348	200.799	Lethal	MA-EBOV	D1	CC043
TCC_0092	12.4241	6.21207	6.21207	17.6009	5.17672	5.17672	25.8836	1.03534	0	294.038	540.45	Lethal	MA-EBOV	D1	CC043
TCC_0093	5.21143	2.08457	13.5497	5.21143	4.16914	0	9.38057	1.04229	0	102.144	179.273	Lethal	MA-EBOV	D1	CC043
TCC_0094	0	2.22107	4.44214	6.66321	8.88428	0	4.44214	2.22107	0	0	106.611	Lethal	MA-EBOV	D3	CC043
TCC_0095	3.27526	3.27526	4.91289	4.91289	3.27526	0	13.101	1.63763	0	0	76.9687	Lethal	MA-EBOV	D3	CC043
TCC_0096	9.10514	0	4.55257	11.3814	9.10514	0	27.3154	0	0	0	100.157	Lethal	MA-EBOV	D3	CC043
TCC_0097	1.68046	1.12031	9.5226	2.80076	3.36092	1.12031	8.40229	2.24061	0	156.283	173.647	Lethal	MA-EBOV	D5	CC043
TCC_0098	0.710908	0	12.7963	2.84363	2.13272	2.84363	5.68727	1.42182	0	207.585	221.092	Lethal	MA-EBOV	D5	CC043
TCC_0099	0.61797	1.23594	13.5953	2.47188	0	0.61797	4.32579	1.85391	0	182.919	173.032	Lethal	MA-EBOV	D5	CC043
TCC_0109	2.57055	0.642638	1285.92	1.92791	1.92791	277.62	4.49847	2.57055	0	0.642638	0.642638	Tolerant	Mock	D1	CC061
TCC_0110	0.675508	0.675508	1436.8	3.37754	2.70203	337.754	5.40406	0.675508	0	3.37754	1.35102	Tolerant	Mock	D1	CC061
TCC_0111	1.87059	0	729.529	0.623529	2.49411	362.27	1.24706	0.623529	0	1.87059	0.623529	Tolerant	Mock	D1	CC061
TCC_0112	0	0	170.854	0	0	7.6274	1.52548	0	4.57644	0	1.52548	Tolerant	Mock	D3	CC061
TCC_0113	0	0	234.61	0	0	1.68784	1.68784	0	0	0	0	Tolerant	Mock	D3	CC061
TCC_0114	0	0	224.809	0	0	0	0	0	0	0	0	Tolerant	Mock	D3	CC061
TCC_0115	4.00441	0.667402	1154.61	1.3348	2.00221	341.042	4.00441	0.667402	0	0	0	Tolerant	Mock	D5	CC061
TCC_0116	7.00735	2.62776	874.167	6.13143	3.50367	135.767	7.88327	0.875918	0	0	0	Tolerant	Mock	D5	CC061
TCC_0117	5.2554	0.656925	1187.72	0	0.656925	316.638	6.56925	0.656925	0	0	0	Tolerant	Mock	D5	CC061
TCC_0127	0.730025	0.730025	1340.33	2.9201	5.8402	335.812	3.65013	0	0	0	0	Tolerant	MA-EBOV	D1	CC061
TCC_0128	2.09491	0	820.508	0.698304	1.39661	314.237	2.79322	4.18983	0	0	0	Tolerant	MA-EBOV	D1	CC061
TCC_0129	3.40577	1.13526	1224.37	1.13526	2.83814	353.632	5.10865	1.70288	0	0	0	Tolerant	MA-EBOV	D1	CC061
TCC_0130	1.49468	1.49468	240.643	5.97871	0	5.97871	8.96806	0	0	0	0	Tolerant	MA-EBOV	D3	CC061
TCC_0131	0	0	243.522	1.43248	0	2.86497	2.86497	2.86497	0	0	0	Tolerant	MA-EBOV	D3	CC061
TCC_0132	1.5887	0	177.934	0	0	17.4757	1.5887	0	0	0	0	Tolerant	MA-EBOV	D3	CC061
TCC_0133	2.1018	1.4012	339.791	0.700599	4.9042	216.485	8.40719	0.700599	0	0.700599	0	Tolerant	MA-EBOV	D5	CC061
TCC_0134	1.25207	3.7562	545.275	2.50413	0.626033	179.672	5.6343	3.13017	0.626033	0	0.626033	Tolerant	MA-EBOV	D5	CC061
TCC_0135	0	3.79169	417.086	3.03335	4.55002	200.959	10.6167	0.758337	0	2.27501	0	Tolerant	MA-EBOV	D5	CC061
TCC_0145	2.94596	1.47298	30.9326	3.68245	2.94596	3.68245	2050.39	434.529	0	0.73649	0	Tolerant	MA-EBOV	D1	CC021
TCC_0146	2.70189	3.60252	18.9133	8.10568	1.80126	5.40379	2381.27	399.88	0	0	0	Tolerant	MA-EBOV	D1	CC021
TCC_0147	0.994619	3.97848	20.887	3.97848	5.96771	5.96771	1676.93	338.171	0	0.994619	0.994619	Tolerant	MA-EBOV	D1	CC021
TCC_0148	1.77825	2.66738	16.8934	7.11301	1.77825	4.44563	1776.47	468.57	0	0	0.889126	Tolerant	MA-EBOV	D3	CC021
TCC_0149	14.0993	10.071	0	12.0852	0	2.01419	4447.34	690.868	0	0	0	Tolerant	MA-EBOV	D3	CC021
TCC_0150	3.0261	4.53914	9.07829	3.0261	6.80871	4.53914	2021.43	515.949	0	0	1.51305	Tolerant	MA-EBOV	D3	CC021
TCC_0151	2.96998	5.19746	9.65243	5.93996	7.42494	4.45497	2064.13	536.823	0	0.742494	0.742494	Tolerant	MA-EBOV	D5	CC021
TCC_0152	10.6398	5.80351	8.70527	8.70527	1.9345	3.86901	3243.2	474.921	0	0	0	Tolerant	MA-EBOV	D5	CC021
TCC_0153	5.27901	3.51934	4.39918	3.51934	2.63951	0.879836	2089.61	439.918	0	0	0	Tolerant	MA-EBOV	D5	CC021
TCC_0154	1.35078	1.35078	14.8586	2.02617	1.35078	2.02617	1568.93	447.783	0	0	1.35078	Tolerant	Mock	D1	CC021
TCC_0155	3.4423	1.14743	18.3589	3.4423	13.7692	0	2098.65	347.672	0	0	0	Tolerant	Mock	D1	CC021
TCC_0156	2.80695	1.40347	12.6313	2.80695	4.21042	2.80695	2926.24	287.712	0	0	1.40347	Tolerant	Mock	D1	CC021
TCC_0157	1.45282	5.08487	15.2546	3.63205	0.72641	2.90564	1792.78	352.309	0	1.45282	0.72641	Tolerant	Mock	D3	CC021
TCC_0158	2.94913	2.94913	6.88131	6.88131	0.983045	1.96609	2282.63	344.066	0	0	0.983045	Tolerant	Mock	D3	CC021
TCC_0159	2.98283	2.98283	12.9256	3.97711	0.994277	1.98855	2271.92	348.991	0	0.994277	0	Tolerant	Mock	D3	CC021
TCC_0160	5.36934	1.5341	21.4774	6.13639	1.5341	3.83525	2194.53	412.672	0	0	0	Tolerant	Mock	D5	CC021
TCC_0161	1.56139	2.34208	34.3506	9.36833	0.780694	3.90347	1577	417.672	0	1.56139	0.780694	Tolerant	Mock	D5	CC021
TCC_0162	4.31293	0	10.7823	3.23469	1.07823	3.23469	2213.61	417.276	0	1.07823	0	Tolerant	Mock	D5	CC021
TCC_0181	0.836155	4.18077	45.1524	5.01693	1926.5	454.868	1258.41	0	0	0	1.67231	Tolerant	MA-EBOV	D1	CC026
TCC_0182	3.70005	3.70005	17.7602	2.22003	1740.5	475.826	1397.14	1.48002	0	0	0	Tolerant	MA-EBOV	D1	CC026
TCC_0183	2.1533	0.717768	30.864	5.02438	1923.62	503.873	1389.6	1.43554	0	0	0.717768	Tolerant	MA-EBOV	D1	CC026
TCC_0184	4.29831	3.43865	18.0529	3.43865	1411.56	447.884	1408.13	0.859662	0	0	1.71932	Tolerant	MA-EBOV	D3	CC026
TCC_0185	7.03505	3.12669	13.2884	2.34502	1333.53	376.766	1639.95	1.56334	0	0	1.56334	Tolerant	MA-EBOV	D3	CC026
TCC_0186	9.24438	2.3111	16.948	6.93329	1455.99	348.205	1592.35	1.54073	0	0	0	Tolerant	MA-EBOV	D3	CC026
TCC_0187	5.85051	2.34021	7.02062	4.68041	671.639	164.985	2129.59	0	0	0	1.1701	Tolerant	MA-EBOV	D5	CC026
TCC_0188	1.51829	1.51829	24.2927	3.79573	1337.61	297.585	1505.39	1.51829	0	0	0	Tolerant	MA-EBOV	D5	CC026
TCC_0189	6.04038	3.02019	16.611	3.77524	1568.99	293.713	1860.44	0	0	0	0.755048	Tolerant	MA-EBOV	D5	CC026
TCC_0190	6.48282	6.48282	21.3007	3.70447	2004.12	316.732	1938.36	1.85223	0	0	0	Tolerant	Mock	D1	CC026
TCC_0191	4.77571	3.18381	23.0826	4.77571	1958.04	327.932	1487.63	0.795952	0	0	0	Tolerant	Mock	D1	CC026
TCC_0192	3.64247	0.910618	21.8548	3.64247	1928.69	322.359	1765.69	3.64247	0	0	0	Tolerant	Mock	D1	CC026
TCC_0193	0	1.49673	14.9673	1.49673	1836.49	365.203	1811.05	1.49673	0	0	1.49673	Tolerant	Mock	D3	CC026
TCC_0194	3.48823	3.48823	13.9529	5.58116	2035.03	373.938	1752.48	0.697645	0	0	0	Tolerant	Mock	D3	CC026
TCC_0195	6.97617	0.775131	22.4788	3.87565	2063.4	448.025	1782.8	2.32539	0	0	0.775131	Tolerant	Mock	D3	CC026
TCC_0196	4.79982	3.42844	21.2563	6.85689	2132.49	436.098	1525.66	0.685689	1.37138	0	0	Tolerant	Mock	D5	CC026
TCC_0197	5.354	1.78467	31.5291	5.94889	2076.16	415.233	1631.78	1.18978	0	0	0	Tolerant	Mock	D5	CC026
TCC_0217	16693.7	8.32687	0	9.99224	0	0	38.3036	0	0	0	0	Lethal	MA-EBOV	D1	CC041
TCC_0218	10415.9	6.31173	1.57793	7.88966	7.88966	1.57793	11.0455	0	6.31173	0	0	Lethal	MA-EBOV	D1	CC041
TCC_0219	13163.9	8.57515	4.28757	10.7189	9.64704	0	38.5882	4.28757	1.07189	0	4.28757	Lethal	MA-EBOV	D1	CC041
TCC_0220	1905.37	3.93092	11.7928	2.24624	2.24624	1.68468	7.86184	2.24624	0	0.56156	0	Lethal	MA-EBOV	D3	CC041
TCC_0221	4947.15	2.13423	5.33557	4.26846	1.06711	0	14.9396	0	0	0	0	Lethal	MA-EBOV	D3	CC041
TCC_0222	2836.44	3.49229	4.88921	5.58767	5.58767	9.07997	4.88921	1.39692	0	0	0.698459	Lethal	MA-EBOV	D3	CC041
TCC_0223	8619.99	4.69498	0.938997	10.329	0	0	29.1089	1.87799	0.938997	0	0	Lethal	MA-EBOV	D5	CC041
TCC_0224	5739.4	5.8497	0	8.35672	4.17836	0	17.5491	0	5.8497	0	0.835672	Lethal	MA-EBOV	D5	CC041
TCC_0225	2107.36	8.44632	4.92702	7.74246	0.70386	4.92702	9.85404	0.70386	0	0	0	Lethal	MA-EBOV	D5	CC041
TCC_0226	7193.03	3.62979	10.8894	8.46951	0	1.20993	26.6185	0	2.41986	3.62979	0	Lethal	Mock	D1	CC041
TCC_0227	1833.89	4.99092	14.4182	6.10002	0.554547	0.554547	9.98185	3.32728	1.10909	0	1.10909	Lethal	Mock	D1	CC041
TCC_0228	2003.53	4.4705	14.1566	8.94099	0	3.72541	4.4705	0	0	0.745083	0	Lethal	Mock	D1	CC041
TCC_0229	2204.5	5.97966	11.9593	1.99322	0	3.98644	10.9627	0	0	1.99322	0	Lethal	Mock	D3	CC041
TCC_0230	1912.03	1.56724	25.8595	3.13448	2.35086	14.8888	5.48534	4.70172	3.13448	0.78362	0.78362	Lethal	Mock	D3	CC041
TCC_0231	1923.33	6.27174	17.4215	2.09058	0	0.696859	4.87802	2.09058	0	0.696859	0	Lethal	Mock	D3	CC041
TCC_0232	2711.41	2.71412	18.3203	4.07118	0	2.03559	13.5706	1.35706	0.678531	1.35706	0.678531	Lethal	Mock	D5	CC041
TCC_0233	2226.85	3.49174	18.3316	6.98347	0	0.872934	5.2376	0.872934	0	0	0	Lethal	Mock	D5	CC041
TCC_0234	2685.56	7.99538	22.2094	3.5535	0	5.33025	5.33025	0	0	0	0	Lethal	Mock	D5	CC041
TCC_0235	4270.86	2.33892	9.35566	4.67783	0	10.5251	8.1862	0	0	0	0.584729	Lethal	Mock	D1	CC041
TCC_0236	1999.74	2.40065	18.405	2.40065	0.800216	3.20086	7.20194	4.80129	0	0	0	Lethal	Mock	D3	CC041
TCC_0237	1989.47	5.29718	25.7292	1.51348	0	4.54044	6.81066	1.51348	1.51348	1.51348	0.75674	Lethal	Mock	D5	CC041
TCC_0238	2028.33	1.62983	21.1878	1.62983	0	3.25967	8.14917	3.25967	2.44475	3.25967	0	Lethal	Mock	D5	CC041
TCC_0261	2.35924	1017.62	25.9516	883.927	0	1.57282	7.07771	3.14565	158.069	116.389	0	Lethal	MA-EBOV	D1	CC055
TCC_0262	21.8063	1248.28	27.1249	1132.86	0	1.06372	3.72302	2.12744	64.3551	0	1.06372	Lethal	MA-EBOV	D1	CC055
TCC_0263	3.56094	778.421	48.4288	683.7	0	2.84875	8.54625	2.13656	218.642	145.286	0	Lethal	MA-EBOV	D1	CC055
TCC_0264	7.38741	716.579	7.38741	657.48	0	0	5.54056	1.84685	11.0811	0	0	Lethal	MA-EBOV	D3	CC055
TCC_0265	3.86278	1180.46	13.906	978.055	4.63533	1.54511	9.27066	0.772555	50.2161	118.201	0	Lethal	MA-EBOV	D3	CC055
TCC_0266	11.4853	1409.32	10.8097	1282.3	2.02682	1.35121	10.1341	1.35121	27.0243	58.1022	0	Lethal	MA-EBOV	D3	CC055
TCC_0267	5.3925	1222.9	13.7808	1007.8	0.599166	2.99583	5.3925	1.7975	54.5241	76.0941	0	Lethal	MA-EBOV	D5	CC055
TCC_0269	10.7879	1716.47	10.7879	1296.94	2.3973	3.59596	11.9865	1.19865	20.3771	59.9326	0	Lethal	MA-EBOV	D5	CC055
TCC_0270	10.5875	974.931	22.0573	781.71	0.882291	0.882291	4.41145	2.64687	72.3478	855.822	0	Lethal	MA-EBOV	D5	CC055
TCC_0271	8.01825	925.306	16.0365	788.194	0	1.60365	4.81095	1.60365	76.1734	78.5789	0	Lethal	Mock	D1	CC055
TCC_0272	8.63219	975.438	33.2007	871.187	0.664015	1.32803	6.64015	0	79.0178	147.411	0	Lethal	Mock	D1	CC055
TCC_0273	7.79047	915.68	36.5553	792.231	1.19853	0.599267	2.99633	1.19853	62.3237	0	0.599267	Lethal	Mock	D1	CC055
TCC_0274	7.35361	889.787	20.7238	795.527	1.33702	0.66851	12.0332	0.66851	104.956	0	0	Lethal	Mock	D3	CC055
TCC_0275	4.40193	1157.71	23.7704	971.946	0	2.64116	14.0862	4.40193	85.3974	125.015	0	Lethal	Mock	D3	CC055
TCC_0276	12.951	1147.46	38.8531	1024	4.31701	3.45361	12.0876	0	73.3892	0	0	Lethal	Mock	D3	CC055
TCC_0277	6.69959	1110.46	30.1481	942.967	0	2.51235	5.86214	3.34979	74.5329	206.85	0.837448	Lethal	Mock	D5	CC055
TCC_0278	30.3385	1073.98	6.06771	956.675	0	0	10.1128	0	14.158	0	0	Lethal	Mock	D5	CC055
TCC_0297	1.62543	2.43815	1102.86	11.378	0	0	4.8763	2.43815	0	0	0	Tolerant	MA-EBOV	D1	CC057
TCC_0298	0.770387	2.31116	282.732	8.47426	1.54077	0.770387	6.1631	5.39271	0	0	0.770387	Tolerant	MA-EBOV	D3	CC057
TCC_0299	4.01611	8.03223	875.513	8.03223	2.67741	0	17.4032	2.67741	0	0	0	Tolerant	MA-EBOV	D3	CC057
TCC_0300	3.0265	3.0265	268.602	12.106	4.53975	0.756625	10.5928	0.756625	0	0	0.756625	Tolerant	MA-EBOV	D3	CC057
TCC_0301	1.92373	3.20622	252.009	7.69492	2.56497	1.28249	7.69492	3.84746	0	0	0.641243	Tolerant	MA-EBOV	D5	CC057
TCC_0302	3.15922	1.05307	180.076	15.7961	4.21229	0	17.9022	0	0	0	0	Tolerant	MA-EBOV	D5	CC057
TCC_0303	3.8901	3.8901	212.01	18.478	1.94505	3.8901	11.6703	2.91758	0	1.94505	0	Tolerant	MA-EBOV	D5	CC057
TCC_0304	2.23458	2.97944	1329.58	2.97944	0	2.23458	6.70375	1.48972	0	0	0.744861	Tolerant	MA-EBOV	D1	CC057
TCC_0305	2.31776	7.72586	604.163	8.49845	0	2.31776	8.49845	1.54517	0	0	1.54517	Tolerant	MA-EBOV	D1	CC057
TCC_0306	3.54613	1.41845	810.645	7.80148	0	0	14.1845	1.41845	0	0	0	Tolerant	Mock	D1	CC057
TCC_0307	0.911943	3.64777	1082.48	9.11943	5.47166	1.82389	9.11943	2.73583	0	0	0.911943	Tolerant	Mock	D3	CC057
TCC_0308	1.63065	1.63065	1827.14	6.5226	0	3.2613	7.33793	1.63065	0	0	1.63065	Tolerant	Mock	D3	CC057
TCC_0309	2.94724	1.47362	404.509	8.10492	0	0.736811	7.36811	3.68406	0	0	0	Tolerant	Mock	D3	CC057
TCC_0310	3.87924	3.87924	590.42	8.53433	0.775848	3.10339	10.086	3.10339	0	0.775848	0.775848	Tolerant	Mock	D5	CC057
TCC_0311	0	6.55339	670.903	3.27669	1.63835	0	4.91504	0	0	0	0	Tolerant	Mock	D5	CC057
TCC_0313	1.8915	5.67451	202.391	5.67451	0	1.8915	1.8915	3.78301	0	0	1.8915	Tolerant	MA-EBOV	D1	CC057
TCC_0314	0	4.67341	161.233	0	0	0	2.3367	0	0	0	0	Tolerant	MA-EBOV	D1	CC057
TCC_0331	0.664681	0	1778.69	0	5.98213	247.261	4.65277	376.21	0	0	1.32936	Tolerant	MA-EBOV	D1	CC065
TCC_0332	3.77584	2.83188	4613.14	4.71981	4.71981	176.521	3.77584	440.83	0	0	0	Tolerant	MA-EBOV	D1	CC065
TCC_0333	6.00857	3.60514	2028.49	2.40343	2.40343	169.442	6.00857	336.48	0	0	2.40343	Tolerant	MA-EBOV	D1	CC065
TCC_0334	3.5898	1.7949	434.365	3.5898	2.69235	166.028	10.7694	498.982	0	0	0	Tolerant	MA-EBOV	D3	CC065
TCC_0335	1.62746	0	1349.16	3.25491	5.69609	192.04	4.06864	550.894	0	0	0.813728	Tolerant	MA-EBOV	D3	CC065
TCC_0336	5.39104	1.5403	402.017	0.770148	5.39104	272.632	3.08059	497.516	0	0	0.770148	Tolerant	MA-EBOV	D3	CC065
TCC_0337	0	0.71801	318.079	1.43602	5.74408	249.868	8.61612	500.453	0	0	0.71801	Tolerant	MA-EBOV	D5	CC065
TCC_0338	2.86399	3.81866	320.767	2.86399	0.954665	225.301	11.456	608.121	0	0	1.90933	Tolerant	MA-EBOV	D5	CC065
TCC_0339	0	2.08355	4702.57	0	2.08355	139.598	10.4177	395.874	0	0	0	Tolerant	MA-EBOV	D5	CC065
TCC_0340	1.72479	2.58718	657.144	1.72479	6.03676	119.873	10.3487	561.418	0	0	1.72479	Tolerant	MA-EBOV	D1	CC065
TCC_0341	4.27604	3.42083	2357.81	2.56563	17.9594	205.25	3.42083	423.328	0	1.71042	0.855208	Tolerant	MA-EBOV	D1	CC065
TCC_0342	2.50323	0.834411	2232.89	5.00647	7.5097	211.941	5.00647	475.615	0	1.66882	0	Tolerant	Mock	D1	CC065
TCC_0343	5.52973	1.57992	892.657	2.36988	0	282.806	3.15985	357.853	0	0	0	Tolerant	Mock	D3	CC065
TCC_0344	2.63675	2.63675	2495.24	0.878915	0.878915	227.639	13.1837	459.673	0	1.75783	0	Tolerant	Mock	D3	CC065
TCC_0345	2.86805	3.58506	2275.08	1.43403	1.43403	205.783	11.4722	451.718	0	0	1.43403	Tolerant	Mock	D3	CC065
TCC_0346	0.911845	1.82369	2494.81	0.911845	0.911845	196.959	7.29476	468.689	0	0.911845	0	Tolerant	Mock	D5	CC065
TCC_0347	3.26538	2.44904	2494.75	4.08173	0	179.596	4.89807	501.236	0	1.63269	0	Tolerant	Mock	D5	CC065
TCC_0348	3.49258	1.74629	2158.42	0.873146	1.74629	165.898	2.61944	534.365	0	0	0.873146	Tolerant	Mock	D5	CC065

## Sheet: Liver Classifier
Sample IDs	Gene IDs																			Outcome	Condition	Time Post-Infection	CC line
	CT033781.3	Sntg1	AC154248.1	Gdpd3	Rps15a.ps8	Gm12229	AC159466.1	CT033783.1	CT033783.3	ENSMUSG00000115708	CT033783.2	Gm11410	Gsdma2	CT030739.1	AC157588.1	CT010462.2	Gm5773	Gm4978	Tdpoz2
TCC_0010	34.2761	0	7.61692	1.26949	0	0	54.5879	198.04	198.04	162.494	198.04	10.1559	0	102.828	0	39.3541	0	0	0	Tolerant	Mock	D1	CC011
TCC_0011	32.8196	0	5.04916	3.78687	5.04916	0	55.5408	131.278	131.278	111.082	131.278	18.9344	0	69.426	20.1967	69.426	0	0	0	Tolerant	Mock	D1	CC011
TCC_0012	62.9941	0	3.20309	16.0155	0	0	44.8433	168.696	168.696	142.004	168.696	2.13539	0	115.311	20.2863	238.097	0	1.0677	0	Tolerant	Mock	D1	CC011
TCC_0013	0	0	13.8109	25.997	2.43722	0.812407	0	0	0	0	0	4.06204	0	0	0	1.62481	0	3.24963	0	Tolerant	Mock	D3	CC011
TCC_0014	0	0	9.93449	48.5037	11.6876	0.584382	0.584382	0	0	0	0	3.50629	0	0	0	1.16876	0	0	0	Tolerant	Mock	D3	CC011
TCC_0015	0	0	20.9444	29.7119	11.2028	1.94832	0.48708	0	0	0	0	6.81912	0	0	0	0	0	4.38372	0	Tolerant	Mock	D3	CC011
TCC_0016	26.9878	0	8.37552	2.79184	3.72245	0	18.6123	133.078	133.078	106.09	133.078	20.4735	0	57.698	7.44491	14.8898	0	3.72245	0	Tolerant	Mock	D5	CC011
TCC_0017	67.6854	0	0	14.1011	0	0	28.2022	178.614	178.614	126.91	178.614	6.58052	0	88.367	34.7828	120.33	0	0	0	Tolerant	Mock	D5	CC011
TCC_0018	193.006	0	7.59014	7.59014	9.75875	0	0	508.539	508.539	431.554	508.539	19077.3	0	294.931	196.259	104.093	0	1.08431	0	Tolerant	Mock	D5	CC011
TCC_0028	46.8365	0	0	0	1.30101	0	35.1274	167.831	167.831	124.897	167.831	0	0	61.1477	13.0101	40.3314	0	0	0	Tolerant	MA-EBOV	D1	CC011
TCC_0029	98.1831	0	0	8.83648	0	0.981831	48.1097	310.259	310.259	269.022	310.259	1.96366	0	158.075	58.9099	241.53	0	0	0	Tolerant	MA-EBOV	D1	CC011
TCC_0030	40.166	0	1.08557	5.42783	1.08557	1.08557	45.5938	150.894	150.894	113.984	150.894	6.5134	0	72.7329	2.17113	36.9093	0	0	0	Tolerant	MA-EBOV	D1	CC011
TCC_0031	0	0	40.1778	21.6833	24.872	0	1.27549	0	0	0	0	1.91323	0	0	0	0.637743	0	1.91323	0	Tolerant	MA-EBOV	D3	CC011
TCC_0032	0	0	18.7395	26.4275	8.16851	0	2.4025	0.480501	0.480501	0.480501	0.480501	2.883	0	0	0	0	0	4.32451	0	Tolerant	MA-EBOV	D3	CC011
TCC_0033	0	1.13038	20.3469	32.7811	9.04306	1.13038	0	0	0	0	0	3.39115	0	0	0	0	0	2.26076	0	Tolerant	MA-EBOV	D3	CC011
TCC_0034	51.0975	0	3.56494	0	7.12988	0	13.0714	216.273	216.273	188.942	216.273	13.0714	0	127.15	15.4481	4.75325	0	1.18831	0	Tolerant	MA-EBOV	D5	CC011
TCC_0035	100.523	0	1.81122	12.6785	0	1.81122	16.301	388.506	388.506	307.907	388.506	1.81122	0	182.027	62.487	93.2777	0	0	0	Tolerant	MA-EBOV	D5	CC011
TCC_0036	59.5451	0	3.80075	1.26692	0	0	58.2782	187.504	187.504	155.831	187.504	6.33459	0	96.2857	25.3384	62.079	0	2.53384	0	Tolerant	MA-EBOV	D5	CC011
TCC_0046	0	0	5.04947	21.4602	5.04947	0	0	11.3613	11.3613	11.3613	16.4108	42.9205	1.26237	12.6237	0	0	0	0	0	Lethal	Mock	D1	CC042
TCC_0047	0	0	4.2878	10.7195	4.2878	0	0	0	0	0	0	429.852	0	0	0	1.07195	0	0	0	Lethal	Mock	D1	CC042
TCC_0048	0	0	0	9.49688	1.18711	0	0	2.37422	2.37422	2.37422	2.37422	321.707	0	2.37422	0	3.56133	0	0	0	Lethal	Mock	D1	CC042
TCC_0049	0	0	8.91376	35.6551	4.45688	0	0	7.79954	7.79954	3.34266	11.1422	13.3706	0	7.79954	0	0	0	2.22844	0	Lethal	Mock	D3	CC042
TCC_0050	1.6001	0.533366	5.86702	26.1349	3.73356	1.06673	0	3.73356	3.73356	2.13346	5.33366	33.602	0	3.73356	0	0	0	1.06673	0	Lethal	Mock	D3	CC042
TCC_0051	0	0.41944	3.35552	46.1384	2.0972	0.83888	1.25832	3.35552	3.35552	2.93608	5.45272	38.5885	2.0972	6.2916	0	0	0	0.83888	0	Lethal	Mock	D3	CC042
TCC_0052	0	0	3.92234	2.6149	0	0	0	0	0	0	0	699.485	0	0	0	0	0	0	0	Lethal	Mock	D5	CC042
TCC_0053	0.897062	0	0.897062	9.86769	1.79412	0	0	0.897062	0.897062	0	0.897062	440.458	0	0	0	0	0	2.69119	0	Lethal	Mock	D5	CC042
TCC_0054	0	0	5.32709	2.13084	3.19626	0	0	0	0	0	0	613.681	0	0	0	0	0	2.13084	0	Lethal	Mock	D5	CC042
TCC_0064	0	0	3.36594	10.0978	0	0	0	3.36594	3.36594	2.24396	3.36594	205.322	0	1.12198	0	1.12198	0	2.24396	0	Lethal	MA-EBOV	D1	CC042
TCC_0065	0	0	6.42214	8.56286	9.63321	0	0	0	0	0	4.28143	318.966	0	4.28143	0	0	0	1.07036	0	Lethal	MA-EBOV	D1	CC042
TCC_0066	0	1.03531	1.03531	3.10593	0	0	0	2.07062	2.07062	2.07062	2.07062	169.791	0	2.07062	0	0	0	0	0	Lethal	MA-EBOV	D1	CC042
TCC_0067	1.19073	0	2.77838	19.0517	0.396911	0.793822	0	2.38147	2.38147	1.98456	5.15985	32.5467	0	4.36602	0	0	0	0.396911	0	Lethal	MA-EBOV	D3	CC042
TCC_0068	0	0	10.0605	8.94268	2.23567	0.558918	0	1.67675	1.67675	1.67675	1.67675	39.6831	0	1.11784	0	0	0	1.67675	0	Lethal	MA-EBOV	D3	CC042
TCC_0069	0	0	10.1365	21.4894	3.24368	0.40546	0	4.0546	4.0546	4.0546	8.92012	18.2457	0	12.1638	0	0	0	2.83822	0	Lethal	MA-EBOV	D3	CC042
TCC_0070	0	0	0	8.25178	3.09442	0	0	1.03147	1.03147	1.03147	1.03147	203.2	0	0	0	0	0	0	0	Lethal	MA-EBOV	D5	CC042
TCC_0071	0	0	1.51414	12.1131	0	0	0	0.757071	0.757071	0.757071	1.51414	135.516	0	1.51414	0.757071	0	0	0	0	Lethal	MA-EBOV	D5	CC042
TCC_0072	0	0	0.877396	7.89657	0.877396	0	0	2.63219	2.63219	2.63219	3.50959	147.403	0	2.63219	0	1.75479	0	0	0	Lethal	MA-EBOV	D5	CC042
TCC_0082	0	4.33768	1.44589	8.67536	1.44589	0	0	2.89179	2.89179	2.89179	2.89179	8.67536	0	2.89179	0	1.44589	0	0	0	Lethal	Mock	D1	CC043
TCC_0083	0	9.37903	5.86189	8.20665	0	0	0	1.17238	1.17238	1.17238	2.34476	0	0	2.34476	0	3.51714	0	1.17238	0	Lethal	Mock	D1	CC043
TCC_0084	0	1.18618	1.18618	4.74472	0	1.18618	0	0	0	0	0	1.18618	0	0	1.18618	0	0	0	0	Lethal	Mock	D1	CC043
TCC_0085	0	10.5891	6.7385	0.962643	2.88793	0	0	0	0	0	0	3.85057	0	0	0	0	0	1.92529	0	Lethal	Mock	D3	CC043
TCC_0086	0	26.4159	9.50974	26.4159	3.16991	0	0	5.28319	5.28319	4.22655	9.50974	0	0	9.50974	0	0	0	3.16991	0	Lethal	Mock	D3	CC043
TCC_0087	0	3.03333	9.09998	2.02222	8.08887	0	0	2.02222	2.02222	2.02222	2.02222	12.1333	0	2.02222	0	0	0	3.03333	0	Lethal	Mock	D3	CC043
TCC_0088	0	10.9305	1.09305	2.1861	0	0	1.09305	0	0	0	0	2.1861	0	0	1.09305	4.37221	0	0	0	Lethal	Mock	D5	CC043
TCC_0089	0	8.96682	10.0877	1.12085	10.0877	0	0	0	0	0	0	7.84596	0	0	0	0	0	0	0	Lethal	Mock	D5	CC043
TCC_0090	0	4.56318	2.73791	3.65054	0	3.65054	0	0	0	0	0	7.30108	0	0	0	0	0	0.912636	0	Lethal	Mock	D5	CC043
TCC_0100	0	8.16081	3.0603	8.16081	0	0	0	0	0	0	0	0	0	0	0	0	0	0	0	Lethal	MA-EBOV	D1	CC043
TCC_0101	0	13.1941	2.02987	3.0448	0	0	0	0	0	0	0	0	0	0	0	0	0	0	0	Lethal	MA-EBOV	D1	CC043
TCC_0102	0	13.7525	3.17365	3.17365	0	0	0	0	0	0	0	3.17365	0	0	0	0	0	0	0	Lethal	MA-EBOV	D1	CC043
TCC_0103	0	36.2636	4.43221	14.1025	0.402929	0.402929	0.402929	1.20879	1.20879	0.805857	1.20879	0	0	1.20879	0	0	0	1.20879	0	Lethal	MA-EBOV	D3	CC043
TCC_0104	0.389992	25.7395	4.67991	14.0397	0.389992	0.389992	0.389992	0.779985	0.779985	0.389992	2.33995	0	0	1.94996	0	0	0	0.779985	0	Lethal	MA-EBOV	D3	CC043
TCC_0105	0	28.9636	7.62201	14.2277	1.5244	0.508134	0	0.508134	0.508134	0.508134	0.508134	0	0	1.01627	0	0	0	1.5244	0	Lethal	MA-EBOV	D3	CC043
TCC_0106	0	9.23186	0.769322	3.07729	0	0	0	0	0	0	0.769322	0.769322	0	0.769322	0	0	0	0	0	Lethal	MA-EBOV	D5	CC043
TCC_0107	0	18.1034	4.52584	0.646549	1.2931	0	0	1.93965	1.93965	1.93965	1.93965	0	0	1.93965	0	0	0	0.646549	0	Lethal	MA-EBOV	D5	CC043
TCC_0108	0	17.2116	3.6882	0.6147	1.2294	0.6147	0	0.6147	0.6147	0.6147	0.6147	1.8441	0	0.6147	0	0	0	0	0	Lethal	MA-EBOV	D5	CC043
TCC_0118	0	0	2.86664	11.4666	0	3.82219	48.733	0	0	0	0	0.955548	0	0	71.6661	0	0	0	0	Tolerant	Mock	D1	CC061
TCC_0119	0	0	3.42732	8.5683	0	0	19.7071	0.85683	0.85683	0.85683	0.85683	41.1279	0	0.85683	57.4076	0.85683	0	0.85683	0	Tolerant	Mock	D1	CC061
TCC_0120	0	0	1.71956	5.15868	0	0	11.1771	0	0	0	0	0.85978	0	0	87.6976	0	0	0	0	Tolerant	Mock	D1	CC061
TCC_0121	0	0	0.792359	0.792359	0	0	33.2791	0	0	0	0	1.58472	0	0	78.4435	2.37708	0	0.792359	0	Tolerant	Mock	D3	CC061
TCC_0122	0	0	9.18943	26.9557	4.90103	0	2.45052	1.22526	1.22526	0.612629	5.51366	0	0	5.51366	7.35155	0	0	0.612629	0	Tolerant	Mock	D3	CC061
TCC_0123	0	0	3.3113	25.8282	1.32452	0	1.98678	2.64904	2.64904	2.64904	2.64904	0	0	1.98678	0	0	0	1.98678	0	Tolerant	Mock	D3	CC061
TCC_0124	0	0	6.27494	32.2114	4.18329	0.418329	0.836659	2.09165	2.09165	2.50998	2.50998	0	0	3.34664	0	0	0	2.09165	0	Tolerant	Mock	D5	CC061
TCC_0125	0	0	2.42818	5.66576	0.809394	0	28.3288	0	0	0	0	0.809394	0	0	50.9918	3.23758	0	0.809394	0	Tolerant	Mock	D5	CC061
TCC_0126	0	0	0.834617	1.66923	0.834617	0	19.1962	0	0	0	0	0	0	0	65.1001	0	0	1.66923	0	Tolerant	Mock	D5	CC061
TCC_0136	0.986415	0	3.94566	2.95924	0	0	32.5517	0.986415	0.986415	0	2.95924	46.3615	0	1.97283	61.1577	0	0	0	0	Tolerant	MA-EBOV	D1	CC061
TCC_0137	0	0	0	6.84837	0	0.570697	13.126	0	0	0	0	0.570697	0	0	25.1107	0.570697	0	1.14139	0	Tolerant	MA-EBOV	D1	CC061
TCC_0138	0	0	0.619978	8.67969	0	0	17.9794	0.619978	0.619978	0.619978	0.619978	1.85993	0	0.619978	53.9381	0.619978	0	0	0	Tolerant	MA-EBOV	D1	CC061
TCC_0139	0	0	4.42572	20.6533	0	1.47524	0	2.95048	2.95048	2.95048	3.6881	3.31929	0	2.95048	0	0.36881	0	1.47524	0	Tolerant	MA-EBOV	D3	CC061
TCC_0140	0	0	4.84043	12.37	0.537826	0.537826	0.537826	0	0	0	0	1.07565	0	0	0	0	0	2.68913	0	Tolerant	MA-EBOV	D3	CC061
TCC_0141	0.390259	0.390259	5.07337	19.9032	1.56104	0.390259	0.390259	1.56104	1.56104	1.17078	1.9513	0	0.390259	1.56104	0	0	0	0.780519	0	Tolerant	MA-EBOV	D3	CC061
TCC_0142	0	0	0.843342	5.06005	0	0	39.6371	0.843342	0.843342	0.843342	0.843342	3.37337	0	0.843342	46.3838	0	0	0	0	Tolerant	MA-EBOV	D5	CC061
TCC_0143	0	0	0	3.80206	0	0	27.5649	0	0	0	0	0.950514	0	0	13.3072	0	0	0	0	Tolerant	MA-EBOV	D5	CC061
TCC_0144	0	0	2.9752	3.96693	0	0	26.7768	0	0	0	0	0	0	0	24.7933	0	0	0.991733	0	Tolerant	MA-EBOV	D5	CC061
TCC_0163	0	0	662.055	4.84135	1.21034	124.665	27.8378	0	0	0	0	605.169	225.123	0	0	3.63102	0	0	0	Tolerant	MA-EBOV	D1	CC021
TCC_0164	0	0	521.862	2.21128	1.10564	127.149	46.4369	0	0	0	0	809.329	236.607	0	0	0	0	2.21128	0	Tolerant	MA-EBOV	D1	CC021
TCC_0165	0	0	837.924	0	0	142.217	39.7181	0	0	0	0	1017.3	335.682	0	0	0	0	1.28123	0	Tolerant	MA-EBOV	D1	CC021
TCC_0166	0	0	518.806	6.27588	0	133.885	49.1611	2.09196	2.09196	2.09196	2.09196	422.576	276.139	2.09196	0	2.09196	1.04598	2.09196	1.04598	Tolerant	MA-EBOV	D3	CC021
TCC_0167	0	0	400.191	2.90695	0.968984	88.1776	74.6118	0.968984	0.968984	0	0.968984	615.305	149.224	0	0	0.968984	0	1.93797	0	Tolerant	MA-EBOV	D3	CC021
TCC_0168	0	0	408.045	4.48401	1.79361	142.592	43.9433	0	0	0.896803	0	404.458	224.201	0	0	0	0	2.69041	0	Tolerant	MA-EBOV	D3	CC021
TCC_0169	0	0	410.56	1.8833	0.94165	189.272	28.2495	0	0	0	0	387.018	213.755	0	0	0	0	0.94165	0	Tolerant	MA-EBOV	D5	CC021
TCC_0170	0	0	519.833	0	3.9481	161.872	40.797	0	0	0	0	842.262	276.367	0	0	0	0	2.63207	1.31603	Tolerant	MA-EBOV	D5	CC021
TCC_0171	0	0	461.196	2.80078	0.933595	221.262	34.543	0	0	0	0	447.192	213.793	0	0.933595	0	0	0	0	Tolerant	MA-EBOV	D5	CC021
TCC_0172	0	0	596.432	3.90676	0	135.434	41.6721	0	0	0	0	1252.77	121.11	0	0	0	0	7.81352	0	Tolerant	Mock	D1	CC021
TCC_0173	0	0	749.003	1.41589	1.41589	141.589	43.8924	0	0	0	0	1499.42	218.046	0	0	0	0	5.66354	1.41589	Tolerant	Mock	D1	CC021
TCC_0174	3.0409	0	1328.87	0	0	112.513	15.2045	3.0409	3.0409	0	3.0409	3512.24	106.432	0	0	3.0409	0	3.0409	0	Tolerant	Mock	D1	CC021
TCC_0175	0	0	633.202	0	1.33587	117.557	38.7402	0	0	0	0	1214.31	295.227	0	0	0	0	0	0	Tolerant	Mock	D3	CC021
TCC_0176	0	0	1033.85	0	0	254.716	58.2683	0	0	0	0	2830.17	384.571	1.66481	0	1.66481	0	1.66481	0	Tolerant	Mock	D3	CC021
TCC_0177	0	0	788.413	2.99777	0	142.394	23.9821	0	0	0	0	1788.17	226.331	0	0	0	0	0	0	Tolerant	Mock	D3	CC021
TCC_0178	0	0	551.541	10.7095	1.07095	149.933	59.9734	0	0	0	0	1084.88	320.215	0	0	0	0	2.14191	1.07095	Tolerant	Mock	D5	CC021
TCC_0179	0	0	454.993	6.4538	0	102.185	46.2523	0	0	0	0	709.918	242.018	0	0	0	0	2.15127	0	Tolerant	Mock	D5	CC021
TCC_0180	0	0	656.962	3.6908	0	79.9673	56.5923	2.46053	2.46053	0	2.46053	910.397	262.047	0	0	0	0	1.23027	0	Tolerant	Mock	D5	CC021
TCC_0198	0.835602	0	997.709	37.1843	2.50681	1.6712	1.2534	1.2534	1.2534	0.417801	2.089	2887.42	0	1.2534	0	0	0	383.541	0	Tolerant	Mock	D5	CC026
TCC_0199	0	0	1324.14	4.18591	9.76712	1.3953	53.0215	1.3953	1.3953	0	1.3953	93869	0	0	27.9061	0	34.8826	606.957	147.902	Tolerant	MA-EBOV	D1	CC026
TCC_0200	0	0	594.309	3.34633	0	1.33853	40.8253	0	0	0	0	25114.9	0	0	12.0468	0	49.5257	297.824	162.632	Tolerant	MA-EBOV	D1	CC026
TCC_0201	0	0	522.527	7.66544	0	1.27757	61.3235	0	0	0	0	26343.5	0	0	5.11029	0	34.4945	347.5	132.868	Tolerant	MA-EBOV	D1	CC026
TCC_0202	0	0	464.35	1.84266	0	0.921329	61.729	0	0	0	0	13764.6	2.76399	0	8.29196	0	56.201	262.579	246.916	Tolerant	MA-EBOV	D3	CC026
TCC_0203	0	0	481.684	3.66998	0	0	66.9771	0	0	0	0	12210	0	0.917494	2.75248	0	68.8121	241.301	208.271	Tolerant	MA-EBOV	D3	CC026
TCC_0204	0	1.01378	422.748	2.02757	1.01378	0	48.6616	0	0	0	0	13207.6	0	0	3.04135	0	63.8684	260.543	213.908	Tolerant	MA-EBOV	D3	CC026
TCC_0205	0	2.98547	535.394	1.99031	0	0.995156	29.8547	1.99031	1.99031	1.99031	1.99031	11784.6	0.995156	1.99031	17.9128	0	113.448	296.557	374.179	Tolerant	MA-EBOV	D5	CC026
TCC_0206	0	1.62242	437.242	0.811211	2.43363	1.62242	21.0915	0	0	0	0	8800.82	0	0	3.24484	0	115.192	216.593	471.313	Tolerant	MA-EBOV	D5	CC026
TCC_0207	0	0	595.892	1.89473	0	0.947364	14.2105	0	0	0	0	9807.12	0	0	5.68419	0	80.526	241.578	271.894	Tolerant	MA-EBOV	D5	CC026
TCC_0208	0	3.74721	593.309	0	2.49814	0	79.9406	0	0	0	1.24907	22459.6	0	1.24907	1.24907	0	59.9554	338.498	236.074	Tolerant	Mock	D1	CC026
TCC_0209	0	0	604.046	6.27906	1.25581	2.51163	53.9999	0	0	0	0	28200.5	0	0	8.79069	0	45.2093	346.604	188.372	Tolerant	Mock	D1	CC026
TCC_0210	0	0	494.143	7.65265	0	2.18647	68.8739	0	0	0	0	20575.8	0	0	8.74589	0	48.1024	268.936	180.384	Tolerant	Mock	D1	CC026
TCC_0211	0	0	884.231	6.77572	1.69393	1.69393	59.2875	0	0	0	0	44511.4	0	0	45.7361	0	27.1029	418.401	106.718	Tolerant	Mock	D3	CC026
TCC_0212	0	0	471.531	5.16747	1.29187	3.8756	46.5072	0	0	0	0	37769	0	0	6.45933	0	38.756	291.962	147.273	Tolerant	Mock	D3	CC026
TCC_0213	0	0	509.88	5.07344	0	0	41.8559	0	0	0	0	27160.6	0	0	25.3672	0	34.2457	306.943	98.932	Tolerant	Mock	D3	CC026
TCC_0214	0	0	541.309	7.82884	1.11841	0	30.197	0	0	0	0	31072.7	0	0	43.6178	0	38.0258	277.365	172.235	Tolerant	Mock	D5	CC026
TCC_0215	0	1.61005	911.288	3.2201	1.61005	3.2201	37.0311	1.61005	1.61005	1.61005	3.2201	60153.1	0	3.2201	38.6412	0	41.8613	433.103	198.036	Tolerant	Mock	D5	CC026
TCC_0216	0	0	532.271	4.72081	1.1802	0	40.1269	1.1802	1.1802	0	1.1802	32525.2	0	0	36.5863	0	54.2893	283.248	201.814	Tolerant	Mock	D5	CC026
TCC_0239	0	165.964	0	1483.75	1170.26	0	0	0	0	0	0	1.41849	0	0	0	0	0	0	0	Lethal	MA-EBOV	D1	CC041
TCC_0240	0	178.812	1.3052	1758.1	1465.74	0	0	0	0	0	3.91559	3.91559	0	2.6104	0	0	0	1.3052	0	Lethal	MA-EBOV	D1	CC041
TCC_0241	0	116.626	0.971883	865.948	490.801	0	0	0.971883	0.971883	0	0	1.94377	0	0	0	0	0	1.94377	0	Lethal	MA-EBOV	D1	CC041
TCC_0242	0	76.4795	3.18665	1811.08	1031.41	0	0	2.12443	2.12443	2.12443	2.12443	1.06222	0	2.12443	0	0	0	0	0	Lethal	MA-EBOV	D3	CC041
TCC_0243	0	86.5179	0	1695.55	783.633	0.994458	0	0	0	0	0	3.97783	0	0	0	0	0	0	0	Lethal	MA-EBOV	D3	CC041
TCC_0244	0	88.1177	3.22382	2243.78	808.103	0	0	0	0	0	0	2.14921	0	0	0	0	0	0	0	Lethal	MA-EBOV	D3	CC041
TCC_0245	0	4.56132	6.08176	1032.38	852.459	1.01363	0	0	0	0	0.506813	1.01363	0	0.506813	0	0	0	0	0	Lethal	MA-EBOV	D5	CC041
TCC_0246	3.40718	8.51796	1.98752	1152.76	674.622	0	0	0.567864	0.567864	0.283932	0.567864	0.567864	0	0.851796	0	0	0	0.851796	0	Lethal	MA-EBOV	D5	CC041
TCC_0247	0	12.8259	7.1255	1957.38	1329.62	0	0	0.71255	0.71255	0.71255	2.13765	2.13765	0	2.13765	0	0	0	0	0	Lethal	MA-EBOV	D5	CC041
TCC_0248	0	142.955	3.35051	1476.46	665.635	0	0	1.11684	1.11684	0	1.11684	0	0	0	0	0	0	0	0	Lethal	MA-EBOV	D1	CC041
TCC_0249	0	183.33	1.1387	1086.32	1242.32	0	0	0	0	0	0	4.55479	0	1.1387	0	0	0	2.2774	0	Lethal	Mock	D1	CC041
TCC_0250	0	223.685	9.15668	1393.12	1140.66	0	0	1.3081	1.3081	1.3081	1.3081	7.84858	0	1.3081	0	1.3081	0	0	0	Lethal	Mock	D1	CC041
TCC_0251	0	170.176	0	1255.05	1141.09	0	0	0	0	0	0	1.51943	0	0	0	0	0	0	0	Lethal	Mock	D3	CC041
TCC_0253	0	103.22	2.5805	1792.58	473.951	0	0	0	0	0	0.860165	4.30083	0	0.860165	0	1.72033	0	0.860165	0	Lethal	Mock	D3	CC041
TCC_0254	0	176.472	0	1714.48	922.803	0	0	0	0	0	0	3.6765	0	0	0	0	0	1.2255	0	Lethal	Mock	D5	CC041
TCC_0255	0	157.17	4.10009	1502	1521.13	0	0	0	0	0	2.73339	5.46678	0	2.73339	0	0	0	0	0	Lethal	Mock	D5	CC041
TCC_0256	1.41943	171.751	5.67771	1839.58	1195.16	0	0	1.41943	1.41943	0	1.41943	5.67771	0	0	0	0	0	4.25828	0	Lethal	Mock	D5	CC041
TCC_0257	0	259.923	7.589	1117.48	2396.23	7.589	0	1.89725	1.89725	1.89725	1.89725	9.48625	0	1.89725	0	0	0	0	0	Lethal	Mock	D1	CC041
TCC_0258	0	70.1747	1.03198	1341.58	573.781	0	0	3.09594	3.09594	3.09594	3.09594	3.09594	0	0	0	1.03198	0	2.06396	0	Lethal	Mock	D3	CC041
TCC_0259	0	73.9395	2.99755	977.2	550.549	0	0	0.999182	0.999182	0.999182	2.99755	0.999182	0	3.99673	0	0.999182	0	2.99755	0	Lethal	Mock	D5	CC041
TCC_0260	0	100.832	4.44845	1579.2	932.692	0	0	0	0	0	0	2.96563	0	0	0	0	0	0	0	Lethal	Mock	D5	CC041
TCC_0279	0	67.3128	0	15.2576	5.38502	0.897504	0	0	0	0	0	429.904	0	0	0	0	0	0.897504	0	Lethal	MA-EBOV	D1	CC055
TCC_0280	0	91.1689	3.37662	19.1342	9.00433	0	0	0	0	0	0	877.922	0	0	0	0	0	0	0	Lethal	MA-EBOV	D1	CC055
TCC_0281	0	7.11386	6.52104	33.7909	5.3354	0	0	0.592822	0.592822	0.592822	0.592822	31.4196	0	0	0	0	0	1.77847	0	Lethal	MA-EBOV	D3	CC055
TCC_0282	0	114.664	0	16.9873	9.55533	0	0	0	0	0	0	317.449	0	0	0	0	0	0	0	Lethal	MA-EBOV	D3	CC055
TCC_0283	0	96.3736	2.47112	11.12	13.5912	0	0	0	0	0	0	464.57	0	0	0	0	0	0	0	Lethal	MA-EBOV	D3	CC055
TCC_0284	0	57.2851	2.17538	16.6779	9.42665	3.62564	0	0	0	0	0	176.206	0	0	0	0	0	0	0	Lethal	MA-EBOV	D5	CC055
TCC_0285	0	29.7501	1.89894	10.7607	6.96278	0	0	0	0	0	0	91.7821	0	0	0	0	0	0	0	Lethal	MA-EBOV	D5	CC055
TCC_0286	0	71.3529	0.849439	23.7843	19.5371	0.849439	0	0	0	0	0	174.984	0	0	0	0	0	0	0	Lethal	MA-EBOV	D5	CC055
TCC_0287	0	76.073	0	12.8574	3.21435	0	0	0	0	0	0	330.007	0	0	0	0	0	0	0	Lethal	Mock	D1	CC055
TCC_0288	0	134.391	2.79981	9.79934	5.59962	0	0	0	0	0	0	904.339	0	0	0	0	0	0	0	Lethal	Mock	D1	CC055
TCC_0289	0	121.6	4.72232	16.5281	17.7087	0	0	0	0	0	0	740.223	0	0	0	0	0	0	0	Lethal	Mock	D1	CC055
TCC_0290	0	73.0889	3.56531	11.5873	1.78266	0	0	0	0	0	0	278.986	0	0	0	1.78266	0	0.891328	0	Lethal	Mock	D3	CC055
TCC_0291	0	130.894	2.72696	16.3617	12.2713	0	8.18087	0	0	0	0	955.798	0	0	0	0	0	1.36348	0	Lethal	Mock	D3	CC055
TCC_0292	0	93.5871	0	15.8004	6.07708	1.21542	0	0	0	0	0	510.475	0	0	0	0	0	0	0	Lethal	Mock	D3	CC055
TCC_0293	0	126.505	4.77379	16.7083	3.58034	1.19345	0	0	0	0	0	976.24	0	0	0	0	0	0	0	Lethal	Mock	D5	CC055
TCC_0294	0	77.9727	2.07927	14.5549	12.4756	0	4.15854	0	0	0	0	616.504	0	0	0	0	0	1.03964	0	Lethal	Mock	D5	CC055
TCC_0295	0	1.14443	5.34069	22.8887	1.14443	2.67035	0	0.381478	0.381478	0.381478	0.381478	2190.07	0	0.381478	1.52591	0.381478	0	1.14443	0	Tolerant	MA-EBOV	D1	CC057
TCC_0296	0	0.445994	4.01395	21.4077	1.78398	0.891988	0	0	0	0	0	2219.71	0.445994	0	0	0	0	0	0	Tolerant	MA-EBOV	D1	CC057
TCC_0315	92.8765	0	2.38145	3.57217	0	0	0	289.346	289.346	228.619	289.346	23697.8	0	159.557	75.0157	70.2528	0	1.19072	0	Tolerant	MA-EBOV	D1	CC057
TCC_0316	154.735	0	1.99659	5.98976	0	0.998293	0	443.242	443.242	349.403	443.242	11546.3	0	273.532	96.8345	25.9556	0	0	0	Tolerant	MA-EBOV	D3	CC057
TCC_0317	90.4273	0	2.40073	0	0	0.800242	0	271.282	271.282	240.873	271.282	9354.03	0	176.853	49.615	20.006	0	0	0	Tolerant	MA-EBOV	D3	CC057
TCC_0319	100.546	0	1.70416	7.66873	0	1.70416	0	324.643	324.643	249.66	324.643	5391.97	0	185.754	55.3853	17.0416	0	3.40833	0	Tolerant	MA-EBOV	D5	CC057
TCC_0320	229.696	0	2.70231	14.4123	0.90077	0	0	687.288	687.288	580.096	687.288	17315.5	0.90077	525.149	109.894	77.4662	0	1.80154	0	Tolerant	MA-EBOV	D5	CC057
TCC_0321	112.811	0	2.45242	12.2621	0	0.817474	0	428.356	428.356	361.324	428.356	2687.86	0.817474	255.052	58.8581	31.8815	0	0.817474	0	Tolerant	MA-EBOV	D5	CC057
TCC_0322	79.7652	0	2.70391	5.40781	0	0	0	219.016	219.016	186.569	220.368	29446.9	0	120.324	137.899	62.1898	0	1.35195	0	Tolerant	Mock	D1	CC057
TCC_0323	59.3883	0	2.63948	6.5987	0	1.31974	0	217.757	217.757	180.804	217.757	25595	0	138.573	184.763	30.354	0	0	0	Tolerant	Mock	D1	CC057
TCC_0324	191.806	0	6.14763	3.68858	0	0	0	493.04	493.04	413.121	493.04	31902.5	0	327.054	106.969	18.4429	0	0	0	Tolerant	Mock	D1	CC057
TCC_0325	202.232	0	7.43499	2.974	1.487	2.974	0	456.508	456.508	339.036	456.508	55503.7	0	258.738	90.7069	31.227	0	0	0	Tolerant	Mock	D3	CC057
TCC_0326	82.9735	0	4.44501	1.48167	0	1.48167	0	189.654	189.654	162.984	189.654	26108.5	0	125.942	60.7485	25.1884	0	0	0	Tolerant	Mock	D3	CC057
TCC_0327	73.5525	0	5.16158	0	0	0	0	221.948	221.948	197.43	221.948	28091.9	0	140.653	77.4237	43.8734	0	1.2904	0	Tolerant	Mock	D3	CC057
TCC_0328	229.426	0	3.47615	21.7259	1.73808	0	0	475.364	475.364	348.484	475.364	21594.7	0	339.794	102.546	95.5942	0	0	0	Tolerant	Mock	D5	CC057
TCC_0329	106.886	0	4.51633	0	0	1.50544	0	322.165	322.165	245.387	322.165	30185.6	0	213.773	155.061	33.1197	0	0	0	Tolerant	Mock	D5	CC057
TCC_0330	96.93	0	0	0	0	1.49123	35.7895	332.544	332.544	281.843	332.544	28.3334	0	223.685	25.3509	102.895	0	2.98246	0	Tolerant	Mock	D5	CC057
TCC_0351	75.3526	0	8.66121	5.19673	0	230.388	0	266.765	266.765	231.254	266.765	2.59836	0	155.902	0	0	0	0.866121	0	Tolerant	MA-EBOV	D1	CC065
TCC_0352	179.405	0	1.16497	8.15479	1.16497	177.075	0	442.688	442.688	340.171	442.688	1.16497	0	285.418	0	0	0	1.16497	0	Tolerant	MA-EBOV	D1	CC065
TCC_0353	221.822	0	0.999198	3.99679	0	119.904	0	550.558	550.558	449.639	550.558	41.9663	0	413.668	0	0	0	0	0	Tolerant	MA-EBOV	D1	CC065
TCC_0354	158.398	0	4.06149	6.09224	1.01537	173.629	0	447.78	447.78	378.734	447.78	16.246	0	276.182	0	0	0	0	0	Tolerant	MA-EBOV	D3	CC065
TCC_0355	122.435	1.31651	9.21557	2.63302	0	172.463	0	405.485	405.485	326.495	405.485	30.2797	0	242.238	0	0	0	1.31651	0	Tolerant	MA-EBOV	D3	CC065
TCC_0356	200.075	0	0	18.504	1.1565	191.979	0	492.669	492.669	379.332	492.669	21.9735	0	344.637	0	0	0	0	0	Tolerant	MA-EBOV	D3	CC065
TCC_0358	167.399	0	7.22584	4.81722	1.20431	222.797	0	395.012	395.012	320.345	395.012	6.02153	0	261.334	0	0	0	0	0	Tolerant	MA-EBOV	D5	CC065
TCC_0359	211.859	0	0	11.4962	0	106.751	0	1327	1327	1200.54	1327	131.386	0	973.897	0	0	0	0	0	Tolerant	MA-EBOV	D5	CC065
TCC_0360	120.713	0	1.00594	0	1.00594	179.058	0	376.223	376.223	286.694	376.223	84.4994	0	230.361	0	0	0	0	0	Tolerant	MA-EBOV	D5	CC065
TCC_0361	168.684	0	5.39789	1.34947	1.34947	207.819	0	520.896	520.896	381.901	520.896	86.3662	0	252.351	0	0	0	2.69895	0	Tolerant	Mock	D1	CC065
TCC_0362	164.187	0	4.35895	2.90597	2.90597	181.623	0	476.578	476.578	345.81	476.578	27.6067	0	245.554	0	0	0	0	0	Tolerant	Mock	D1	CC065
TCC_0363	128.781	0	4.19939	4.19939	0	141.379	0	460.533	460.533	366.747	460.533	39.1943	0	232.366	1.3998	0	0	0	0	Tolerant	Mock	D1	CC065
TCC_0364	144.298	0	1.18277	8.2794	1.18277	140.75	0	501.495	501.495	416.336	501.495	10.6449	0	273.22	0	0	0	4.73109	0	Tolerant	Mock	D1	CC065
TCC_0365	140.269	0	1.40269	7.01345	0	126.242	0	468.498	468.498	373.115	468.498	18.235	0	276.33	1.40269	1.40269	0	1.40269	0	Tolerant	Mock	D3	CC065
TCC_0366	121.088	0	1.53276	4.59829	0	190.063	0	401.584	401.584	320.347	401.584	39.8518	0	231.447	0	0	0	0	0	Tolerant	Mock	D3	CC065
TCC_0367	132.479	0	1.48853	5.95412	0	126.525	0	428.696	428.696	331.942	428.696	44.6559	0	259.004	0	2.97706	0	1.48853	0	Tolerant	Mock	D3	CC065
TCC_0368	90.2498	0	3.81337	0	1.27112	125.841	0	378.795	378.795	335.577	385.151	88.9787	0	203.38	1.27112	0	0	0	0	Tolerant	Mock	D5	CC065
TCC_0369	190.413	0	4.92446	9.84892	0	118.187	0	423.504	423.504	311.883	423.504	47.6031	0	252.789	0	0	0	0	0	Tolerant	Mock	D5	CC065
TCC_0370	113.249	0	2.51664	12.5832	0	162.323	0	386.304	386.304	310.805	386.304	46.5579	0	235.306	0	0	0	0	0	Tolerant	Mock	D5	CC065
