# Supplementary material for: Transcriptional Correlates of Tolerance and Lethality in Mice Predict Ebola Virus Disease Patient Outcomes
Source: Cell Rep. Author manuscript; Available in PMC 2024 May 1. (PMC11062563; doi:10.1016/j.celrep.2020.01.026)
Supplement: Supplemental Sheet 5 [file NIHMS1986033-supplement-Supplemental_Sheet_5.xlsx]

## Sheet: Raw qPCR data
Sample	CC line	Time	Condition	Outcome	Ankrd22		Il1r2		Oas2		Mx1		Mx2		Fpr2		18S
TCC-0002	CC011	D1	MOCK	TOLERANT	32.9477	33.3161	32.0481	32.0598	37.6879	38.0679	29.1345	29.0711	28.667	29.2294	30.0488	30.1556	23.7164	22.94
TCC-0004	CC011	D3	MOCK	TOLERANT	37.2062	38.7438	36.0045	35.377	35.9142	35.4953	31.039	30.9739	25.7616	25.8828	31.4802	31.8559	17.9849	17.5474
TCC-0007	CC011	D5	MOCK	TOLERANT	28.8693	28.8225	28.0698	28.0635	34.4215	34.8901	24.8753	24.8787	24.872	24.7659	26.2018	26.2971	21.0161	20.034
TCC-0019	CC011	D1	INFECTED	TOLERANT	31.3185	31.5099	29.7674	29.7127	34.3242	33.2195	24.2504	24.218	23.609	23.6431	28.1248	28.1708	25.3816	23.1445
TCC-0022	CC011	D3	INFECTED	TOLERANT		36.1565	35.426	34.7031	36.4207	36.0126	26.1728	26.1318	21.6949	21.8159	32.1487	32.3063	23.6243	21.8145
TCC-0026	CC011	D5	INFECTED	TOLERANT	30.185	30.4646	26.1134	26.0929	35.695	35.1152	19.9703	19.9283	21.3838	21.359	28.2466	28.3271	15.7422	15.3028
TCC-0037	CC042	D1	MOCK	LETHAL	34.5627	34.8441	31.2955	31.6688	28.4731	28.5604	27.2797	27.0938	25.4166	25.2451	25.0245	25.0576	20.9304	19.5613
TCC-0041	CC042	D3	MOCK	LETHAL		38.1992	37.3467	37.6202	38.1991	38.8861	30.2511	30.5599	25.6472	28.7634	33.2225	33.5225	19.3732	18.5376
TCC-0044	CC042	D5	MOCK	LETHAL	33.3212	32.9552	30.2255	30.1808	34.6592	34.3962	24.9087	24.9793	24.0505	24.8298	27.3156	27.3091	17.8607	17.7935
TCC-0055	CC042	D1	INFECTED	LETHAL	28.9605	29.1788	28.3392	28.535	37.744	37.3867	23.2235	23.2646	22.3772	22.9119	30.3651	30.3402	14.3901	13.0103
TCC-0060	CC042	D3	INFECTED	LETHAL	36.7162	39.0402	36.5721	36.6353	36.1644	37.0176	27.3907	27.4249	22.84	23.2807	31.5558	31.6661	14.3142	14.3231
TCC-0061	CC042	D5	INFECTED	LETHAL	29.2792	29.1507	26.4201	26.3591	30.2057	29.7048	22.6454	22.5462	21.4775	22.3634	25.6325	25.5048	17.3464	17.3922
TCC-0075	CC043	D1	MOCK	LETHAL	29.5904	29.8762	29.839	29.7689	38.1898	38.5499	29.4858	29.4015	29.0271	29.5076	28.4916	28.4365	17.075	16.8673
TCC-0077	CC043	D3	MOCK	LETHAL	36.5639	38.2462	37.3409	37.9826	37.7255	38.282	36.9385	36.2227	31.0335	31.5271	32.5266	33.0409	16.6631	16.5187
TCC-0080	CC043	D5	MOCK	LETHAL	31.4521	31.4588	31.0703	31.3039			29.1133	28.8903	28.7539	29.5806	30.0891	30.1203	16.1079	15.9681
TCC-0091	CC043	D1	INFECTED	LETHAL	33.3972	34.3046	32.4505	32.4558	37.9967	37.0604	30.0713	29.908	28.3035	29.223	30.1258	30.0182	15.1076	14.8649
TCC-0095	CC043	D3	INFECTED	LETHAL	34.4269	33.9056	32.4716	32.8442	35.9217	35.3235	28.4116	28.5233	25.3022	25.8901	30.7348	30.7991	15.4275	15.1945
TCC-0099	CC043	D5	INFECTED	LETHAL	27.6847	27.7567	26.2201	26.1457	30.6618	30.4976	24.0141	24.0261	23.5322	23.9975	25.8763	25.8627	16.2258	15.8188
TCC-0111	CC061	D1	MOCK	TOLERANT	33.005	33.2149			37.1082	37.5194	31.1371	31.0568	29.9967	30.4746	29.4033	29.2623	20.2833	20.2179
TCC-0112	CC061	D3	MOCK	TOLERANT	36.7879	35.1093			36.3727	36.7784	30.2957	30.3722	26.7258	27.134	31.1216	31.1747	14.8015	14.9025
TCC-0115	CC061	D5	MOCK	TOLERANT	29.7935	29.9441	38.3545	38.0968	36.2786	37.2473	26.3139	26.2877	25.9523	26.1448	27.4592	27.4066	14.8021	14.7946
TCC-0127	CC061	D1	INFECTED	TOLERANT	32.6656	32.7075			35.1341	35.3385	28.0246	28.0426	26.3401	26.5997	29.9778	29.871	16.5929	16.2644
TCC-0132	CC061	D3	INFECTED	TOLERANT	38.1726	37.8638			35.4624	35.2355	29.7366	30.006	26.7181	27.0645	32.3364	32.4226	16.8715	16.5331
TCC-0133	CC061	D5	INFECTED	TOLERANT	29.4198	29.4581	37.5029	36.6545	28.9212	28.9195	23.4108	23.3785	23.2267	23.5903	26.2309	26.2731	16.2754	16.1988
TCC-0146	CC021	D1	INFECTED	TOLERANT					32.9118	32.9251			26.4748	26.4287	27.2363	27.2644	29.1957	28.4911
TCC-0150	CC021	D3	INFECTED	TOLERANT					29.9689	29.4348			24.0162	23.8902	26.4138	26.3669	30.7637	30.351
TCC-0152	CC021	D5	INFECTED	TOLERANT					30.7831	30.2713			25.8831	26.101	26.5303	26.5026	34.155	33.879
TCC-0155	CC021	D1	MOCK	TOLERANT					36.2786	37.2473					29.0322	28.9255	25.4765	25.302
TCC-0157	CC021	D3	MOCK	TOLERANT	38.1739	35.1207							39.0194	38.481	31.2248	31.218	38.1813	38.2323
TCC-0161	CC021	D5	MOCK	TOLERANT	32.4361	32.1112			36.0306	35.21					27.794	27.6691	33.5084	34.1148
TCC-0183	CC026	D1	INFECTED	TOLERANT	34.4346	35.1349			35.4758	35.5186	37.7847				31.7364	31.0002	29.999	29.7456
TCC-0184	CC026	D3	INFECTED	TOLERANT	33.2449	33.1633			30.7438	30.6074			23.223	23.1928	30.5416	29.4773	30.6542	31.1686
TCC-0187	CC026	D5	INFECTED	TOLERANT					35.3465	35.4789					32.8053	32.3701	22.434	21.8253
TCC-0190	CC026	D1	MOCK	TOLERANT	33.326	34.1055	31.145	31.2343	38.1383	37.0444	30.832	30.9973	30.0115	33.3237	32.0682	32.0712	21.5381	20.3882
TCC-0193	CC026	D3	MOCK	TOLERANT	32.971	32.7243	33.372	33.0747	37.1776	38.8567	30.8464	31.0115	30.4133	33.0479	33.8367	34.0321	20.117	19.6254
TCC-0197	CC026	D5	MOCK	TOLERANT					37.1046	38.4893					32.5263	32.3646	34.4293	34.7528
TCC-0217	CC041	D1	INFECTED	LETHAL											27.4426	27.3766	31.7261	32.444
TCC-0220	CC041	D3	INFECTED	LETHAL					35.2225	35.5497					26.0674	26.0491	33.0036	33.6666
TCC-0223	CC041	D5	INFECTED	LETHAL					36.4065	36.3556					25.9203	25.736	35.1712	36.0229
TCC-0228	CC041	D1	MOCK	LETHAL	31.293	31.5668	32.2053	32.1096	38.2674		29.5587	29.6064	28.566	29.4133	29.1305	29.1935	17.3936	17.2602
TCC-0229	CC041	D3	MOCK	LETHAL	33.1294	33.202	32.4553	32.5699			30.289	30.3792	29.4573	30.3516	28.6805	28.8536	18.6743	19.5936
TCC-0232	CC041	D5	MOCK	LETHAL											28.708	28.7428	34.1676	35.4332
TCC-0261	CC055	D1	INFECTED	LETHAL	34.3358	33.6323			37.1602	38.6249					28.9391	28.9582	29.2265	28.1319
TCC-0265	CC055	D3	INFECTED	LETHAL	31.6138	32.0269			32.5685	33.2066	27.4364	27.5375			26.933	26.7078	33.2045	33.192
TCC-0269	CC055	D5	INFECTED	LETHAL	31.3709	31.4487	29.9556	29.5528	31.8746	30.9152					26.068	26.0559	16.4771	15.7886
TCC-0271	CC055	D1	MOCK	LETHAL					33.5543	33.4634	10.6712	9.96405	27.4586	27.3698	26.8878	26.8186	15.7872	15.2626
TCC-0275	CC055	D3	MOCK	LETHAL	31.5055	30.8313	34.0228	33.0026	33.5117	33.1597		10.0147			26.2612	26.266	15.9406	16.4771
TCC-0276	CC055	D5	MOCK	LETHAL					33.3131	33.5815	27.4603	27.5152	38.4624		27.073	27.0724	16.497	15.9463
TCC-0297	CC057	D1	INFECTED	TOLERANT	31.9185	31.4186	7.20577	8.21623	33.8183	33.3645	24.9345	24.6784	36.8503	36.8644	26.7689	26.841	16.0678	15.5171
TCC-0300	CC057	D3	INFECTED	TOLERANT			7.67713	6.96131	28.7023	28.4714	37.1444	35.9312	32.587	33.1777	24.5445	24.5772	15.6594	15.4544
TCC-0301	CC057	D5	INFECTED	TOLERANT			3.68569	3.99263	29.6459	29.3286	21.912	21.6469	34.6641	34.1537	25.0932	25.114	15.7499	15.1638
TCC-0304	CC057	D1	MOCK	TOLERANT			33.1439	32.0439	35.8784	35.9292	26.738	26.4969	37.1406	36.3494	27.3046	27.2566	16.8596	16.719
TCC-0309	CC057	D3	MOCK	TOLERANT	32.9583	33.079	32.0171	32.0509	38.6414	37.4733	27.8633	28.0146	28.0653	28.3666	28.8566	29.0003	19.434	19.6555
TCC-0310	CC057	D5	MOCK	TOLERANT	33.1466	32.5114	30.7365	30.7201	36.3575	34.5096	26.258	26.3507	25.4072	26.8843	27.9943	28.0491	17.6205	17.7882
TCC-0333	CC065	D1	INFECTED	TOLERANT	33.5624	33.1342			35.1816	36.4712	28.9543	29.0072	28.1867	30.2599	29.106	29.2558	18.5644	18.7273
TCC-0336	CC065	D3	INFECTED	TOLERANT	31.5269	31.5896	38.6778	38.6222	32.3524	32.539	25.5783	26.6677	25.2433	25.8537	26.232	26.3758	18.6681	18.5991
TCC-0340	CC065	D5	INFECTED	TOLERANT	28.7187	28.3194	30.3239	30.3264	30.4098	30.447	25.1558	25.1365	24.1159	24.1182	25.916	25.6985	17.3248	18.5275
TCC-0343	CC065	D1	MOCK	TOLERANT	30.0745	30.1708	33.1284	33.668	32.7446	32.7264	26.225	26.1755	25.2817	25.2345	26.3834	26.3777	15.4853	17.3205
TCC-0346	C0065	D3	MOCK	TOLERANT	30.4217	31.0846	34.0248	33.9789	33.3152	33.3036	26.3955	26.3332	25.6841	25.6481	27.1045	27.1632	16.0976	18.0384
TCC-0348	CC065	D5	MOCK	TOLERANT	29.4148	29.4014	33.6798	34.0703	33.4728	33.0036	26.1988	26.0729	25.4764	25.2711	27.1289	27.5722	16.0441	17.0227
RIX-025	CC019/TauUnc x CC004/TauUnc	D1	MOCK	LETHAL	32.9878	32.9675	31.7168	31.614	31.5683	31.2254	27.5163	27.55	27.1706	27.1089	27.0342	27.0354	15.0654	15.02
RIX-028	CC019/TauUnc x CC004/TauUnc	D3	MOCK	LETHAL	33.585	33.3645	32.7898	32.7722	33.1139	32.8436	27.5124	27.5778	26.9872	26.9936	28.1289	28.1553	15.2188	15.4729
RIX-031	CC019/TauUnc x CC004/TauUnc	D5	MOCK	LETHAL	31.4336	31.3366	28.7999	28.7552	26.7222	26.7397	23.1001	23.1173	23.3623	23.3245	26.0015	25.7835	14.0312	13.8672
RIX-039	CC019/TauUnc x CC004/TauUnc	D1	INFECTED	LETHAL	38.0442	38.298	33.3843	33.7913	30.3566	30.0467	26.9592	26.7858	24.9808	24.8756	29.028	28.9612	13.4056	14.0233
RIX-040	CC019/TauUnc x CC004/TauUnc	D3	INFECTED	LETHAL	38.1902	25.389	33.7951	33.7028	30.5526	30.3817	26.9223	26.84	24.6444	24.6721	28.7225	28.5393	13.3003	13.1601
RIX-041	CC019/TauUnc x CC004/TauUnc	D5	INFECTED	LETHAL	33.7431	34.1006	32.3537	32.3465	29.9705	30.0612	29.162	29.2105	35.4799	26.9176	28.0155	28.0395	13.5999	13.4576
RIX-0308	CC004/TauUnc x CC011/Unc	D1	INFECTED	LETHAL	32.0979	32.8332	33.7641	34.1687	35.0154	34.2631	30.1352	30.0014	29.6098	29.6767	29.3945	29.21	14.8361	14.7201
RIX-0312	CC004/TauUnc x CC011/Unc	D3	INFECTED	LETHAL	35.2281	37.1107	38.7978	37.2521	33.3086	32.8584	33.3548	33.2599	29.5117	29.4055	30.9417	30.7064	12.6716	12.5414
RIX-0315	CC004/TauUnc x CC011/Unc	D5	INFECTED	LETHAL		38.1733	37.1151		33.0374	33.5835	31.9303	31.7344	28.2837	28.4206	31.1625	31.1369	13.1011	14.3045
RIX-0318	CC004/TauUnc x CC011/Unc	D1	MOCK	LETHAL	33.3518	32.4832	31.198	31.3843	31.4095	31.3392	25.5821	25.5319	28.4175	28.2888	26.6712	26.6952	13.4774	14.7608
RIX-0319	CC004/TauUnc x CC011/Unc	D3	MOCK	LETHAL	30.2037	32.624	26.3078	26.4118	25.9958	26.0305	22.5285	22.5072	26.4312	26.4171	23.7081	23.7056	12.8058	13.6211
RIX-0322	CC004/TauUnc x CC011/Unc	D5	MOCK	LETHAL	30.4481	30.5326	26.0849	25.7081	27.1289	27.2951	22.9337	22.8645	26.6878	26.6792	23.685	23.7482	13.318	13.6475
RIX-0344	CC041/TauUnc x CC012/GeniUnc	D1	INFECTED	LETHAL	31.2078	31.2257	30.5111	30.6218	32.7904	32.6607	26.8129	26.8773	30.3695	30.3695	27.0849	27.0813	12.9534	15.23
RIX-0346	CC041/TauUnc x CC012/GeniUnc	D3	INFECTED	LETHAL			38.5145				34.0159	34.04	36.2848	35.7585	34.7796	35.0046	19.0568	20.0188
RIX-0350	CC041/TauUnc x CC012/GeniUnc	D5	INFECTED	LETHAL	33.3409	32.6004	31.3444	31.3152	33.5155	33.8614	27.4197	27.5026	30.4709	30.4807	27.9712	28.0302	13.3869	14.2462
RIX-0353	CC041/TauUnc x CC012/GeniUnc	D1	MOCK	LETHAL	39.2863	38.1013	36.778	38.754	34.9202	35.2659	30.8778	30.9219	31.1715	31.0321	31.5032	31.5305	12.4652	13.4078
RIX-0355	CC041/TauUnc x CC012/GeniUnc	D3	MOCK	LETHAL	35.6906	35.0356	31.6434	31.5352	30.4592	30.7778	29.5736	29.6084	26.1762	26.2379	29.0304	29.0997	13.8813	14.1502
RIX-0359	CC041/TauUnc x CC012/GeniUnc	D5	MOCK	LETHAL	34.2425	37.7181	32.6645	32.6729	31.014	31.0791	31.6187	31.2356	29.3679	29.4915	28.8354	28.9243	14.2395	14.1115
RIX-001	CC059/TauUnc x CC065/Unc	D1	MOCK	TOLERANT		31.3875	36.5938	36.3547		38.5843	32.4744	32.4447	32.3379	31.8688	36.0121	35.7077	18.6753	17.9947
RIX-003	CC059/TauUnc x CC065/Unc	D3	MOCK	TOLERANT	35.6623	38.0235	33.1504	33.02	36.5438	36.1839	30.3519	30.4389	30.3776	30.2133	32.3223	32.1538	20.1024	20.6235
RIX-006	CC059/TauUnc x CC065/Unc	D5	MOCK	TOLERANT		36.957	31.574	31.2677	36.4453	36.7303	31.396	31.5391	30.9287	31.1102	31.5856	31.3069	17.2272	17.1161
RIX-014	CC059/TauUnc x CC065/Unc	D1	INFECTED	TOLERANT	37.9449	36.5101	36.052	35.2498	37.521		31.9097	32.0801	31.4526	31.979	34.0954	34.6932	17.1203	17.0494
RIX-015	CC059/TauUnc x CC065/Unc	D3	INFECTED	TOLERANT			33.9256	33.8378		37.5177	31.6421	31.3767	31.6553	31.3923	33.4346	33.5019	16.0013	16.0452
RIX-018	CC059/TauUnc x CC065/Unc	D5	INFECTED	TOLERANT	38.0109	38.0132	32.8023	32.7879	37.7817		31.1108	30.8131	30.5089	30.6865	33.0694	33.04	15.3156	15.4619
RIX55	CC030/GeniUnc x CC061/GeniUnc	D1	MOCK	TOLERANT	35.4562	36.7772	34.0684	34.4749	39.0156		30.0984	29.9436	30.235	30.2762	31.3633	31.0302	14.2113	14.1289
RIX57	CC030/GeniUnc x CC061/GeniUnc	D3	MOCK	TOLERANT	34.478	36.3037	30.071	30.222	30.132	30.2493	24.4293	24.4524	24.953	25.0281	28.6464	28.6522	14.5209	14.466
RIX61	CC030/GeniUnc x CC061/GeniUnc	D5	MOCK	TOLERANT	35.8717	35.5411	31.4469	31.2446	33.4324	33.1658	28.1089	28.0712	28.2757	28.3319	29.4957	29.5837	15.0891	15.1106
RIX64	CC030/GeniUnc x CC061/GeniUnc	D1	INFECTED	TOLERANT							34.7013	36.0904	32.0689	31.8811	36.1084	34.8854	14.3776	14.7518
RIX67	CC030/GeniUnc x CC061/GeniUnc	D3	INFECTED	TOLERANT	37.0215	35.7931	34.9052	34.7615	37.6823		31.0657	31.2135	31.9504	31.9211	31.9162	31.7085	14.2017	14.1755
RIX68	CC030/GeniUnc x CC061/GeniUnc	D5	INFECTED	TOLERANT				37.0785	38.8605		32.6637	32.6997	33.4406	33.7083	35.9249	34.5137	20.0449	19.8869
RIX-0420	CC011/Unc x CC042/GeniUnc	D1	INFECTED	TOLERANT	33.3338	33.2617	32.5073	32.9006	32.6457	32.578	26.7415	26.7159	26.0326	26.0602	28.6985	28.7325	15.3189	15.1853
RIX-0421	CC011/Unc x CC042/GeniUnc	D3	INFECTED	TOLERANT	34.0529	33.4383	28.2238	28.1815	28.3064	28.3616	22.8951	23.0013	22.8072	22.8241	26.2379	26.166	17.0848	17.249
RIX-0426	CC011/Unc x CC042/GeniUnc	D5	INFECTED	TOLERANT	31.3567	31.4236	28.2828	28.0566	27.2749	27.4146	24.0331	24.0287	23.7443	23.6653	25.3446	25.3859	15.2415	15.1162
RIX-0428	CC011/Unc x CC042/GeniUnc	D1	INFECTED	TOLERANT	33.4822	35.2161	31.8571	31.9555	34.2774	34.8632	28.7249	28.6693	28.5076	28.5012	29.0907	29.0385	16.786	16.7204
RIX-0432	CC011/Unc x CC042/GeniUnc	D3	INFECTED	TOLERANT	31.678	32.1932	31.0558	30.9596	33.3591	33.4317	26.461	26.6456	26.4124	26.2158	26.6921	26.7775	14.297	14.2021
RIX-0433	CC011/Unc x CC042/GeniUnc	D5	INFECTED	TOLERANT	31.3065	31.2778	31.0521	31.086	35.0877	35.8562	26.6456	28.1021	27.5657	27.4591	26.77	26.8924	16.2146	16.3742

## Sheet: Relative Quantities
Sample	CC line	Time	Condition	Outcome	Ankrd22	IL2r2	Oas2	Mx1	Mx2	Fpr2
TCC-0055	CC042	D1	INFECTED	LETHAL	-2.0395		-0.880539	-1.05494	-0.397452	-1.96506
TCC-0060	CC042	D3	INFECTED	LETHAL	-10.2296	-5.22639	2.4879	1.79061	3.26508	0.899683
TCC-0061	CC042	D5	INFECTED	LETHAL	1.48433	2.39098	3.79777	2.05999	3.98907	0.688875
TCC-0091	CC043	D1	INFECTED	LETHAL	-5.53464		-2.50763	-2.32494	0.138749	-4.92577
TCC-0095	CC043	D3	INFECTED	LETHAL	-5.52526		-2.34665	-3.88902	-0.0090279	-7.10716
TCC-0099	CC043	D5	INFECTED	LETHAL	1.6316	-6.05159	3.61675		3.00864	-1.44485
TCC-0217	CC041	D1	INFECTED	LETHAL			12.225		12.5716	10.163
TCC-0220	CC041	D3	INFECTED	LETHAL			17.1555		16.7841	12.737
TCC-0223	CC041	D5	INFECTED	LETHAL			19.7898		18.205	16.0706
TCC-0261	CC055	D1	INFECTED	LETHAL	8.02513		10.6751	1.36757		7.07402
TCC-0265	CC055	D3	INFECTED	LETHAL	14.7079		16.5359		17.8836	9.472
TCC-0269	CC055	D5	INFECTED	LETHAL	-1.94699		3.01693			-1.88802
TCC-0037	CC042	D1	MOCK	LETHAL	-1.12749	-2.14388	0.0585858	-0.0164136	1.58189	-1.4959
TCC-0041	CC042	D3	MOCK	LETHAL	-5.91377	-2.55162	-0.404768	-0.322428	1.33968	-2.24713
TCC-0044	CC042	D5	MOCK	LETHAL	-1.98107	6.0642	1.75022	3.50535	4.55993	1.79593
TCC-0075	CC043	D1	MOCK	LETHAL	0.567839		-0.763213	-1.56634	0.194964	-0.512199
TCC-0077	CC043	D3	MOCK	LETHAL	-7.48415		-5.42357	-6.20199	-1.89792	-7.72618
TCC-0080	CC043	D5	MOCK	LETHAL	-2.08747	-8.63725	-5.66459	-2.22244	-1.07019	-4.06457
TCC-0228	CC041	D1	MOCK	LETHAL	-0.773023		4.9263			4.98039
TCC-0229	CC041	D3	MOCK	LETHAL	-0.701721				9.63658	15.5553
TCC-0232	CC041	D5	MOCK	LETHAL			14.4913			14.6501
TCC-0271	CC055	D1	MOCK	LETHAL		4.56346	-0.328178	-0.671481	-0.524484	-2.53653
TCC-0275	CC055	D3	MOCK	LETHAL	-1.62957	1.43786	-1.84595	-1.77778	-1.67945	-5.49322
TCC-0276	CC055	D5	MOCK	LETHAL			13.0941			10.7155
TCC-0019	CC011	D1	INFECTED	TOLERANT	6.17886		7.08661			8.30052
TCC-0022	CC011	D3	INFECTED	TOLERANT	-0.107104		16.6107	14.9913		14.9479
TCC-0026	CC011	D5	INFECTED	TOLERANT	-1.47232	1.16861	1.03794			-1.35916
TCC-0297	CC057	D1	INFECTED	TOLERANT	-2.54615	9.31298	6.79117	9.30885	10.817	4.6852
TCC-0300	CC057	D3	INFECTED	TOLERANT		2.44482	2.80273	5.84712	11.144	-0.938142
TCC-0301	CC057	D5	INFECTED	TOLERANT		4.20937	-3.58262	4.85317	4.33108	-4.19433
TCC-0333	CC065	D1	INFECTED	TOLERANT	-1.37248	22.8714	-1.49901	0.265949	-10.885	-2.44258
TCC-0336	CC065	D3	INFECTED	TOLERANT	0.405335	23.0277	3.27005	-11.7009	-7.14545	-0.434006
TCC-0340	CC065	D5	INFECTED	TOLERANT	2.73704	26.4077	2.26959	2.9574	-8.77206	-1.07675
TCC-0004	CC011	D3	MOCK	TOLERANT	-6.87885	-2.51384	-0.826835	15.4741		-1.48471
TCC-0007	CC011	D5	MOCK	TOLERANT	5.00914		-0.925638	-1.98609	-12.0607	-2.28101
TCC-0304	CC057	D1	MOCK	TOLERANT		-3.13461	-1.63859	-3.9603	2.12392	-5.33191
TCC-0309	CC057	D3	MOCK	TOLERANT	-0.143913	7.24844	2.16925	4.92802	5.88613	2.84559
TCC-0310	CC057	D5	MOCK	TOLERANT	-1.79467	-1.01464	-2.81453	-0.5482	-9.7757	-1.92137
TCC-0343	CC065	D1	MOCK	TOLERANT	-0.389746	2.30076	-2.21261	0.885796	1.50883	-0.81369
TCC-0346	C0065	D3	MOCK	TOLERANT	-0.355206	1.76608	-1.42918	0.680033	1.73863	-1.74732
TCC-0348	CC065	D5	MOCK	TOLERANT	0.455348	-2.20533	-0.0326071	-0.517303	1.3248	-1.40762
TCC-0127	CC061	D1	INFECTED	TOLERANT	-2.92787	0.0531002	-7.56519	-0.263905	1.23565	-8.08249
TCC-0132	CC061	D3	INFECTED	TOLERANT	-7.98593	-7.49511	-5.97237	-3.80918	1.43831	-8.72234
TCC-0133	CC061	D5	INFECTED	TOLERANT	0.128162	5.76966	3.71403	4.05347	5.62884	0.370633
TCC-0146	CC021	D1	INFECTED	TOLERANT		-2.67687	-6.24225	-5.72338	-3.59701	-6.51574
TCC-0150	CC021	D3	INFECTED	TOLERANT		-2.55692	-4.01163	-3.8765	-0.105149	-6.88597
TCC-0152	CC021	D5	INFECTED	TOLERANT		4.6294	1.74258	1.28218	2.43742	-1.27722
TCC-0183	CC026	D1	INFECTED	TOLERANT	8.41757					13.2455
TCC-0184	CC026	D3	INFECTED	TOLERANT	11.0373		14.249			15.8469
TCC-0187	CC026	D5	INFECTED	TOLERANT			15.516			18.3389
TCC-0002	CC011	D1	MOCK	TOLERANT	3.52625	3.5537	8.02916	2.33912	5.09504	3.77485
TCC-0111	CC061	D1	MOCK	TOLERANT	0.470648	-3.73803	-3.2872	-2.17011	1.93013	-5.84708
TCC-0112	CC061	D3	MOCK	TOLERANT	-7.76664	2.41397	-0.400586	2.16313	3.56695	-0.915242
TCC-0115	CC061	D5	MOCK	TOLERANT	-1.74044	1.95721	-5.09872	-3.1925	-2.11621	-2.9229
TCC-0155	CC021	D1	MOCK	TOLERANT		-6.28084	-5.11285	-10.7097	-4.50943	-7.62282
TCC-0157	CC021	D3	MOCK	TOLERANT	14.8895	-0.359179		-3.6838	-2.94929	-5.49673
TCC-0161	CC021	D5	MOCK	TOLERANT	14.868	-0.0405406	-4.6405	-2.97567	-1.48277	-3.26509
TCC-0190	CC026	D1	MOCK	TOLERANT	0.5774	1.41133		-1.92015	-0.590478	-1.0631
TCC-0193	CC026	D3	MOCK	TOLERANT	0.353587					14.645
TCC-0197	CC026	D5	MOCK	TOLERANT			-1.68396	14.4873	-1.70929	-2.75825
RIX-025	16513X16118_172	D1	MOCK	LETHAL	-2.34746	-0.508326	-0.481208	-0.270257	0.234821	1.18584
RIX-028	16513X16118_175	D3	MOCK	LETHAL	-8.22296	-6.73846	-1.09706	-5.68089	-1.75214	-2.50761
RIX-031	16513X16118_79	D5	MOCK	LETHAL	-9.13048	-4.73232	-0.227632	-3.10958	0.450693	-1.73686
RIX-039	16513X16118_24	D1	INFECTED	LETHAL	-3.45843	1.50794	2.12471	3.5821	0.865914	3.14584
RIX-040	16513X16118_80	D3	INFECTED	LETHAL	-2.86041	5.53364	6.58028	5.71558	1.8893	5.21658
RIX-041	16513X16118_81	D5	INFECTED	LETHAL	-1.66758	6.26626	5.65074	5.60364	1.89922	5.47616
RIX-0308	16188x3252_137	D1	INFECTED	LETHAL	2.28751	0.540731	-0.869281	0.895444	1.33163	-1.81493
RIX-0312	16188x3252_157	D3	INFECTED	LETHAL	-1.13995	5.95775	3.37904	4.98753	5.16745	3.83489
RIX-0315	16188x3252_147	D5	INFECTED	LETHAL	-4.44537	4.4308	-0.0361685	0.724033	1.25215	1.43537
RIX-0318	16188x3252_135	D1	MOCK	LETHAL	-4.80266	0.113964	-1.05611	0.109984	0.469082	-1.59939
RIX-0319	16188x3252_165	D3	MOCK	LETHAL		0.821564	-2.11446	-0.466085	-0.400512	-1.73495
RIX-0322	16188x3252_168	D5	MOCK	LETHAL	-7.28333	1.27367	-3.0129	-0.553198	-0.108929	-1.95595
RIX-0344	16441x8005_30	D1	INFECTED	LETHAL	-6.60663	-1.42155	-5.46548	-0.830891	-0.985515	-1.31665
RIX-0346	16441x8005_48	D3	INFECTED	LETHAL	-5.55742	3.02694	3.68282	5.07258	4.60288	1.55416
RIX-0350	16441x8005_47	D5	INFECTED	LETHAL	-5.26656	2.43411	1.18077	2.02977	1.89604	1.27017
RIX-0353	16441x8005_8	D1	MOCK	LETHAL				-5.81116	-2.31031	-5.22215
RIX-0355	16441x8005_15	D3	MOCK	LETHAL	-6.87874	-1.96477	-4.11376	-1.931	-2.6472	-1.91374
RIX-0359	16441x8005_12	D5	MOCK	LETHAL		1.56742	0.485428	2.30421	1.49144	0.456626
RIX-001	16012X15119_94	D1	MOCK	TOLERANT	-2.59493	2.05728	3.02579	2.52952	3.00295	3.71783
RIX-003	16012X15119_24	D3	MOCK	TOLERANT	-2.78892	1.24485	1.74705	2.82073	3.45544	2.91373
RIX-006	16012X15119_96	D5	MOCK	TOLERANT	-2.0959	3.85165	6.59825	5.86054	5.70579	3.76668
RIX-014	16012X15119_29	D1	INFECTED	TOLERANT	-9.11666	-1.19332	2.89285	1.86198	3.88632	0.429877
RIX-015	16012X15119_15	D3	INFECTED	TOLERANT	-3.21939	-1.83874	2.1431	1.36903	3.67197	0.309262
RIX-018	16012X15119_22	D5	INFECTED	TOLERANT	-5.05308	-0.14134	2.89288	-0.637529	-2.57001	1.21128
RIX55	8034x8048_22	D1	MOCK	TOLERANT	-1.78508	2.20528	0.746182	2.26664	-1.17777	2.71862
RIX57	8034x8048_8	D3	MOCK	TOLERANT		-0.29669		0.529881	-1.38381	0.355771
RIX61	8034x8048_35	D5	MOCK	TOLERANT	-3.81409	1.16677	-0.491901	1.37542	-1.55925	1.52586
RIX64	8034x8048_36	D1	INFECTED	TOLERANT	-10.4173	-6.14951	-2.77658	-2.94338	-3.06532	-2.87038
RIX67	8034x8048_25	D3	INFECTED	TOLERANT	-6.00735	1.10648	2.77727	-0.555255	2.9087	0.66071
RIX68	8034x8048_26	D5	INFECTED	TOLERANT	-6.46478	0.186835	2.50899	-2.23163	-0.154173	1.00572
RIX-0420	3252x8042_23	D1	INFECTED	TOLERANT	-2.70566	1.22816	2.02026	3.54343	4.30573	2.24658
RIX-0421	3252x8042_15	D3	INFECTED	TOLERANT	-1.23872	7.64423	8.21289	9.23868	9.45124	6.67495
RIX-0426	3252x8042_35	D5	INFECTED	TOLERANT	-0.871294	5.68916	7.21416	6.16798	6.57407	5.52362
RIX-0428	3252x8042_5	D1	INFECTED	TOLERANT	-2.25593	3.52697	1.5629	3.07616	3.34881	3.39865
RIX-0432	3252x8042_50	D3	INFECTED	TOLERANT	-2.34601	1.92189	0.234173	2.7163	3.03546	3.2248
RIX-0433	3252x8042_38	D5	INFECTED	TOLERANT	0.342215	3.90537	0.20244	3.94059	3.882	5.17319
